# Supplementary material for: The Target MicroRNAs and Potential Underlying Mechanisms of Yiqi-Bushen-Tiaozhi Recipe against‐Non-Alcoholic Steatohepatitis
Source: Front Pharmacol. 2020 Nov 12;11:529553. doi: 10.3389/fphar.2020.529553 (PMC7688626; doi:10.3389/fphar.2020.529553)
Supplement: Supplementary file 2 [file datasheet2.zip]

Archive with 12 entries (11 files):
- Data sheets 0930/
- Data sheets 0930/Table S1.xlsx
- Data sheets 0930/Table S10.xlsx
- Data sheets 0930/Table S11.xlsx
- Data sheets 0930/Table S2.xlsx
- Data sheets 0930/Table S3.xlsx
- Data sheets 0930/Table S4.xlsx
- Data sheets 0930/Table S5.xlsx
- Data sheets 0930/Table S6.xlsx
- Data sheets 0930/Table S7.docx
- Data sheets 0930/Table S8.xlsx
- Data sheets 0930/Table S9.xlsx
