# Supplementary material for: The Target MicroRNAs and Potential Underlying Mechanisms of Yiqi-Bushen-Tiaozhi Recipe against‐Non-Alcoholic Steatohepatitis
Source: Front Pharmacol. 2020 Nov 12;11:529553. doi: 10.3389/fphar.2020.529553 (PMC7688626; doi:10.3389/fphar.2020.529553)
Supplement: Supplementary file 2 [file datasheet2.zip › Data sheets 0930/Table S1.xlsx]

## Sheet: Positive ion mode
Table S1. Result of UHPLC-MS/MS analysis.
Name	Formula	CAS_num	Class	Molecular Weight	RT [min]	Molecular Weight	△ppm	Area: 200904-501001-YBT-P.raw (F2)	Relative concentration in YBT(ug/mL)
N-(2-Aminoethyl)ethyleneurea	C5 H11 N3 O	6281-42-1	Azolidines	129.09	0.832	129.09	0	1.50771e+08	53.6369
Phenacetin	C10 H13 N O2	62-44-2	Benzene and substituted derivatives	179.095	1.605	179.095	0	1.51497e+07	5.38953
N-(2,4-Dimethylphenyl)formamide	C9 H11 N O	60397-77-5	Benzene and substituted derivatives	149.084	1.59	149.084	0	1.54285e+07	5.48871
4-Methoxybenzaldehyde	C8 H8 O2	123-11-5	Benzene and substituted derivatives	136.052	2.407	136.052	0	1.30183e+07	4.63126
4-Methoxybenzaldehyde	C8 H8 O2	123-11-5	Benzene and substituted derivatives	136.052	5.445	136.052	0	5.8888e+06	2.09495
Stearamide	C18 H37 N O	124-26-5	Carboximidic acids and derivatives	283.287	18.923	283.288	-1	9.22255e+07	32.8094
N-Fructosyl isoleucine	C12 H23 N O7	NA	Carboxylic acids and derivatives	293.147	1.262	293.147	-1	1.14528e+08	40.7434
Tryptophan betaine	C14 H18 N2 O2	487-58-1	Carboxylic acids and derivatives	246.137	5.172	246.137	0	1.16464e+08	41.4324
Boc-Asp-OH	C9 H15 N O6	13726-67-5	Carboxylic acids and derivatives	233.09	0.785	233.09	-1	3.23732e+08	115.168
Prolylleucine	C11 H20 N2 O3	52899-07-7	Carboxylic acids and derivatives	228.147	1.372	228.147	0	6.64304e+06	2.36327
Glutamylglycine	C7 H12 N2 O5	13716-89-7	Carboxylic acids and derivatives	204.075	1.121	204.075	0	6.04803e+07	21.516
Citric acid	C6 H8 O7	77-92-9	Carboxylic acids and derivatives	192.027	1.129	192.027	0	230887625	82.1387
L-Tyrosine	C9 H11 N O3	60-18-4	Carboxylic acids and derivatives	181.074	0.799	181.074	0	1.28689e+08	45.7813
L-Canavanine	C5 H12 N4 O3	543-38-4	Carboxylic acids and derivatives	176.091	0.735	176.091	0	8.37128e+08	297.81
DL-Arginine	C6 H14 N4 O2	7200-25-1	Carboxylic acids and derivatives	174.112	0.754	174.112	0	1500081230	533.656
L-Phenylalanine	C9 H11 N O2	63-91-2	Carboxylic acids and derivatives	165.079	2.224	165.079	0	1.24408e+08	44.2583
4-Hydroxyisoleucine	C6 H13 N O3	NA	Carboxylic acids and derivatives	147.09	0.854	147.09	0	2.47662e+08	88.1062
N-Nitrosoproline	C5 H8 N2 O3	7519-36-0	Carboxylic acids and derivatives	144.053	0.816	144.053	0	3.75031e+08	133.418
DL-Stachydrine	C7 H13 N O2	4136-37-2	Carboxylic acids and derivatives	143.095	0.83	143.095	0	4.03934e+07	14.37
L-Isoleucine	C6 H13 N O2	73-32-5	Carboxylic acids and derivatives	131.095	1.305	131.095	0	2.71854e+08	96.7125
L-Pyroglutamic acid	C5 H7 N O3	98-79-3	Carboxylic acids and derivatives	129.043	1.136	129.043	0	2.32121e+08	82.5773
5-OXO-L-PROLINE	C5 H7 N O3	98-79-3	Carboxylic acids and derivatives	129.043	0.79	129.043	0	5.052e+07	17.9726
DL-Homoserine	C4 H9 N O3	1927-25-9	Carboxylic acids and derivatives	119.058	0.776	119.058	1	9.83595e+07	34.9916
L-(+)-Valine	C5 H11 N O2	72-18-4	Carboxylic acids and derivatives	117.079	0.802	117.079	1	2.11882e+08	75.3773
D-(+)-Proline	C5 H9 N O2	344-25-2	Carboxylic acids and derivatives	115.064	0.809	115.063	1	1642293692	584.249
Creatinine	C4 H7 N3 O	60-27-5	Carboxylic acids and derivatives	113.059	0.848	113.059	0	3.75833e+07	13.3703
2-Aminoisobutyric acid	C4 H9 N O2	62-57-7	Carboxylic acids and derivatives	103.064	0.773	103.063	3	4.646e+07	16.5282
Caffeic acid	C9 H8 O4	331-39-5	Cinnamic acids and derivatives	180.042	5.743	180.042	0	1.12153e+07	3.98987
4-Coumaric acid	C9 H8 O3	7400-08-0	Cinnamic acids and derivatives	164.047	6.577	164.047	0	6.81005e+06	2.42269
2-Hydroxycinnamic acid	C9 H8 O3	614-60-8	Cinnamic acids and derivatives	164.047	1.215	164.047	0	5.70715e+07	20.3033
7-Hydroxycoumarine	C9 H6 O3	93-35-6	Coumarins and derivatives	162.032	5.248	162.032	0	79700672	28.3537
Ceratodictyol	C19 H38 O4	NA	Fatty Acyls	330.277	17.128	330.277	0	5.36695e+07	19.093
9-Oxo-ODE	C18 H30 O3	NA	Fatty Acyls	294.219	9.897	294.219	0	1.97897e+07	7.04024
9S,13R-12-Oxophytodienoic acid	C18 H28 O3	NA	Fatty Acyls	292.204	9.545	292.204	-1	1.68605e+07	5.99814
Cyprodenate	C13 H25 N O2	15585-86-1	Fatty Acyls	227.188	10.62	227.189	0	3.99811e+08	142.233
Epimedin A	C39 H50 O20	NA	Flavonoids	838.289	8.043	838.29	0	2.73019e+07	9.7127
Epimedin C	C39 H50 O19	110642-44-9	Flavonoids	822.294	8.394	822.295	0	4.39463e+07	15.634
Epimedin B	C38 H48 O19	110623-73-9	Flavonoids	808.279	8.219	808.279	0	4.50165e+07	16.0147
Icariin	C33 H40 O15	489-32-7	Flavonoids	676.236	8.738	676.237	0	3.44126e+08	122.423
Rutin	C27 H30 O16	153-18-4	Flavonoids	610.153	6.468	610.153	0	6.91153e+06	2.45879
Baohuoside I	C27 H30 O10	113558-15-9	Flavonoids	514.184	11.005	514.184	0	8.91598e+07	31.7188
Hyperoside	C21 H20 O12	482-36-0	Flavonoids	464.095	6.661	464.095	0	39297227	13.9801
Kaempferol-7-O-glucoside	C21 H20 O11	16290-07-6	Flavonoids	448.101	7.066	448.101	0	8.87748e+06	3.15818
Icaritin	C21 H20 O6	118525-40-9	Flavonoids	368.126	11.005	368.126	-1	4.17354e+07	14.8474
Icaritin	C21 H20 O6	118525-40-9	Flavonoids	368.126	8.737	368.126	-1	7.17163e+06	2.55132
Quercetin	C15 H10 O7	117-39-5	Flavonoids	302.042	6.66	302.043	-1	1.45282e+07	5.16843
(-)-Epicatechin	C15 H14 O6	490-46-0	Flavonoids	290.079	5.885	290.079	0	7.37648e+07	26.242
2-Furoic acid	C5 H4 O3	88-14-2	Furans	112.016	1.511	112.016	2	1.01924e+07	3.62596
Guanine	C5 H5 N5 O	73-40-5	Imidazopyrimidines	151.049	0.848	151.049	0	5.62287e+07	20.0035
Hypoxanthine	C5 H4 N4 O	68-94-0	Imidazopyrimidines	136.039	1.121	136.039	0	9.55638e+06	3.3997
Adenine	C5 H5 N5	73-24-5	Imidazopyrimidines	135.054	0.843	135.054	0	1.69727e+08	60.3807
trans-3-Indoleacrylic acid	C11 H9 N O2	1204-06-4	Indoles and derivatives	187.063	4.532	187.063	0	1.07732e+08	38.3259
4-Indolecarbaldehyde	C9 H7 N O	1047-86-6	Indoles and derivatives	145.053	4.531	145.053	0	1.03671e+07	3.68811
Indole	C8 H7 N	120-72-9	Indoles and derivatives	117.058	4.494	117.058	1	2.61058e+07	9.28718
Methylnissolin-3-O-glucoside	C23 H26 O10	94367-42-7	Isoflavonoids	462.152	8.3	462.153	0	3.60174e+07	12.8132
calycosin-7-O-β-D-glucoside	C22 H22 O10	20633-67-4	Isoflavonoids	446.121	6.51	446.121	0	1.90473e+08	67.7613
Ononin	C22 H22 O9	486-62-4	Isoflavonoids	430.126	7.791	430.126	0	131715019	46.8578
Glycitein	C16 H12 O5	40957-83-3	Isoflavonoids	284.068	8.924	284.068	-1	2.56398e+08	91.2139
Glycitein	C16 H12 O5	40957-83-3	Isoflavonoids	284.068	6.51	284.068	-1	1.13254e+07	4.02903
Formononetin	C16 H12 O4	485-72-3	Isoflavonoids	268.073	10.456	268.074	-1	1.76349e+08	62.7365
Formononetin	C16 H12 O4	485-72-3	Isoflavonoids	268.073	7.791	268.074	-2	9.00216e+06	3.20253
Daidzein	C15 H10 O4	486-66-8	Isoflavonoids	254.058	8.436	254.058	-1	1.3634e+07	4.85033
Laurolactam	C12 H23 N O	947-04-6	Macrolactams	197.178	9.801	197.178	0	6.54151e+06	2.32715
6-Acetylcodeine	C20 H23 N O4	6703-27-1	Morphinans	341.162	5.827	341.163	0	9.27289e+08	329.885
Ethylmorphine	C19 H23 N O3	76-58-4	Morphinans	313.168	5.31	313.168	0	1.68758e+07	6.0036
2-Naphthylamine	C10 H9 N	91-59-8	Naphthalenes	143.073	4.531	143.073	0	5.30723e+06	1.88805
4-Nitro-benzenesulfonic acid anion	C6 H4 N O6 S	1080-04-2	Organic sulfuric acids and derivatives	217.976	0.683	217.976	1	1.34401e+08	47.8135
Hydrolyzed fumonisin B1	C22 H47 N O5	NA	Organonitrogen compounds	405.345	10.371	405.345	0	1.20329e+07	4.28071
2-Amino-1,3,4-octadecanetriol	C18 H39 N O3	554-62-1	Organonitrogen compounds	317.293	10.324	317.293	-1	3.73077e+08	132.723
1-hexadecyl-2-amino-2-deoxy-sn-glycerol	C19 H41 N O2	136770-76-8	Organonitrogen compounds	315.314	11.378	315.314	0	1.90371e+08	67.7247
N,N-Dimethyldodecylamine N-oxide	C14 H31 N O	1643-20-5	Organonitrogen compounds	229.24	10.308	229.241	0	7.84865e+07	27.9217
Choline	C5 H13 N O	62-49-7	Organonitrogen compounds	103.1	0.765	103.1	3	1106756084	393.73
Amygdalin	C20 H27 N O11	29883-15-6	Organooxygen compounds	457.158	5.464	457.158	0	5.3473e+08	190.231
Chlorogenic acid	C16 H18 O9	327-97-9	Organooxygen compounds	354.095	5.242	354.095	0	7.26755e+07	25.8544
α-Lactose	C12 H22 O11	5989-81-1	Organooxygen compounds	342.116	0.842	342.116	-1	8.98245e+07	31.9552
4-(Trifluoroacetyl)benzoic acid	C9 H5 F3 O3	58808-59-6	Organooxygen compounds	218.019	0.774	218.019	0	2.61095e+08	92.885
3',4'-Dimethoxyacetophenone	C10 H12 O3	1131-62-0	Organooxygen compounds	180.079	5.819	180.079	0	8.90541e+06	3.16811
Apocynin	C9 H10 O3	498-02-2	Organooxygen compounds	166.063	8.301	166.063	0	6.00872e+06	2.13761
4'-Methoxyacetophenone	C9 H10 O2	100-06-1	Organooxygen compounds	150.068	5.516	150.068	0	6.41291e+06	2.2814
3,4-Dihydroxybenzaldehyde	C7 H6 O3	139-85-5	Organooxygen compounds	138.032	5.885	138.032	0	8.9785e+06	3.19412
5-Hydroxymethyl-2-furaldehyde	C6 H6 O3	67-47-0	Organooxygen compounds	126.032	0.824	126.032	0	1.33909e+08	47.6383
5-Hydroxymethylfurfural	C6 H6 O3	67-47-0	Organooxygen compounds	126.032	1.12	126.032	0	3.38159e+07	12.0301
Dimethyl 3,3'-(5-phenyl-1-pentene-1,1-diyl)bis(5-chloro-6-methoxybenzoate)	C29 H28 Cl2 O6	NA	Unclassified	542.125	0.799	542.126	-3	2.52924e+08	89.978
10-[(4-Chlorophenyl)acetyl]-3,3-dimethyl-11-(5-methyl-2-furyl)-2,3,4,5,10,11-hexahydro-1H-dibenzo[b,e][1,4]diazepin-1-one	C28 H27 Cl N2 O3	NA	Unclassified	474.169	0.796	474.171	-3	1.46672e+08	52.1788
MFCD01543213	C16 H17 Cl N4 O3 S	NA	Unclassified	380.072	0.795	380.071	1	1539486741	547.675
Allyl 2-(1H-benzimidazol-2-yl)-2-cyano-N-phenylethanimidothioate	C19 H16 N4 S	NA	Unclassified	332.108	1.378	332.11	-4	1.0344e+07	3.67989
2-(4-Ethyl-5-pyridin-3-yl-4H-[1,2,4]triazol-3-ylsulfanyl)-1-phenyl-ethanone	C17 H16 N4 O S	NA	Unclassified	324.105	0.828	324.104	2	2.82638e+08	100.549
MFCD00059002	C16 H35 N O2	NA	Unclassified	273.266	10.274	273.267	-1	5.92705e+08	210.856
7-Methyl-3-methylene-6-(3-oxobutyl)-3,3a,4,7,8,8a-hexahydro-2H-cyclohepta[b]furan-2-one	C15 H20 O3	NA	Unclassified	248.141	11.66	248.141	0	3.08587e+07	10.978
DA9185000	C12 H10 O S	NA	Unclassified	202.045	0.776	202.045	0	1.95496e+08	69.548
Verrucarol	C15 H22 O4	2198-92-7	Prenol lipids	266.152	6.721	266.152	0	6.50575e+06	2.31443
(-)-Caryophyllene oxide	C15 H24 O	1139-30-6	Prenol lipids	220.183	8.075	220.183	0	8.4761e+06	3.01539
Nootkatone	C15 H22 O	4674-50-4	Prenol lipids	218.167	9.464	218.167	0	5.1398e+06	1.82849
Crotonoside	C10 H13 N5 O5	1818-71-9	Purine nucleosides	283.092	1.308	283.092	0	4.08812e+07	14.5436
Adenosine	C10 H13 N5 O4	58-61-7	Purine nucleosides	267.097	1.196	267.097	0	171499612	61.0113
Kojic acid	C6 H6 O4	501-30-4	Pyrans	142.027	4.011	142.027	0	2.70655e+07	9.6286
Maltol	C6 H6 O3	118-71-8	Pyrans	126.032	3.811	126.032	0	5.27025e+07	18.749
Methyl isonicotinate	C7 H7 N O2	2459-09-8	Pyridines and derivatives	137.048	0.805	137.048	0	454769701	161.785
Nicotinic acid	C6 H5 N O2	59-67-6	Pyridines and derivatives	123.032	1.12	123.032	1	2.76703e+07	9.84375
Nicotinamide	C6 H6 N2 O	98-92-0	Pyridines and derivatives	122.048	1.12	122.048	1	1.92668e+07	6.85418
N-Hydroxysuccinimide	C4 H5 N O3	6066-82-6	Pyrrolidines	115.027	0.778	115.027	0	5.33007e+08	189.618
Astringin	C20 H22 O9	29884-49-9	Stilbenes	406.126	6.733	406.126	0	8.27447e+07	29.4366
Piceatannol	C14 H12 O4	10083-24-6	Stilbenes	244.073	6.735	244.074	0	5.59446e+07	19.9024
Iminodimethanethiol	C2 H7 N S2	NA	Thiohemiaminal derivatives	109.002	0.683	109.002	-3	5.06493e+08	180.186
2-[(4,6-Dimethoxy-1,3,5-triazin-2-yl)(methyl)amino]ethanol	C8 H14 N4 O3	NA	Triazines	214.107	0.832	214.107	2	2.01944e+08	71.842
2-AMINO-3-(2-CHLORO-PHENYL)-PROPIONIC ACID	C9 H10 Cl NO2	14091-11-3	internal standard substance	199.04	4.487	199.04	0	2.81095e+08	1

## Sheet: Negative ion mode
Table S1. Result of UHPLC-MS/MS analysis.
Name	Formula	CAS_num	Class	Molecular Weight	RT [min]	Molecular Weight	△ppm	Area: 200904-501001-YBT-N.raw (F2)	Relative concentration in YBT(ug/mL)
Cycloolivil	C20 H24 O7	NA	Aryltetralin lignans	376.153	6.142	376.152	0	8.35609e+06	26.9869
Bis(2-(diphenylphosphino)ethyl)phenylphosphine	C34 H33 P3	23582-02-7	Benzene and substituted derivatives	534.18	0.802	534.18	0	9.0526e+08	2923.64
2,2'-Methylenebis(4-methyl-6-tert-butylphenol)	C23 H32 O2	119-47-1	Benzene and substituted derivatives	340.24	16.776	340.24	0	816074084	2635.61
Gallic acid	C7 H6 O5	149-91-7	Benzene and substituted derivatives	170.021	1.783	170.022	-4	7.40985e+07	239.31
2,6-Dichlorotoluene	C7 H6 Cl2	118-69-4	Benzene and substituted derivatives	159.985	0.675	159.985	1	1.51105e+08	488.012
Citric acid	C6 H8 O7	77-92-9	Carboxylic acids and derivatives	192.026	1.116	192.027	-3	3870351585	12499.7
3-Butene-1,2,3-tricarboxylic acid	C7 H8 O6	26326-05-6	Carboxylic acids and derivatives	188.032	1.33	188.032	-3	1.04738e+07	33.8264
L-Tyrosine	C9 H11 N O3	60-18-4	Carboxylic acids and derivatives	181.073	1.226	181.074	-3	8.60064e+06	27.7768
L-Phenylalanine	C9 H11 N O2	63-91-2	Carboxylic acids and derivatives	165.078	2.238	165.079	-4	1.10344e+07	35.637
Caffeic acid	C9 H8 O4	331-39-5	Cinnamic acids and derivatives	180.042	5.724	180.042	-3	3.15158e+07	101.784
2,3-Dihydro-1-benzofuran-2-carboxylic acid	C9 H8 O3	1914-60-9	Coumarans	164.047	6.572	164.047	-4	1.47062e+07	47.4953
6:3+6O fatty acyl hexoside	C12 H18 O12	NA	Fatty Acyls	354.08	0.827	354.08	0	3.18694e+08	1029.26
(15Z)-9,12,13-Trihydroxy-15-octadecenoic acid	C18 H34 O5	NA	Fatty Acyls	330.241	9.89	330.241	0	1.93859e+08	626.089
Corchorifatty acid F	C18 H32 O5	95341-44-9	Fatty Acyls	328.225	9.538	328.225	0	7.9361e+07	256.305
(+/-)12(13)-DiHOME	C18 H34 O4	263399-35-5	Fatty Acyls	314.246	12.002	314.246	0	5.13705e+06	16.5907
Arachidonic acid	C20 H32 O2	506-32-1	Fatty Acyls	304.24	16.939	304.24	0	1.15883e+07	37.4257
Eicosapentaenoic acid	C20 H30 O2	10417-94-4	Fatty Acyls	302.225	15.704	302.225	0	8.82472e+06	28.5004
cis,cis-Muconic acid	C6 H6 O4	1119-72-8	Fatty Acyls	142.027	19.534	142.027	3	4.60135e+07	148.606
Epimedin K	C45 H56 O23	174286-13-6	Flavonoids	964.322	9.859	964.321	0	1.27833e+08	412.852
Epimedin A1	C39 H50 O20	140147-77-9	Flavonoids	838.291	8.033	838.29	1	1.1928e+08	385.228
Epmedin C	C39 H50 O19	110642-44-9	Flavonoids	822.296	8.383	822.295	1	170564526	550.858
Epmedin B	C38 H48 O19	110623-73-9	Flavonoids	808.28	8.206	808.279	1	171514513	553.926
Rutin	C27 H30 O16	153-18-4	Flavonoids	610.154	6.457	610.153	1	4.00269e+07	129.271
Baohuoside I	C27 H30 O10	113558-15-9	Flavonoids	514.184	10.992	514.184	0	2.71433e+08	876.624
Quercetin-3β-D-glucoside	C21 H20 O12	482-35-9	Flavonoids	464.096	6.654	464.095	1	1.4232e+08	459.64
Astragalin	C21 H20 O11	480-10-4	Flavonoids	448.101	7.062	448.101	0	3.98443e+07	128.682
Quercetin	C15 H10 O7	117-39-5	Flavonoids	302.043	8.972	302.043	0	1.92546e+07	62.1851
Catechin	C15 H14 O6	88191-48-4	Flavonoids	290.079	5.88	290.079	0	2.07918e+08	671.494
(+/-)-2-Hydroxyglutaric acid	C5 H8 O5	2889-31-8	Hydroxy acids and derivatives	148.037	1.111	148.037	0	1.38633e+08	447.731
D-(+)-Tryptophan	C11 H12 N2 O2	153-94-6	Indoles and derivatives	204.089	4.537	204.09	-2	1.52324e+07	49.1947
Indole-3-acrylic acid	C11 H9 N O2	1204-06-4	Indoles and derivatives	187.063	5.171	187.063	-2	7.9331e+06	25.6208
Glycitein	C16 H12 O5	40957-83-3	Isoflavonoids	284.069	8.914	284.068	0	146845807	474.255
Glycitein	C16 H12 O5	40957-83-3	Isoflavonoids	284.069	6.501	284.068	0	5.10033e+06	16.4721
Genistein	C15 H10 O5	446-72-0	Isoflavonoids	270.053	12.213	270.053	0	8.43096e+07	272.288
Formononetin	C16 H12 O4	485-72-3	Isoflavonoids	268.074	10.447	268.074	0	9.99967e+07	322.951
Daidzein	C15 H10 O4	486-66-8	Isoflavonoids	254.058	8.433	254.058	0	5.87509e+06	18.9743
calycosin-7-O-β-D-glucoside	C22 H22 O10	20633-67-4	Isoflavonoids	446.127	0.886	446.121	12.9785	8.65172e+06	27.9417
Lariciresinol 4-O-glucoside	C26 H34 O11	NA	Lignan glycosides	522.21	6.531	522.21	0	8.79656e+06	28.4095
Pseudouridine	C9 H12 N2 O6	1445-07-4	Nucleoside and nucleotide analogues	244.069	1.151	244.07	0	1.74621e+07	56.3958
Octamethylcyclotetrasiloxane	C8 H24 O4 Si4	556-67-2	Organometalloid compounds	296.074	0.831	296.075	-2	4.43132e+08	1431.15
Maltopentaose	C30 H52 O26	34620-76-3	Organooxygen compounds	828.276	0.816	828.275	1	1.3304e+08	429.667
4,5-Dicaffeoylquinic acid	C25 H24 O12	14534-61-3	Organooxygen compounds	516.127	7.264	516.127	0	8.23601e+06	26.5992
D(-)-Amygdalin	C20 H27 N O11	29883-15-6	Organooxygen compounds	457.159	5.458	457.158	0	1995153889	6443.58
metamifop	C23 H18 Cl F N2 O4	256412-89-2	Organooxygen compounds	440.093	0.785	440.094	-2	1061514951	3428.28
Chlorogenic acid	C16 H18 O9	327-97-9	Organooxygen compounds	354.095	5.239	354.095	0	2.91476e+08	941.355
Neochlorogenic acid	C16 H18 O9	906-33-2	Organooxygen compounds	354.095	5.391	354.095	0	1.13666e+08	367.096
α,α-Trehalose	C12 H22 O11	99-20-7	Organooxygen compounds	342.116	0.812	342.116	0	1846385588	5963.11
Coumaroyl quinic acid	C16 H18 O8	1899-30-5	Organooxygen compounds	338.1	5.883	338.1	0	1.165e+08	376.25
Prulaurasin	C14 H17 N O6	99-18-3	Organooxygen compounds	295.106	6.07	295.106	0	2.03795e+08	658.178
D-(-)-Quinic acid	C7 H12 O6	77-95-2	Organooxygen compounds	192.063	0.797	192.063	-3	2470914972	7980.1
D-(-)-Mannitol	C6 H14 O6	69-65-8	Organooxygen compounds	182.078	0.759	182.079	-3	1211005052	3911.08
Butyl ({5-isobutyl-3-[4-({4-oxo-2-propyl-6-[(2-thienylcarbonyl)amino]-3(4H)-quinazolinyl}methyl)phenyl]-2-thienyl}sulfonyl)carbamate	C36 H40 N4 O6 S3	NA	Unclassified	720.209	0.794	720.211	-2	3.31551e+08	1070.78
[7-Hydroxy-1-(4-hydroxy-3,5-dimethoxyphenyl)-3-(hydroxymethyl)-6,8-dimethoxy-1,2,3,4-tetrahydro-2-naphthalenyl]methyl pentopyranoside	C27 H36 O12	NA	Unclassified	552.221	6.539	552.221	0	1.94825e+07	62.9211
2-[(2Z)-3-(2-Furylmethyl)-2-{(2E)-[(2E)-2-methyl-3-phenyl-2-propen-1-ylidene]hydrazono}-4-oxo-1,3-thiazolidin-5-yl]-N-[3-(trifluoromethyl)phenyl]acetamide	C27 H23 F3 N4 O3 S	NA	Unclassified	540.146	0.793	540.144	2	2.78128e+08	898.245
N-{[4-(Hydroxyamino)phenyl]sulfonyl}-N-[2-(2-naphthyloxy)ethyl]-beta-D-glucopyranosylamine	C24 H28 N2 O9 S	NA	Unclassified	520.154	5.457	520.152	4	3.71702e+08	1200.46
(3β,5ξ,9ξ)-3,23-Dihydroxy-1-oxoolean-12-en-28-oic acid	C30 H46 O5	NA	Unclassified	486.335	12.756	486.335	0	5.62985e+06	18.1822
[3-Chloro-5-(4-methoxyphenyl)-7-(trifluoromethyl)pyrazolo[1,5-a]pyrimidin-2-yl](4-morpholinyl)methanone	C19 H16 Cl F3 N4 O3	NA	Unclassified	440.084	0.816	440.086	-4	6.04424e+08	1952.06
(2R,3S,4S,5R,6R)-5-[(2S,3R,4R)-3,4-dihydroxy-4-(hydroxymethyl)oxolan-2-yl]oxy-2-(hydroxymethyl)-6-[2-(4-hydroxyphenyl)ethoxy]oxane-3,4-diol	C19 H28 O11	NA	Unclassified	432.164	5.101	432.163	0	1.14477e+08	369.717
MFCD01051705	C17 H19 Cl N4 O2 S	NA	Unclassified	378.093	0.784	378.092	3	4735165820	15292.8
(3R,5R)-1,3,5-Trihydroxy-4-{[(2E)-3-(4-hydroxy-3-methoxyphenyl)-2-propenoyl]oxy}cyclohexanecarboxylic acid	C17 H20 O9	NA	Unclassified	368.111	6.121	368.111	0	7.68794e+06	24.8291
4-[(Trifluoromethyl)sulfanyl]phenyl dihydrogen phosphate	C7 H6 F3 O4 P S	NA	Unclassified	273.966	0.676	273.968	-4	2.97334e+08	960.275
2-(3-CARBOXYPROPIONYL)-6-HYDROXY-CYCLOHEXA-2,4-DIENE CARBOXYLIC ACID	C11 H12 O6	NA	Unclassified	240.063	5.463	240.063	-1	143889506	464.708
(2E)-3-[3-(Trifluoromethyl)phenyl]acrylic acid	C10 H7 F3 O2	NA	Unclassified	216.04	0.763	216.04	0	9.54552e+08	3082.83
Soyasaponin I	C48 H78 O18	51330-27-9	Prenol lipids	942.519	10.265	942.519	0	9.37774e+06	30.2865
Oleanolic acid	C30 H48 O3	508-02-1	Prenol lipids	456.361	16.531	456.36	0	6.15737e+06	19.8859
Cabotegravir	C19 H17 F2 N3 O5	1051375-10-0	Pyridines and derivatives	405.112	0.805	405.114	-4	1.97081e+08	636.497
(E)-Resveratroloside	C20 H22 O9	NA	Stilbenes	406.127	6.725	406.126	0	4.74918e+08	1533.8
2-AMINO-3-(2-CHLORO-PHENYL)-PROPIONIC ACID	C9 H10 Cl NO2	14091-11-3	internal standard substance	199.04	4.492	199.04	-2	3.09634e+07	1

## Sheet: Statistics of the classificatio
Table S1. Result of UHPLC-MS/MS analysis.
Classification	Number
Carboxylic acids and their derivatives	26
Flavonoids	22
Organooxygen compounds	21
Unclassified	20
Isoflavonoids	13
Fatty Acyls	11
Benzene and substituted derivatives	8
Indoles and derivatives	5
Organonitrogen compounds	5
Prenol lipids	5
Cinnamic acids and derivatives	4
Pyridines and derivatives	4
Imidazopyrimidines	3
Stilbenes	3
Morphinans	2
Purine nucleosides	2
Pyrans	2
Aryltetralin lignans	1
Azolidines	1
Coumarans	1
Coumarins and derivatives	1
Furans	1
Hydroxy acids and derivatives	1
Lignan glycosides	1
Macrolactams	1
Naphthalenes	1
Nucleoside and nucleotide analogues	1
Organic sulfuric acids and derivatives	1
Organometalloid compounds	1
Pyrrolidines	1
Thiohemiaminal derivatives	1
Triazines	1
Total	171
