# Supplementary material for: The Target MicroRNAs and Potential Underlying Mechanisms of Yiqi-Bushen-Tiaozhi Recipe against‐Non-Alcoholic Steatohepatitis
Source: Front Pharmacol. 2020 Nov 12;11:529553. doi: 10.3389/fphar.2020.529553 (PMC7688626; doi:10.3389/fphar.2020.529553)
Supplement: Supplementary file 2 [file datasheet2.zip › Data sheets 0930/Table S11.xlsx]

## Sheet: sheet1
Table S11. Primers of stem-loop qRT-PCR and mRNA qRT-PCR.
mmu-let-7a-5p	UGAGGUAGUAGGUUGUAUAGUU	RT Primer	GTCGTATCCAGTGCAGGGTCCGAGGTATTCGCACTGGATACGACAACTAT
		Forward	GCGCGTGAGGTAGTAGGTTGT
		Reverse	AGTGCAGGGTCCGAGGTATT
mmu-let-7b-5p	UGAGGUAGUAGGUUGUGUGGUU	RT Primer	GTCGTATCCAGTGCAGGGTCCGAGGTATTCGCACTGGATACGACAACCAC
		Forward	GCGCGTGAGGTAGTAGGTTGT
		Reverse	AGTGCAGGGTCCGAGGTATT
mmu-let-7c-5p	UGAGGUAGUAGGUUGUAUGGUU	RT Primer	GTCGTATCCAGTGCAGGGTCCGAGGTATTCGCACTGGATACGACAACCAT
		Forward	GCGCGTGAGGTAGTAGGTTGT
		Reverse	AGTGCAGGGTCCGAGGTATT
mmu-miR-106b-3p	CCGCACUGUGGGUACUUGCUGC	RT Primer	GTCGTATCCAGTGCAGGGTCCGAGGTATTCGCACTGGATACGACGCAGCA
		Forward	CGCCGCACTGTGGGTACT
		Reverse	AGTGCAGGGTCCGAGGTATT
mmu-let-7g-3p	ACUGUACAGGCCACUGCCUUGC	RT Primer	GTCGTATCCAGTGCAGGGTCCGAGGTATTCGCACTGGATACGACGCAAGG
		Forward	CGCGACTGTACAGGCCACTG
		Reverse	AGTGCAGGGTCCGAGGTATT
ABCC4		Forward	AGGAGCTTCAACGGTACTGG
		Reverse	GCCTTTGTTAAGGAGGGCTTC
ITGB2		Forward	CAGGAATGCACCAAGTACAAGT
		Reverse	CTCACAGCGCAAGGAGTCA
PI3K3CD		Forward	AAGTAAACGACTTCCGCACTAAG
		Reverse	GTTGCTGACACGCAATAAGCC
MSN		Forward	TCTTATGCCGTCCAGTCTAAGT
		Reverse	GGTCCTTGTTGAGTTTGTGCT
ITGAL		Forward	CCAGACTTTTGCTACTGGGAC
		Reverse	GCTTGTTCGGCAGTGATAGAG
NCF1		Forward	ACACCTTCATTCGCCATATTGC
		Reverse	CCTGCCACTTAACCAGGAACA
CXCL12		Forward	TGCATCAGTGACGGTAAACCA
		Reverse	CACAGTTTGGAGTGTTGAGGAT
IL-1β		Forward	GAAATGCCACCTTTTGACAGTG
		Reverse	TGGATGCTCTCATCAGGACAG
CCL-2		Forward	TTAAAAACCTGGATCGGAACCAA
		Reverse	GCATTAGCTTCAGATTTACGGGT
COL1A2		Forward	GGTGAGCCTGGTCAAACGG
		Reverse	ACTGTGTCCTTTCACGCCTTT
COL3A1		Forward	CTGTAACATGGAAACTGGGGAAA
		Reverse	CCATAGCTGAACTGAAAACCACC
TGF-β1		Forward	CCACCTGCAAGACCATCGAC
		Reverse	CTGGCGAGCCTTAGTTTGGAC
