# Supplementary material for: The Target MicroRNAs and Potential Underlying Mechanisms of Yiqi-Bushen-Tiaozhi Recipe against‐Non-Alcoholic Steatohepatitis
Source: Front Pharmacol. 2020 Nov 12;11:529553. doi: 10.3389/fphar.2020.529553 (PMC7688626; doi:10.3389/fphar.2020.529553)
Supplement: Supplementary file 2 [file datasheet2.zip › Data sheets 0930/Table S2.xlsx]

## Sheet: WD vs. ND
Table S2. Significantly differentially expressed miRNAs in WD vs. ND group and YBT vs. WD group.
miR_name	miR_seq	up/down	fold_change(WD(mean)/ND(mean))	log2(fold_change)	pvalue(t_test)	ND(mean)	WD(mean)	ND/ND_1(norm)	ND/ND_2(norm)	ND/ND_3(norm)	WD/WD_1(norm)	WD/WD_2(norm)	WD/WD_3(norm)	ND/ND_1(raw)	ND/ND_2(raw)	ND/ND_3(raw)	WD/WD_1(raw)	WD/WD_2(raw)	WD/WD_3(raw)	Expression level
mmu-miR-192-5p	CTGACCTATGAATTGACAGCC	down	0.549954	-0.862617	7.49545e-05	353747	194544	349737	347881	363622	207718	186774	189141	275832	261790	438228	211732	150623	187660	high
mmu-miR-345-5p	GCTGACCCCTAGTCCAGTGCTT	down	0.428278	-1.22338	0.00011263	330.412	141.508	341.075	314.939	335.221	123.611	153.761	147.153	269	237	404	126	124	146	middle
mmu-let-7f-1-3p	CTATACAATCTATTGCCTTCCC	down	0.400594	-1.31979	0.000116555	97.6286	39.1094	97.6312	102.322	92.9325	38.2606	34.7202	44.3473	77	77	112	39	28	44	middle
mmu-let-7i-5p	TGAGGTAGTAGTTTGTGCTGTT	up	1.38331	0.468123	0.000154635	13305	18404.9	13068.6	13086.6	13759.8	18887.5	18365.1	17962.2	10307	9848	16583	19252.5	14810.5	17821.5	high
mmu-miR-192-3p	CTGCCAATTCCATAGGTCACAG	down	0.428534	-1.22252	0.000210196	464.314	198.974	475.477	447.825	469.641	203.076	219.481	174.366	375	337	566	207	177	173	middle
mmu-miR-99a-5p	AACCCGTAGATCCGATCTTGTG	down	0.681618	-0.552964	0.000740274	45495.7	31010.7	44037.4	45149.9	47299.7	32032	30784.4	30215.7	34731.5	33976.5	57004.5	32651	24826	29979	high
mmu-miR-100-5p	AACCCGTAGATCCGAACTTGTG	down	0.681618	-0.552964	0.000740274	45495.7	31010.7	44037.4	45149.9	47299.7	32032	30784.4	30215.7	34731.5	33976.5	57004.5	32651	24826	29979	high
mmu-miR-1193-3p	TAGGTCACCCGTTTTACTATC	down	-inf	-inf	0.000877574	62.0005	0	58.3252	63.7851	63.8911	0	0	0	46	48	77	0	0	0	middle
mmu-miR-23b-3p	ATCACATTGCCAGGGATTACC	down	0.687787	-0.539966	0.000893195	10429	7172.9	10788.9	10577	9920.96	7361.73	6806.4	7350.57	8509	7959.5	11956.5	7504	5489	7293	high
mmu-miR-22-5p	AGTTCTTCAGTGGCAAGCTTTA	down	0.434793	-1.2016	0.000917302	1206.53	524.591	1092.96	1263.74	1262.89	489.54	472.443	611.792	862	951	1522	499	381	607	middle
mmu-miR-34a-5p	TGGCAGTGTCTTAGCTGGTTGT	up	3.26476	1.70698	0.000930459	261.348	853.241	243.444	281.718	258.883	792.681	884.125	882.915	192	212	312	808	713	876	middle
mmu-miR-181c-5p	AACATTCAACCTGTCGGTGAGT	down	0.678666	-0.559226	0.00135863	131.937	89.5414	129.33	139.53	126.952	84.3696	90.5205	93.7342	102	105	153	86	73	93	middle
mmu-miR-455-3p	GCAGTCCACGGGCATATACAC	down	0.289597	-1.78788	0.00142762	5310.3	1537.84	5178.26	4775.91	5976.72	1251.81	1186.69	2175.04	4084	3594	7203	1276	957	2158	high
mmu-miR-1247-5p	ACCCGTCCCGTTCGTCCCCGGA	up	5.41012	2.43566	0.00147191	61.8161	334.433	49.4496	90.3622	45.6365	287.445	362.082	353.771	39	68	55	293	292	351	middle
mmu-let-7b-3p	CTATACAACCTACTGCCTTCCC	down	0.538916	-0.891868	0.00158027	453.927	244.628	432.367	446.496	482.917	238.393	213.281	282.21	341	336	582	243	172	280	middle
mmu-miR-674-3p	CACAGCTCCCATCTCAGAACAA	up	2.21908	1.14996	0.00165966	127.533	283.005	134.401	106.309	141.888	288.426	286.442	274.147	106	80	171	294	231	272	middle
mmu-miR-219a-5p	TGATTGTCCAAACGCAATTCT	down	-inf	-inf	0.0018149	5.03872	0	5.07175	4.651	5.3934	0	0	0	4	3.5	6.5	0	0	0	middle
mmu-miR-22-3p	AAGCTGCCAGTTGAAGAACTGT	down	0.543282	-0.880226	0.00235149	170354	92550.6	186755	165044	159265	93120.4	81525.5	103006	147290	124200	191942	94920	65746	102199	high
mmu-miR-139-5p	TCTACAGTGCACGTGTCTCCAG	down	0.646775	-0.628663	0.00242553	3337.23	2158.44	3583.19	3233.11	3195.38	2034.68	2400.65	2039.98	2826	2433	3851	2074	1936	2024	middle
mmu-miR-532-5p	CATGCCTTGAGTGTAGGACCGT	up	1.92828	0.947312	0.00246265	1127.31	2173.77	1330.07	940.83	1111.04	2380.99	2083.21	2057.11	1049	708	1339	2427	1680	2041	middle
mmu-miR-15a-5p	TAGCAGCACATAATGGTTTGTG	down	0.646117	-0.630133	0.00271899	1629.15	1052.62	1752.29	1602.6	1532.56	1072.28	959.766	1125.82	1382	1206	1847	1093	774	1117	middle
mmu-miR-674-5p	GCACTGAGATGGGAGTGGTGTA	up	2.98813	1.57924	0.00275834	72.722	217.302	93.8274	43.8523	80.4862	202.095	249.241	200.571	74	33	97	206	201	199	middle
mmu-miR-223-3p	TGTCAGTTTGTCAAATACCCCA	up	3.04445	1.60618	0.00303319	201.828	614.456	140.741	263.114	201.63	519.952	673.324	650.092	111	198	243	530	543	645	middle
mmu-miR-193a-3p	AACTGGCCTACAAAGTCCCAGT	down	0.118282	-3.07969	0.0030364	186.087	22.0109	204.138	160.792	193.333	14.7156	21.0801	30.2368	161	121	233	15	17	30	middle
mmu-let-7a-5p	TGAGGTAGTAGGTTGTATAGTT	down	0.852436	-0.230336	0.00332188	26179.2	22316.1	26886.8	26162.2	25488.6	21405.8	22817.6	22724.9	21205.2	19687.8	30718.3	21819.5	18401.2	22546.9	high
mmu-miR-194-5p	TGTAACAGCAACTCCATGTGGA	down	0.664205	-0.5903	0.00368547	68796	45694.6	70218.4	64475.5	71694.1	46852.1	46360.1	43871.6	55380	48519.5	86404	47757.5	37387	43528	high
mmu-miR-295-3p	AAAGTGCTACTACTTTTGAGTCT	up	inf	inf	0.00448678	0	8.94648	0	0	0	7.84833	9.92006	9.07105	0	0	0	8	8	9	middle
mmu-miR-127-3p	TCGGATCCGTCTGAGCTTGGCT	down	0.0504996	-4.30759	0.00463527	1916.48	96.7816	1710.45	1861.73	2177.28	54.9383	137.641	97.7657	1349	1401	2624	56	111	97	middle
mmu-miR-25-3p	CATTGCACTTGTCTCGGTCTGA	up	1.70413	0.769038	0.00473538	4219.4	7190.42	4678.69	3452.37	4527.14	6746.62	7659.52	7165.12	3690	2598	5456	6877	6177	7109	high
mmu-miR-20b-5p	CAAAGTGCTCATAGTGCAGGTAG	up	14.5751	3.86543	0.00608921	1.65951	24.1875	0	0	4.97853	19.6208	29.7602	23.1816	0	0	6	20	24	23	middle
mmu-miR-455-5p	TATGTGCCTTTGGACTACATCG	down	0.258822	-1.94997	0.0062365	1094.04	283.161	971.241	1067.07	1243.8	274.692	249.241	325.55	766	803	1499	280	201	323	middle
mmu-miR-379-5p	TGGTAGACTATGGAACGTAGG	down	0.0300134	-5.05825	0.0062613	511.759	15.3596	466.601	477.06	591.615	18.6398	17.3601	10.0789	368	359	713	19	14	10	middle
mmu-miR-137-3p	TTATTGCTTAAGAATACGCGTAG	down	0.204766	-2.28795	0.00666007	176.101	36.0595	171.172	182.053	175.078	15.6967	31.0002	61.4815	135	137	211	16	25	61	middle
mmu-miR-142a-5p	CATAAAGTAGAAAGCACTACT	up	1.77657	0.829091	0.00692876	3096.67	5501.44	2890.9	2697.58	3701.53	5705.74	4821.77	5976.81	2280	2030	4461	5816	3888.5	5930	middle
mmu-miR-122-5p	TGGAGTGTGACAATGGTGTTTG	down	0.549457	-0.863921	0.00733583	1.3589e+06	746657	1.53437e+06	1.30846e+06	1.23386e+06	709551	863371	667050	1210132	984654	1487023	723263	696263	661825	high
mmu-miR-337-5p	CGGCGTCATGCAGGAGTTGATT	down	0.0384276	-4.70171	0.00748904	167.131	6.42245	153.421	148.832	199.141	6.86729	12.4001	0	121	112	240	7	10	0	middle
mmu-miR-532-3p	CCTCCCACACCCAAGGCTTGCA	up	1.71144	0.77521	0.00758686	95.9912	164.283	106.507	87.7045	93.7622	145.194	177.321	170.334	84	66	113	148	143	169	middle
mmu-miR-6516-3p	TCATGTATGATACTGCAAACAG	up	3.47061	1.79519	0.00804908	24.9264	86.5099	22.8229	14.6174	37.3389	76.5212	105.401	77.6079	18	11	45	78	85	77	middle
mmu-miR-101b-3p	GTACAGTACTGTGATAGCT	down	0.543744	-0.879001	0.00841523	51929.6	28236.4	47175.8	49879.1	58733.9	32133.4	26630.6	25945.2	37206.7	37535.3	70784.7	32754.3	21476.2	25742	high
mmu-miR-1948-3p	TTTAGGCAGAGCACTCGTACAG	down	0.0507551	-4.3003	0.00870438	847.408	43.0103	909.112	696.321	936.793	41.2037	38.4402	49.3868	717	524	1129	42	31	49	middle
mmu-let-7c-5p	TGAGGTAGTAGGTTGTATGGTT	down	0.737603	-0.439083	0.00874233	9711.09	7162.93	10439.3	9151.48	9542.55	6419.97	7531.27	7537.57	8233.25	6886.73	11500.5	6544.03	6073.57	7478.53	high
mmu-miR-872-3p	TGAACTATTGCAGTAGCCTCCT	down	0.592541	-0.755012	0.00881952	213.067	126.251	206.674	239.194	193.333	116.744	112.841	149.168	163	180	233	119	91	148	middle
mmu-let-7b-5p	TGAGGTAGTAGGTTGTGTGGTT	down	0.648862	-0.624017	0.00883047	11674.1	7574.88	12661.6	11087.6	11273	6321.59	8499.32	7903.74	9986	8343.75	13586	6443.75	6854.25	7841.83	high
mmu-miR-376b-3p	ATCATAGAGGAACATCCACTT	down	-inf	-inf	0.00894192	291.052	0	257.391	269.758	346.008	0	0	0	203	203	417	0	0	0	middle
mmu-miR-25-5p	AGGCGGAGACTTGGGCAATTGC	up	1.77109	0.824635	0.00967996	8.36178	14.8094	10.1435	6.64428	8.29754	16.6777	13.6401	14.1105	8	5	10	17	11	14	middle
mmu-miR-300-3p	TATGCAAGGGCAAGCTCTCTTC	down	-inf	-inf	0.00975255	142.116	0	115.382	147.503	163.462	0	0	0	91	111	197	0	0	0	middle
mmu-miR-582-3p	TAACCTGTTGAACAACTGAAC	up	inf	inf	0.00978926	0	114.291	0	0	0	118.706	131.441	92.7263	0	0	0	121	106	92	middle
mmu-miR-1948-5p	ATATGAGTATTCTGCCTAAAT	down	0.0441956	-4.49995	0.00985282	882.582	39.0062	718.921	1035.18	893.646	69.6539	16.1201	31.2447	567	779	1077	71	13	31	middle
mmu-miR-15a-3p	CAGGCCATACTGTGCTGCCTCA	down	0.513345	-0.962	0.0100397	80.5741	41.3623	87.4877	70.4294	83.8052	51.9952	29.7602	42.3316	69	53	101	53	24	42	middle
mmu-miR-30c-2-3p	CTGGGAGAAGGCTGTTTACTCT	down	0.565286	-0.822946	0.0115867	1152.58	651.535	1066.34	1277.03	1114.36	657.298	620.004	677.305	841	961	1343	670	500	672	middle
mmu-miR-540-3p	AGGTCAGAGGTCGATCCTGG	down	-inf	-inf	0.0116731	7.97974	0	6.33969	9.302	8.29754	0	0	0	5	7	10	0	0	0	low
mmu-miR-27b-3p	TTCACAGTGGCTAAGTTCTGC	down	0.599722	-0.737633	0.011676	55841.7	33489.5	58568.6	48352.4	60604	37013.2	28951.1	34504.2	46192	36386.5	73038.5	37728.5	23347.5	34234	high
mmu-miR-29c-3p	TAGCACCATTTGAAATCGGTTA	down	0.645177	-0.632233	0.0124915	1495.87	965.1	1546.25	1457.76	1483.6	967.307	832.665	1095.33	1219.5	1097	1788	986	671.5	1086.75	middle
mmu-miR-541-5p	AAGGGATTCTGATGTTGGTCACACT	down	0.0156527	-5.99744	0.0125685	588.472	9.21121	493.228	716.254	555.935	12.7535	14.8801	0	389	539	670	13	12	0	middle
mmu-miR-23a-3p	ATCACATTGCCAGGGATTTCC	up	1.39345	0.478659	0.0128371	6064.51	8450.58	6031.58	6159.91	6002.03	8935.32	8490.33	7926.08	4757	4635.5	7233.5	9108	6847	7864	high
mmu-miR-484	TCAGGCTCAGTCCCCTCCCGAT	up	1.88292	0.912975	0.0130698	2135.66	4021.29	2126.33	2237.79	2042.86	3678.91	4497.51	3887.45	1677	1684	2462	3750	3627	3857	middle
mmu-miR-676-3p	CCGTCCTGAGGTTGTTGAGCT	up	1.89734	0.923979	0.0133239	367.507	697.286	469.137	298.993	334.391	740.686	670.844	680.329	370	225	403	755	541	675	middle
mmu-miR-126a-5p	CATTATTACTTTTGGTACGCG	down	0.621743	-0.68561	0.0135426	23299.8	14486.5	23890.5	20308.9	25700	14713.7	12183.1	16562.7	18842	15283	30973	14998	9825	16433	high
mmu-let-7f-2-3p	CTATACAGTCTACTGTCTTTC	down	0.450369	-1.15082	0.0138516	109.847	49.4718	108.409	91.6911	129.442	63.7677	40.3002	44.3473	85.5	69	156	65	32.5	44	middle
mmu-miR-652-3p	AATGGCGCCACTAGGGTTGTG	up	1.31022	0.389814	0.0139272	2230.97	2923.08	2434.44	2130.16	2128.32	2738.09	2869.38	3161.76	1920	1603	2565	2791	2314	3137	middle
mmu-miR-411-5p	TAGTAGACCGTATAGCGTACG	down	0.0336037	-4.89524	0.0143917	384.899	12.934	320.788	360.12	473.79	6.86729	19.8401	12.0947	253	271	571	7	16	12	middle
mmu-miR-409-3p	GAATGTTGCTCGGTGAACCCCT	down	-inf	-inf	0.0149976	74.7317	0	58.3252	90.3622	75.5077	0	0	0	46	68	91	0	0	0	middle
mmu-miR-15b-5p	TAGCAGCACATCATGGTTTACA	up	1.8354	0.876096	0.0151925	1131.65	2077.04	1439.11	826.549	1129.3	1835.53	2224.57	2171	1135	622	1361	1871	1794	2154	middle
mmu-miR-411-3p	TATGTAACACGGTCCACTAACC	down	0.0282893	-5.1436	0.0159449	153.973	4.35578	135.035	133.55	193.333	6.86729	6.20004	0	106.5	100.5	233	7	5	0	middle
mmu-miR-485-3p	AGTCATACACGGCTCTCCTCTC	down	-inf	-inf	0.0160425	46.8937	0	40.574	41.1946	58.9126	0	0	0	32	31	71	0	0	0	middle
mmu-miR-152-3p	TCAGTGCATGACAGAACTTGG	up	1.30306	0.381905	0.0161242	8843.72	11523.9	9143.1	7909.35	9478.7	11993.2	11270.4	11308.1	7211	5952	11423.5	12225	9089	11219.5	high
mmu-miR-381-3p	TATACAAGGGCAAGCTCTCTGT	down	0.0179298	-5.8015	0.0166773	138.318	2.48001	103.971	167.436	143.548	0	7.44004	0	82	126	173	0	6	0	middle
mmu-miR-582-5p	ATACAGTTGTTCAACCAGTTAC	up	inf	inf	0.0174864	0	91.136	0	0	0	113.801	71.9204	87.6868	0	0	0	116	58	87	middle
mmu-miR-450a-5p	TTTTGCGATGTGTTCCTAATAT	down	0.645261	-0.632045	0.01772	538.763	347.643	523.024	508.288	584.977	407.132	279.002	356.795	412.5	382.5	705	415	225	354	middle
mmu-miR-145a-3p	ATTCCTGGAAATACTGTTCTTG	down	0.681347	-0.553539	0.0180117	827.648	563.915	756.959	806.616	919.368	567.042	478.643	646.06	597	607	1108	578	386	641	middle
mmu-miR-30e-3p	CTTTCAGTCGGATGTTTACAGC	down	0.698853	-0.516939	0.0192771	1005.95	703.01	901.504	1113.58	1002.76	774.042	619.384	715.605	711	838	1208.5	789	499.5	710	middle
mmu-miR-7219-3p	TATCCGGGTTTCTAACACACT	down	0.617863	-0.694641	0.0199507	47.1724	29.1461	40.574	47.8388	53.1043	31.3933	24.8001	31.2447	32	36	64	32	20	31	middle
mmu-miR-434-5p	GCTCGACTCATGGTTTGAACCA	down	0.0272457	-5.19783	0.0201009	302.072	8.23017	235.836	287.033	383.347	9.81041	14.8801	0	186	216	462	10	12	0	middle
mmu-miR-299b-5p	GGTTTACCGTCCCACATACAT	down	-inf	-inf	0.0219741	14.7002	0	15.2153	10.6309	18.2546	0	0	0	12	8	22	0	0	0	middle
mmu-miR-872-5p	AAGGTTACTTGTTAGTTCAGG	down	0.749631	-0.415747	0.0227812	348.638	261.35	353.755	329.556	362.603	252.128	235.601	296.321	279	248	437	257	190	294	middle
mmu-miR-342-5p	AGGGGTGCTATCTGTGATTGAG	up	14.8235	3.88981	0.0241934	1.38292	20.4997	0	0	4.14877	27.4692	14.8801	19.15	0	0	5	28	12	19	middle
mmu-miR-106a-5p	CAAAGTGCTAACAGTGCAGGTAG	up	6.70571	2.74539	0.0242195	1.38292	9.27349	0	0	4.14877	8.82937	9.92006	9.07105	0	0	5	9	8	9	low
mmu-miR-106b-3p	CCGCACTGTGGGTACTTGCTGC	up	2.10655	1.07488	0.0243037	251.988	530.824	285.286	219.261	251.416	427.734	606.364	558.373	225	165	303	436	489	554	middle
mmu-miR-324-5p	CGCATCCCCTAGGGCATTGGTGT	down	0.648501	-0.62482	0.0246341	101.64	65.9138	92.5595	116.939	95.4218	59.8435	74.4004	63.4973	73	88	115	61	60	63	middle
mmu-miR-146b-5p	TGAGAACTGAATTCCATAGGCT	up	2.12492	1.08741	0.0248712	332.183	705.864	235.203	491.677	269.67	756.873	743.384	617.335	185.5	370	325	771.5	599.5	612.5	middle
mmu-let-7d-5p	AGAGGTAGTAGGTTGCATAGTT	up	1.14698	0.197846	0.0249429	10802.5	12390.3	10377.8	11479.3	10550.3	11814.2	12672.3	12684.3	8184.75	8638.5	12715	12042.5	10219.5	12585	high
mmu-miR-132-3p	TAACAGTCTACAGCCATGGTCG	up	2.24669	1.1678	0.0250011	78.7837	177.003	60.861	85.0468	90.4432	167.758	147.561	215.689	48	64	109	171	119	214	middle
mmu-let-7f-5p	TGAGGTAGTAGATTGTATAGTT	down	0.914575	-0.128826	0.025114	55216.3	50499.5	53774.9	54792.5	57081.5	51273.8	50512.1	49712.5	42411.3	41232.8	68793.2	52264.6	40735.3	49323.2	high
mmu-miR-342-3p	TCTCACACAGAAATCGCACCCGT	up	4.2111	2.0742	0.0253734	742.395	3126.3	450.118	1128.2	648.868	3875.11	2222.09	3281.7	355	849	782	3950	1792	3256	middle
mmu-miR-142a-3p	TGTAGTGTTTCCTACTTTATGGA	up	2.06089	1.04327	0.0267037	238.798	492.137	213.014	231.221	272.159	591.568	430.282	454.56	168	174	328	603	347	451	middle
mmu-miR-187-3p	TCGTGTCTTGTGTTGCAGCCGG	down	0.489329	-1.03112	0.0278583	264.846	129.597	308.109	205.973	280.457	101.047	126.481	161.263	243	155	338	103	102	160	middle
mmu-miR-434-3p	TTTGAACCATCACTCGACTCCT	down	0.00622046	-7.32876	0.029297	262.854	1.63507	172.44	295.006	321.115	4.90521	0	0	136	222	387	5	0	0	middle
mmu-let-7a-1-3p	CTATACAATCTACTGTCTTTCC	down	0.569693	-0.811743	0.0295453	112.138	63.8843	90.0236	126.906	119.485	71.616	48.9803	71.0565	71	95.5	144	73	39.5	70.5	middle
mmu-miR-410-3p	AATATAACACAGATGGCCTGT	down	-inf	-inf	0.0297581	53.8931	0	39.3061	71.7583	50.615	0	0	0	31	54	61	0	0	0	middle
mmu-miR-30b-5p	TGTAAACATCCTACACTCAGCT	down	0.630505	-0.66542	0.0301803	14865.4	9372.72	13563.1	16342.3	14690.8	10239.8	6838.23	11040.1	10697	12298	17705	10437.7	5514.67	10953.7	high
mmu-miR-212-5p	ACCTTGGCTCTAGACTGCTTACT	up	3.12205	1.64249	0.0302394	23.7343	74.0998	21.5549	30.5637	19.0844	86.3316	53.3203	82.6473	17	23	23	88	43	82	middle
mmu-miR-107-3p	AGCAGCATTGTACAGGGCTATCA	down	0.772342	-0.372689	0.0309648	8756.72	6763.18	8836.26	9147.41	8286.48	7667.82	6488.34	6133.37	6969	6883.67	9986.67	7816	5232.5	6085.33	high
mmu-let-7g-5p	TGAGGTAGTAGTTTGTACAGTT	down	0.813721	-0.297394	0.0309769	106360	86547.6	98050.7	113223	107807	94182	80057.9	85402.8	77330.8	85203.4	129926	96002.1	64562.4	84733.9	high
mmu-miR-33-3p	CAATGTTTCCACAGTGCATCAC	down	-inf	-inf	0.0310553	8.64313	0	6.33969	7.97314	11.6166	0	0	0	5	6	14	0	0	0	middle
mmu-miR-665-3p	ACCAGGAGGCTGAGGTCCCT	down	-inf	-inf	0.0313199	18.6441	0	17.7511	13.2886	24.8926	0	0	0	14	10	30	0	0	0	middle
mmu-miR-425-5p	AATGACACGATCACTCCCGTTGA	up	1.27143	0.346454	0.0316821	1163.85	1479.76	1151.29	1262.41	1077.85	1465.68	1616.97	1356.63	908	950	1299	1494	1304	1346	middle
mmu-miR-30a-3p	CTTTCAGTCGGATGTTTGCAGC	down	0.664657	-0.589319	0.0323124	2798.26	1859.88	2428.1	3179.95	2786.73	1709.96	1808.55	2061.14	1915	2393	3358.5	1743	1458.5	2045	middle
mmu-miR-16-5p	TAGCAGCACGTAAATATTGGCG	down	0.766847	-0.38299	0.0330791	10139.3	7775.32	11274.5	9517.94	9625.57	7383.81	7518.16	8423.98	8892	7162.5	11600.5	7526.5	6063	8358	high
mmu-let-7g-3p	ACTGTACAGGCCACTGCCTTGC	down	0.383188	-1.38388	0.0333896	22.7651	8.72332	26.6267	15.9463	25.7224	6.86729	6.20004	13.1026	21	12	31	7	5	13	middle
mmu-miR-379-3p	TATGTAACATGGTCCACTAACT	down	-inf	-inf	0.0343992	111.802	0	79.2461	104.315	151.845	0	0	0	62.5	78.5	183	0	0	0	middle
mmu-miR-294-3p	AAAGTGCTTCCCTTTTGTGTGT	up	6.34468	2.66555	0.034908	1.38292	8.77421	0	0	4.14877	6.86729	12.4001	7.05526	0	0	5	7	10	7	middle
mmu-miR-122-3p	AAACGCCATTATCACACTAAAT	down	0.634952	-0.655281	0.0354824	7394	4694.83	8341.77	6446.28	7393.94	4533.39	4858.35	4692.76	6579	4851	8911	4621	3918	4656	high
mmu-miR-450b-5p	TTTTGCAGTATGTTCCTGAATA	down	0.431717	-1.21184	0.0373013	29.8144	12.8714	25.3588	29.2348	34.8497	13.7346	19.8401	5.03947	20	22	42	14	16	5	middle
mmu-miR-7a-1-3p	CAACAAATCACAGTCTGCCATA	down	0.54269	-0.8818	0.0380403	58.5497	31.7743	45.6458	67.7717	62.2316	29.4312	23.5601	42.3316	36	51	75	30	19	42	middle
mmu-miR-329-3p	AACACACCCAGCTAACCTTTTT	down	-inf	-inf	0.0384949	10.5252	0	6.33969	11.9597	13.2761	0	0	0	5	9	16	0	0	0	middle
mmu-miR-136-5p	ACTCCATTTGTTTTGATGATGG	down	-inf	-inf	0.0386136	24.4199	0	30.4305	14.6174	28.2117	0	0	0	24	11	34	0	0	0	middle
mmu-miR-26a-5p	TTCAAGTAATCCAGGATAGGCT	down	0.603947	-0.727507	0.039761	80579.3	48665.6	69066.7	95205.5	77465.7	53546.5	43244	49206.2	54471.7	71644.7	93359.8	54581.3	34874	48820.8	high
mmu-miR-17-3p	ACTGCAGTGAGGGCACTTGTAG	up	1.76731	0.821554	0.0404604	165.815	293.047	159.76	150.161	187.524	271.748	353.402	253.989	126	113	226	277	285	252	middle
mmu-miR-1843b-5p	ATGGAGGTCTCTGTCTGACTT	down	0.62545	-0.677034	0.040483	600.046	375.298	609.878	592.006	598.253	422.338	280.242	423.316	481	445.5	721	430.5	226	420	middle
mmu-miR-154-5p	TAGGTTATCCGTGTTGCCTTCG	down	-inf	-inf	0.0410132	15.2447	0	8.87557	18.604	18.2546	0	0	0	7	14	22	0	0	0	middle
mmu-miR-101c	ACAGTACTGTGATAACTGA	down	0.666628	-0.585047	0.0414531	69.5513	46.3648	57.9025	72.2012	78.5501	47.417	39.2669	52.4105	45.6667	54.3333	94.6667	48.3333	31.6667	52	middle
mmu-miR-132-5p	AACCGTGGCTTTCGATTGTTAC	up	2.29048	1.19565	0.0417764	34.7954	79.6984	53.2534	21.2617	29.8712	87.3127	57.0403	94.7421	42	16	36	89	46	94	middle
mmu-miR-154-3p	AATCATACACGGTTGACCTATT	down	-inf	-inf	0.0419555	55.351	0	34.2343	57.1408	74.6779	0	0	0	27	43	90	0	0	0	middle
mmu-miR-330-3p	GCAAAGCACAGGGCCTGCAGAGA	up	2.89354	1.53283	0.0427894	11.7253	33.9277	17.7511	0	17.4248	25.5071	35.9602	40.3158	14	0	21	26	29	40	middle
mmu-miR-155-5p	TTAATGCTAATTGTGATAGGGGT	up	4.91676	2.29771	0.0445663	46.5697	228.972	46.9137	30.5637	62.2316	213.867	308.762	164.287	37	23	75	218	249	163	middle
mmu-miR-1249-3p	ACGCCCTTCCCCCCCTTCTTCA	up	1.65656	0.728191	0.0470202	143.242	237.289	145.813	146.174	137.739	207	225.681	279.187	115	110	166	211	182	277	middle
mmu-miR-136-3p	ATCATCGTCTCAAATGAGTCTT	down	0.0186985	-5.74093	0.0480747	294.647	5.50946	256.124	204.644	423.175	7.84833	8.68005	0	202	154	510	8	7	0	middle
mmu-miR-299b-3p	TATGTGGGACGGTAAACC	down	-inf	-inf	0.0481395	71.3896	0	41.842	74.416	97.911	0	0	0	33	56	118	0	0	0	middle
mmu-miR-31-5p	AGGCAAGATGCTGGCATAGCTG	up	1.24714	0.318623	0.0493663	3847.31	4798.14	4120.8	3688.91	3732.24	4881.66	5208.03	4304.72	3250	2776	4498	4976	4200	4271	middle
mmu-miR-30c-1-3p	CTGGGAGAGGGTTGTTTACTCC	down	0.722901	-0.46813	0.0499142	61.283	44.3015	58.3252	69.1005	56.4233	38.2606	53.3203	41.3237	46	52	68	39	43	41	middle

## Sheet: YBT vs. WD
Table S2. Significantly differentially expressed miRNAs in WD vs. ND group and YBT vs. WD group.
miR_name	miR_seq	up/down	fold_change(YBT(mean)/WD(mean))	log2(fold_change)	pvalue(t_test)	WD(mean)	YBT(mean)	WD/WD_1(norm)	WD/WD_2(norm)	WD/WD_3(norm)	YBT/YBT_1(norm)	YBT/YBT_2(norm)	YBT/YBT_3(norm)	WD/WD_1(raw)	WD/WD_2(raw)	WD/WD_3(raw)	YBT/YBT_1(raw)	YBT/YBT_2(raw)	YBT/YBT_3(raw)	Expression level
mmu-miR-674-3p	CACAGCTCCCATCTCAGAACAA	down	0.530764	-0.913857	0.00022045	283.005	150.209	288.426	286.442	274.147	150.286	153.468	146.873	294	231	272	146	239	76	middle
mmu-let-7b-3p	CTATACAACCTACTGCCTTCCC	up	1.91283	0.935712	0.00123558	244.628	467.933	238.393	213.281	282.21	469.385	493.795	440.619	243	172	280	456	769	228	middle
mmu-miR-574-5p	TGAGTGTGTGTGTGTGAGTGTGT	up	1.82481	0.867748	0.0014573	67.0853	122.418	58.8625	76.8804	65.5131	118.376	130.994	117.885	60	62	65	115	204	61	middle
mmu-miR-455-3p	GCAGTCCACGGGCATATACAC	up	2.98	1.57531	0.00208129	1537.84	4582.78	1251.81	1186.69	2175.04	4504.45	5065.73	4178.15	1276	957	2158	4376	7889	2162	high
mmu-let-7c-5p	TGAGGTAGTAGGTTGTATGGTT	up	1.48471	0.570179	0.00233579	7162.93	10634.9	6419.97	7531.27	7537.57	10102.6	10989.4	10812.6	6544.03	6073.57	7478.53	9814.51	17114	5595.03	high
mmu-miR-192-5p	CTGACCTATGAATTGACAGCC	up	1.54742	0.629867	0.00239765	194544	301042	207718	186774	189141	319360	281954	301814	211732	150623	187660	310253	439094	156174	high
mmu-miR-101b-3p	GTACAGTACTGTGATAGCT	up	1.979	0.984774	0.00304295	28236.4	55879.9	32133.4	26630.6	25945.2	59313.6	58574.8	49751.3	32754.3	21476.2	25742	57622.2	91220	25744	high
mmu-miR-455-5p	TATGTGCCTTTGGACTACATCG	up	4.11219	2.03991	0.00325432	283.161	1164.41	274.692	249.241	325.55	1079.79	1302.23	1111.21	280	201	323	1049	2028	575	middle
mmu-miR-136-3p	ATCATCGTCTCAAATGAGTCTT	up	4.96538	2.31191	0.00441068	5.50946	27.3566	7.84833	8.68005	0	31.91	26.9693	23.1905	8	7	0	31	42	12	middle
mmu-let-7b-5p	TGAGGTAGTAGGTTGTGTGGTT	up	2.01927	1.01384	0.00450814	7574.88	15295.8	6321.59	8499.32	7903.74	15445.8	15496.2	14945.3	6443.75	6854.25	7841.83	15005.3	24132.6	7733.5	high
mmu-miR-1247-5p	ACCCGTCCCGTTCGTCCCCGGA	down	0.345624	-1.53273	0.00461348	334.433	115.588	287.445	362.082	353.771	110.141	136.131	100.492	293	292	351	107	212	52	middle
mmu-miR-187-3p	TCGTGTCTTGTGTTGCAGCCGG	up	2.06223	1.04421	0.00491964	129.597	267.259	101.047	126.481	161.263	258.368	288.315	255.095	103	102	160	251	449	132	middle
mmu-miR-30a-5p	TGTAAACATCCTCGACTGGAAG	up	1.97484	0.981735	0.00528081	71591.3	141381	79186.7	69282.9	66304.3	125446	152335	146363	80717	55873	65785	121868	237236	75736	high
mmu-miR-139-5p	TCTACAGTGCACGTGTCTCCAG	up	1.41482	0.500619	0.0060301	2158.44	3053.8	2034.68	2400.65	2039.98	2917.19	3167.61	3076.61	2074	1936	2024	2834	4933	1592	middle
mmu-miR-1943-5p	AAGGGAGGATCTGGGCACCTGGA	down	-inf	-inf	0.0063152	7.37051	0	7.84833	6.20004	8.06315	0	0	0	8	5	8	0	0	0	low
mmu-miR-676-3p	CCGTCCTGAGGTTGTTGAGCT	down	0.68596	-0.543803	0.00635585	697.286	478.311	740.686	670.844	680.329	489.972	419.309	525.651	755	541	675	476	653	272	middle
mmu-miR-194-5p	TGTAACAGCAACTCCATGTGGA	up	1.44272	0.528796	0.00817957	45694.6	65924.7	46852.1	46360.1	43871.6	69838	61307	66629.2	47757.5	37387	43528	67846.5	95475	34477.5	high
mmu-miR-130a-3p	CAGTGCAATGTTAAAAGGGCAT	up	1.2529	0.325269	0.00993507	1662.82	2083.34	1536.31	1723.61	1728.54	2088.56	2194.15	1967.33	1566	1390	1715	2029	3417	1018	middle
mmu-miR-582-3p	TAACCTGTTGAACAACTGAAC	down	0.120463	-3.05334	0.011053	114.291	13.7678	118.706	131.441	92.7263	12.3522	11.5583	17.3929	121	106	92	12	18	9	middle
mmu-let-7f-5p	TGAGGTAGTAGATTGTATAGTT	up	1.21913	0.285847	0.0111764	50499.5	61565.2	51273.8	50512.1	49712.5	61217.2	59240	64238.4	52264.6	40735.3	49323.2	59471.5	92256	33240.4	high
mmu-miR-532-3p	CCTCCCACACCCAAGGCTTGCA	down	0.65325	-0.614294	0.011386	164.283	107.318	145.194	177.321	170.334	103.965	121.362	96.6271	148	143	169	101	189	50	middle
mmu-miR-484	TCAGGCTCAGTCCCCTCCCGAT	down	0.645222	-0.632133	0.0118011	4021.29	2594.62	3678.91	4497.51	3887.45	2813.22	2773.34	2197.3	3750	3627	3857	2733	4319	1137	middle
mmu-miR-15b-5p	TAGCAGCACATCATGGTTTACA	down	0.610073	-0.712947	0.011898	2077.04	1267.14	1835.53	2224.57	2171	1278.46	1498.72	1024.25	1871	1794	2154	1242	2334	530	middle
mmu-miR-674-5p	GCACTGAGATGGGAGTGGTGTA	down	0.540272	-0.888242	0.0129113	217.302	117.402	202.095	249.241	200.571	129.699	118.151	104.357	206	201	199	126	184	54	middle
mmu-miR-1948-3p	TTTAGGCAGAGCACTCGTACAG	up	13.6337	3.7691	0.0129803	43.0103	586.387	41.2037	38.4402	49.3868	606.289	468.752	684.12	42	31	49	589	730	354	middle
mmu-let-7g-5p	TGAGGTAGTAGTTTGTACAGTT	up	1.31335	0.393251	0.0135068	86547.6	113667	94182	80057.9	85402.8	111663	112623	116716	96002.1	64562.4	84733.9	108479	175391	60394.9	high
mmu-miR-1195	TGAGTTCGAGGCCAGCCTGCTCA	down	0.121509	-3.04086	0.0145943	42.6933	5.18762	30.4123	53.3203	44.3473	12.3522	3.21063	0	31	43	44	12	5	0	middle
mmu-miR-122-3p	AAACGCCATTATCACACTAAAT	up	1.67999	0.74845	0.0146789	4694.83	7887.26	4533.39	4858.35	4692.76	7806.62	8675.77	7179.39	4621	3918	4656	7584	13511	3715	high
mmu-miR-137-3p	TTATTGCTTAAGAATACGCGTAG	up	3.59751	1.847	0.0197956	36.0595	129.724	15.6967	31.0002	61.4815	115.288	167.595	106.29	16	25	61	112	261	55	middle
mmu-miR-22-3p	AAGCTGCCAGTTGAAGAACTGT	up	1.33064	0.412117	0.0208833	92550.6	123151	93120.4	81525.5	103006	112630	129657	127167	94920	65746	102199	109418	201918	65803	high
mmu-miR-582-5p	ATACAGTTGTTCAACCAGTTAC	down	0.189605	-2.39893	0.0229353	91.136	17.2798	113.801	71.9204	87.6868	21.6164	16.6953	13.5278	116	58	87	21	26	7	middle
mmu-let-7a-5p	TGAGGTAGTAGGTTGTATAGTT	up	1.22183	0.289045	0.0240643	22316.1	27266.5	21405.8	22817.6	22724.9	25364.9	28780.6	27654	21819.5	18401.2	22546.9	24641.6	44820.8	14309.6	high
mmu-miR-25-3p	CATTGCACTTGTCTCGGTCTGA	down	0.769822	-0.377403	0.0259601	7190.42	5535.35	6746.62	7659.52	7165.12	5243.53	5093.35	6269.16	6877	6177	7109	5094	7932	3244	high
mmu-miR-222-3p	AGCTACATCTGGCTACTGGGTCT	down	0.744714	-0.425243	0.026449	1212.84	903.219	1288.11	1195.37	1155.05	830.688	1040.24	838.723	1313	964	1146	807	1620	434	middle
mmu-miR-99a-3p	CAAGCTCGTTTCTATGGGTCT	up	1.99299	0.994937	0.0267772	26.5887	52.9911	31.3933	16.1201	32.2526	48.3796	64.2126	46.381	32	13	32	47	100	24	middle
mmu-miR-6516-3p	TCATGTATGATACTGCAAACAG	down	0.279828	-1.83739	0.0270298	86.5099	24.2079	76.5212	105.401	77.6079	13.3816	7.06339	52.1786	78	85	77	13	11	27	middle
mmu-miR-652-3p	AATGGCGCCACTAGGGTTGTG	down	0.76791	-0.38099	0.0276527	2923.08	2244.66	2738.09	2869.38	3161.76	2278.99	2265.42	2189.57	2791	2314	3137	2214	3528	1133	middle
mmu-miR-1948-5p	ATATGAGTATTCTGCCTAAAT	up	15.7626	3.97843	0.0281423	39.0062	614.84	69.6539	16.1201	31.2447	439.534	796.237	608.751	71	13	31	427	1240	315	middle
mmu-miR-342-3p	TCTCACACAGAAATCGCACCCGT	down	0.33596	-1.57364	0.0297662	3126.3	1050.31	3875.11	2222.09	3281.7	725.694	1640.63	784.612	3950	1792	3256	705	2555	406	middle
mmu-miR-106b-3p	CCGCACTGTGGGTACTTGCTGC	down	0.554462	-0.850839	0.0297931	530.824	294.322	427.734	606.364	558.373	340.716	248.503	293.746	436	489	554	331	387	152	middle
mmu-let-7g-3p	ACTGTACAGGCCACTGCCTTGC	up	2.52608	1.3369	0.0298471	8.72332	22.0358	6.86729	6.20004	13.1026	18.5284	28.2536	19.3254	7	5	13	18	44	10	middle
mmu-miR-700-5p	TAAGGCTCCTTCCTGTGCTTGC	up	1.3973	0.482646	0.0300955	17.7382	24.7857	15.6967	17.3601	20.1579	21.6164	25.6851	27.0556	16	14	20	21	40	14	middle
mmu-miR-140-3p	TACCACAGGGTAGAACCACGG	down	0.836973	-0.256748	0.0311344	9116.1	7629.92	9384.64	9379.41	8584.23	7079.89	7527.01	8282.87	9566	7564	8517	6878	11722	4286	high
mmu-miR-26a-5p	TTCAAGTAATCCAGGATAGGCT	up	1.50134	0.586254	0.0313922	48665.6	73063.8	53546.5	43244	49206.2	64875.3	83967	70349	54581.3	34874	48820.8	63025.3	130764	36402.3	high
mmu-miR-23b-3p	ATCACATTGCCAGGGATTACC	up	1.34177	0.424138	0.0314392	7172.9	9624.39	7361.73	6806.4	7350.57	8901.85	10640	9331.28	7504	5489	7293	8648	16570	4828.5	high
mmu-miR-142a-5p	CATAAAGTAGAAAGCACTACT	down	0.548099	-0.867491	0.031612	5501.44	3015.33	5705.74	4821.77	5976.81	2913.58	4083.92	2048.49	5816	3888.5	5930	2830.5	6360	1060	middle
mmu-miR-183-5p	TATGGCACTGGTAGAATTCACT	down	0.297871	-1.74724	0.0331727	274.131	81.6556	249.185	332.322	240.887	27.7925	174.658	42.5159	254	268	239	27	272	22	middle
mmu-miR-20b-5p	CAAAGTGCTCATAGTGCAGGTAG	down	0.489263	-1.03132	0.0333848	24.1875	11.8341	19.6208	29.7602	23.1816	7.20547	14.7689	13.5278	20	24	23	7	23	7	middle
mmu-miR-15a-3p	CAGGCCATACTGTGCTGCCTCA	up	1.7652	0.819829	0.0343418	41.3623	73.0126	51.9952	29.7602	42.3316	73.0841	86.0449	59.9088	53	24	42	71	134	31	middle
mmu-miR-146b-5p	TGAGAACTGAATTCCATAGGCT	down	0.4969	-1.00897	0.0358683	705.864	350.744	756.873	743.384	617.335	196.092	495.722	360.419	771.5	599.5	612.5	190.5	772	186.5	middle
mmu-miR-505-3p	CGTCAACACTTGCTGGTTTTCT	up	3.39172	1.76202	0.0360714	9.95976	33.7808	18.6398	6.20004	5.03947	26.7632	45.591	28.9881	19	5	5	26	71	15	middle
mmu-miR-30a-3p	CTTTCAGTCGGATGTTTGCAGC	up	1.33175	0.413328	0.0367476	1859.88	2476.91	1709.96	1808.55	2061.14	2333.54	2787.79	2309.39	1743	1458.5	2045	2267	4341.5	1195	middle
mmu-miR-1839-5p	AAGGTAGATAGAACAGGTCTTG	up	1.08083	0.112143	0.0368728	1425.11	1540.31	1478.43	1399.97	1396.94	1590.35	1501.93	1528.64	1507	1129	1386	1545	2339	791	middle
mmu-miR-99a-5p	AACCCGTAGATCCGATCTTGTG	up	1.28192	0.358307	0.0387006	31010.7	39753.2	32032	30784.4	30215.7	42655.4	40576.9	36027.4	32651	24826	29979	41439	63191.5	18642.5	high
mmu-miR-100-5p	AACCCGTAGATCCGAACTTGTG	up	1.28192	0.358307	0.0387006	31010.7	39753.2	32032	30784.4	30215.7	42655.4	40576.9	36027.4	32651	24826	29979	41439	63191.5	18642.5	high
mmu-miR-107-3p	AGCAGCATTGTACAGGGCTATCA	up	1.27938	0.355442	0.0391996	6763.18	8652.66	7667.82	6488.34	6133.37	9008.9	8309.97	8639.1	7816	5232.5	6085.33	8752	12941.3	4470.33	high
mmu-miR-351-5p	TCCCTGAGGAGCCCTTTGAGCCTG	down	0.827647	-0.272912	0.0432733	983.098	813.658	898.634	1047.81	1002.85	754.516	807.153	879.306	916	845	995	733	1257	455	middle
mmu-miR-192-3p	CTGCCAATTCCATAGGTCACAG	up	2.15031	1.10454	0.0440043	198.974	427.856	203.076	219.481	174.366	437.475	515.627	330.465	207	177	173	425	803	171	middle
mmu-miR-5099	TTAGATCGATGTGGTGCTCC	down	0.506727	-0.980719	0.0443535	9358.89	4742.4	8037.67	11528.3	8510.66	5135.44	4894.29	4197.48	8193	9297	8444	4989	7622	2172	high
mmu-miR-212-5p	ACCTTGGCTCTAGACTGCTTACT	down	0.377284	-1.40628	0.0452566	74.0998	27.9567	86.3316	53.3203	82.6473	29.8512	28.8957	25.123	88	43	82	29	45	13	middle
mmu-miR-342-5p	AGGGGTGCTATCTGTGATTGAG	down	0.326489	-1.61489	0.0454067	20.4997	6.69294	27.4692	14.8801	19.15	7.20547	3.21063	9.66271	28	12	19	7	5	5	middle
mmu-miR-30e-5p	TGTAAACATCCTTGACTGGAAG	up	2.36664	1.24284	0.04712	21154.7	50065.6	27615.3	17693.7	18155.2	37446.8	63831.5	48918.4	28149	14269	18013	36379	99406.5	25313	high
mmu-miR-425-5p	AATGACACGATCACTCCCGTTGA	down	0.765258	-0.385982	0.0474955	1479.76	1132.4	1465.68	1616.97	1356.63	1000.53	1314.43	1082.22	1494	1304	1346	972	2047	560	middle
mmu-miR-182-5p	TTTGGCAATGGTAGAACTCACACCG	down	0.413372	-1.27449	0.0488321	428.647	177.191	456.184	534.443	295.313	88.5244	247.861	195.187	465	431	293	86	386	101	middle
mmu-miR-574-3p	CACGCTCATGCACACACCCACA	up	1.3838	0.468639	0.0496277	619.284	856.967	526.819	622.484	708.55	986.12	775.047	809.735	537	502	703	958	1207	419	middle
mmu-miR-10a-3p	CAAATTCGTATCTAGGGGAATA	up	1.75764	0.813643	0.0498399	108.47	190.652	103.009	84.3205	138.082	168.814	236.945	166.199	105	68	137	164	369	86	middle

## Sheet: ND vs.WD vs.YBT
Table S2. Significantly differentially expressed miRNAs in WD vs. ND group and YBT vs. WD group.
miR_name	ND_1(raw)	ND_2(raw)	ND_3(raw)	WD_1(raw)	WD_2(raw)	WD_3(raw)	YBT_1(raw)	YBT_2(raw)	YBT_3(raw)	ND_1(norm)	ND_2(norm)	ND_3(norm)	WD_1(norm)	WD_2(norm)	WD_3(norm)	YBT_1(norm)	YBT_2(norm)	YBT_3(norm)	Expression level
mmu-let-7i-5p	10307	9848	16583	19252.5	14810.5	17821.5	15830.5	25986	9955	13068.6	13086.6	13759.8	18887.5	18365.1	17962.2	16295.2	16686.3	19238.4	high
mmu-let-7i-3p	69	42	84	62	53	99	148	255	52	87.4877	55.812	69.6994	60.8246	65.7204	99.7815	152.344	163.742	100.492	middle
mmu-let-7b-5p	9986	8343.75	13586	6443.75	6854.25	7841.83	15005.3	24132.6	7733.5	12661.6	11087.6	11273	6321.59	8499.32	7903.74	15445.8	15496.2	14945.3	high
mmu-let-7e-5p	706	622.867	942.45	1051.9	1188.57	1301.85	1204.55	2198.15	703.6	895.164	827.7	782.002	1031.96	1473.83	1312.13	1239.91	1411.49	1359.74	middle
mmu-let-7c-5p	8233.25	6886.73	11500.5	6544.03	6073.57	7478.53	9814.51	17114	5595.03	10439.3	9151.48	9542.55	6419.97	7531.27	7537.57	10102.6	10989.4	10812.6	high
mmu-let-7g-5p	77330.8	85203.4	129926	96002.1	64562.4	84733.9	108479	175391	60394.9	98050.7	113223	107807	94182	80057.9	85402.8	111663	112623	116716	high
mmu-let-7f-5p	42411.3	41232.8	68793.2	52264.6	40735.3	49323.2	59471.5	92256	33240.4	53774.9	54792.5	57081.5	51273.8	50512.1	49712.5	61217.2	59240	64238.4	high
mmu-let-7a-5p	21205.2	19687.8	30718.3	21819.5	18401.2	22546.9	24641.6	44820.8	14309.6	26886.8	26162.2	25488.6	21405.8	22817.6	22724.9	25364.9	28780.6	27654	high
mmu-miR-15b-5p	1135	622	1361	1871	1794	2154	1242	2334	530	1439.11	826.549	1129.3	1835.53	2224.57	2171	1278.46	1498.72	1024.25	middle
mmu-miR-20b-5p	0	0	6	20	24	23	7	23	7	0	0	4.97853	19.6208	29.7602	23.1816	7.20547	14.7689	13.5278	middle
mmu-miR-22-3p	147290	124200	191942	94920	65746	102199	109418	201918	65803	186755	165044	159265	93120.4	81525.5	103006	112630	129657	127167	high
mmu-miR-25-3p	3690	2598	5456	6877	6177	7109	5094	7932	3244	4678.69	3452.37	4527.14	6746.62	7659.52	7165.12	5243.53	5093.35	6269.16	high
mmu-miR-26a-5p	54471.7	71644.7	93359.8	54581.3	34874	48820.8	63025.3	130764	36402.3	69066.7	95205.5	77465.7	53546.5	43244	49206.2	64875.3	83967	70349	high
mmu-miR-27b-3p	46192	36386.5	73038.5	37728.5	23347.5	34234	53633	65980.5	22704.5	58568.6	48352.4	60604	37013.2	28951.1	34504.2	55207.3	42367.8	43877.4	high
mmu-miR-27a-5p	23	13	35	90	59	46	27	32	9	29.1626	17.2751	29.0414	88.2937	73.1604	46.3631	27.7925	20.548	17.3929	middle
mmu-miR-30a-3p	1915	2393	3358.5	1743	1458.5	2045	2267	4341.5	1195	2428.1	3179.95	2786.73	1709.96	1808.55	2061.14	2333.54	2787.79	2309.39	middle
mmu-miR-30c-2-3p	841	961	1343	670	500	672	928	1376	622	1066.34	1277.03	1114.36	657.298	620.004	677.305	955.24	883.566	1202.04	middle
mmu-miR-30e-3p	711	838	1208.5	789	499.5	710	780	1391.5	449	901.504	1113.58	1002.76	774.042	619.384	715.605	802.896	893.519	867.711	middle
mmu-miR-34a-5p	192	212	312	808	713	876	839	776	207	243.444	281.718	258.883	792.681	884.125	882.915	863.627	498.29	400.036	middle
mmu-miR-99b-5p	7018	8058	10270	11770	12609	11662	8730	14394	4631	8898.39	10707.9	8521.58	11546.9	15635.3	11754.1	8986.25	9242.77	8949.6	high
mmu-miR-106a-5p	0	0	5	9	8	9	5	11	0	0	0	4.14877	8.82937	9.92006	9.07105	5.14677	7.06339	0	low
mmu-miR-122-3p	6579	4851	8911	4621	3918	4656	7584	13511	3715	8341.77	6446.28	7393.94	4533.39	4858.35	4692.76	7806.62	8675.77	7179.39	high
mmu-miR-125b-5p	16880.5	13865	21731.5	16540	13409.5	16455.5	15878.5	24070	9089.5	21403.4	18424.6	18031.8	16226.4	16627.9	16585.4	16344.6	15456	17565.8	high
mmu-miR-126a-5p	18842	15283	30973	14998	9825	16433	22549	45271	9273	23890.5	20308.9	25700	14713.7	12183.1	16562.7	23210.9	29069.7	17920.5	high
mmu-miR-127-3p	1349	1401	2624	56	111	97	162	246	76	1710.45	1861.73	2177.28	54.9383	137.641	97.7657	166.755	157.963	146.873	middle
mmu-miR-132-3p	48	64	109	171	119	214	88	237	27	60.861	85.0468	90.4432	167.758	147.561	215.689	90.5831	152.184	52.1786	middle
mmu-miR-136-5p	24	11	34	0	0	0	0	0	0	30.4305	14.6174	28.2117	0	0	0	0	0	0	middle
mmu-miR-137-3p	135	137	211	16	25	61	112	261	55	171.172	182.053	175.078	15.6967	31.0002	61.4815	115.288	167.595	106.29	middle
mmu-miR-152-3p	7211	5952	11423.5	12225	9089	11219.5	10923	15053	5469	9143.1	7909.35	9478.7	11993.2	11270.4	11308.1	11243.6	9665.93	10569.1	high
mmu-miR-154-5p	7	14	22	0	0	0	0	0	0	8.87557	18.604	18.2546	0	0	0	0	0	0	middle
mmu-miR-154-3p	27	43	90	0	0	0	0	6	0	34.2343	57.1408	74.6779	0	0	0	0	3.85276	0	middle
mmu-miR-155-5p	37	23	75	218	249	163	43	234	25	46.9137	30.5637	62.2316	213.867	308.762	164.287	44.2622	150.258	48.3135	middle
mmu-miR-192-5p	275832	261790	438228	211732	150623	187660	310253	439094	156174	349737	347881	363622	207718	186774	189141	319360	281954	301814	high
mmu-miR-194-5p	55380	48519.5	86404	47757.5	37387	43528	67846.5	95475	34477.5	70218.4	64475.5	71694.1	46852.1	46360.1	43871.6	69838	61307	66629.2	high
mmu-miR-203-5p	7	0	10	0	0	0	5	21	7	8.87557	0	8.29754	0	0	0	5.14677	13.4847	13.5278	middle
mmu-miR-212-5p	17	23	23	88	43	82	29	45	13	21.5549	30.5637	19.0844	86.3316	53.3203	82.6473	29.8512	28.8957	25.123	middle
mmu-miR-222-3p	479	809	796	1313	964	1146	807	1620	434	607.342	1075.04	660.485	1288.11	1195.37	1155.05	830.688	1040.24	838.723	middle
mmu-miR-300-3p	91	111	197	0	0	0	18	18	0	115.382	147.503	163.462	0	0	0	18.5284	11.5583	0	middle
mmu-miR-324-5p	73	88	115	61	60	63	84	158	36	92.5595	116.939	95.4218	59.8435	74.4004	63.4973	86.4657	101.456	69.5715	middle
mmu-miR-329-3p	5	9	16	0	0	0	0	0	0	6.33969	11.9597	13.2761	0	0	0	0	0	0	middle
mmu-miR-337-5p	121	112	240	7	10	0	7	10	0	153.421	148.832	199.141	6.86729	12.4001	0	7.20547	6.42126	0	middle
mmu-miR-342-3p	355	849	782	3950	1792	3256	705	2555	406	450.118	1128.2	648.868	3875.11	2222.09	3281.7	725.694	1640.63	784.612	middle
mmu-miR-369-3p	11	31	32	0	0	0	0	17	0	13.9473	41.1946	26.5521	0	0	0	0	10.9161	0	middle
mmu-miR-376b-3p	203	203	417	0	0	0	0	20	0	257.391	269.758	346.008	0	0	0	0	12.8425	0	middle
mmu-miR-377-3p	6	20	19	0	0	0	0	0	0	7.60763	26.5771	15.7653	0	0	0	0	0	0	middle
mmu-miR-379-5p	368	359	713	19	14	10	30	59	7	466.601	477.06	591.615	18.6398	17.3601	10.0789	30.8806	37.8855	13.5278	middle
mmu-miR-381-3p	82	126	173	0	6	0	0	16	0	103.971	167.436	143.548	0	7.44004	0	0	10.274	0	middle
mmu-miR-382-5p	6	19	36	0	0	0	0	5	0	7.60763	25.2483	29.8712	0	0	0	0	3.21063	0	middle
mmu-miR-409-5p	65	142	158	5	5	0	0	14	0	82.416	188.698	131.101	4.90521	6.20004	0	0	8.98977	0	middle
mmu-miR-409-3p	46	68	91	0	0	0	0	0	0	58.3252	90.3622	75.5077	0	0	0	0	0	0	middle
mmu-miR-410-3p	31	54	61	0	0	0	0	12	0	39.3061	71.7583	50.615	0	0	0	0	7.70552	0	middle
mmu-miR-411-5p	253	271	571	7	16	12	43	48	8	320.788	360.12	473.79	6.86729	19.8401	12.0947	44.2622	30.8221	15.4603	middle
mmu-miR-425-5p	908	950	1299	1494	1304	1346	972	2047	560	1151.29	1262.41	1077.85	1465.68	1616.97	1356.63	1000.53	1314.43	1082.22	middle
mmu-miR-434-3p	136	222	387	5	0	0	17	40	0	172.44	295.006	321.115	4.90521	0	0	17.499	25.6851	0	middle
mmu-miR-450a-5p	412.5	382.5	705	415	225	354	432	921	231.5	523.024	508.288	584.977	407.132	279.002	356.795	444.681	591.398	447.383	middle
mmu-miR-484	1677	1684	2462	3750	3627	3857	2733	4319	1137	2126.33	2237.79	2042.86	3678.91	4497.51	3887.45	2813.22	2773.34	2197.3	middle
mmu-miR-495-3p	25	50	39	0	0	0	0	7	0	31.6985	66.4428	32.3604	0	0	0	0	4.49488	0	middle
mmu-miR-532-5p	1049	708	1339	2427	1680	2041	1451	1581	971	1330.07	940.83	1111.04	2380.99	2083.21	2057.11	1493.59	1015.2	1876.5	middle
mmu-miR-532-3p	84	66	113	148	143	169	101	189	50	106.507	87.7045	93.7622	145.194	177.321	170.334	103.965	121.362	96.6271	middle
mmu-miR-541-5p	389	539	670	13	12	0	9	73	16	493.228	716.254	555.935	12.7535	14.8801	0	9.26418	46.8752	30.9207	middle
mmu-miR-582-5p	0	0	0	116	58	87	21	26	7	0	0	0	113.801	71.9204	87.6868	21.6164	16.6953	13.5278	middle
mmu-miR-676-3p	370	225	403	755	541	675	476	653	272	469.137	298.993	334.391	740.686	670.844	680.329	489.972	419.309	525.651	middle
mmu-miR-700-5p	5	11	17	16	14	20	21	40	14	6.33969	14.6174	14.1058	15.6967	17.3601	20.1579	21.6164	25.6851	27.0556	middle
mmu-miR-741-3p	21	14	14	6	5	6	28	105	21	26.6267	18.604	11.6166	5.88625	6.20004	6.04737	28.8219	67.4233	40.5834	middle
mmu-miR-872-5p	279	248	437	257	190	294	280	592	200	353.755	329.556	362.603	252.128	235.601	296.321	288.219	380.139	386.508	middle
mmu-miR-1247-5p	39	68	55	293	292	351	107	212	52	49.4496	90.3622	45.6365	287.445	362.082	353.771	110.141	136.131	100.492	middle
mmu-miR-1247-3p	0	0	0	5	11	5	0	0	0	0	0	0	4.90521	13.6401	5.03947	0	0	0	middle
mmu-miR-1249-3p	115	110	166	211	182	277	153	260	91	145.813	146.174	137.739	207	225.681	279.187	157.491	166.953	175.861	middle
mmu-miR-1948-3p	717	524	1129	42	31	49	589	730	354	909.112	696.321	936.793	41.2037	38.4402	49.3868	606.289	468.752	684.12	middle
mmu-let-7f-1-3p	77	77	112	39	28	44	140	261	35	97.6312	102.322	92.9325	38.2606	34.7202	44.3473	144.109	167.595	67.6389	middle
mmu-let-7b-3p	341	336	582	243	172	280	456	769	228	432.367	446.496	482.917	238.393	213.281	282.21	469.385	493.795	440.619	middle
mmu-let-7g-3p	21	12	31	7	5	13	18	44	10	26.6267	15.9463	25.7224	6.86729	6.20004	13.1026	18.5284	28.2536	19.3254	middle
mmu-let-7f-2-3p	85.5	69	156	65	32.5	44	109	288.5	56	108.409	91.6911	129.442	63.7677	40.3002	44.3473	112.2	185.253	108.222	middle
mmu-miR-15a-3p	69	53	101	53	24	42	71	134	31	87.4877	70.4294	83.8052	51.9952	29.7602	42.3316	73.0841	86.0449	59.9088	middle
mmu-miR-17-3p	126	113	226	277	285	252	182	319	82	159.76	150.161	187.524	271.748	353.402	253.989	187.342	204.838	158.468	middle
mmu-miR-22-5p	862	951	1522	499	381	607	1016	2629	402	1092.96	1263.74	1262.89	489.54	472.443	611.792	1045.82	1688.15	776.882	middle
mmu-miR-23b-3p	8509	7959.5	11956.5	7504	5489	7293	8648	16570	4828.5	10788.9	10577	9920.96	7361.73	6806.4	7350.57	8901.85	10640	9331.28	high
mmu-miR-30a-5p	94769	134469	159782	80717	55873	65785	121868	237236	75736	120161	178690	132579	79186.7	69282.9	66304.3	125446	152335	146363	high
mmu-miR-30e-5p	30987	49203	54271.5	28149	14269	18013	36379	99406.5	25313	39289.6	65383.7	45032	27615.3	17693.7	18155.2	37446.8	63831.5	48918.4	high
mmu-miR-31-5p	3250	2776	4498	4976	4200	4271	4177	6396	2038	4120.8	3688.91	3732.24	4881.66	5208.03	4304.72	4299.61	4107.04	3938.52	middle
mmu-miR-99b-3p	28	23	29	39	46	63	36	47	7	35.5023	30.5637	24.0629	38.2606	57.0403	63.4973	37.0567	30.1799	13.5278	middle
mmu-miR-99a-5p	34731.5	33976.5	57004.5	32651	24826	29979	41439	63191.5	18642.5	44037.4	45149.9	47299.7	32032	30784.4	30215.7	42655.4	40576.9	36027.4	high
mmu-miR-99a-3p	44	65	60	32	13	32	47	100	24	55.7893	86.3757	49.7853	31.3933	16.1201	32.2526	48.3796	64.2126	46.381	middle
mmu-miR-100-5p	34731.5	33976.5	57004.5	32651	24826	29979	41439	63191.5	18642.5	44037.4	45149.9	47299.7	32032	30784.4	30215.7	42655.4	40576.9	36027.4	high
mmu-miR-101b-3p	37206.7	37535.3	70784.7	32754.3	21476.2	25742	57622.2	91220	25744	47175.8	49879.1	58733.9	32133.4	26630.6	25945.2	59313.6	58574.8	49751.3	high
mmu-miR-101c	45.6667	54.3333	94.6667	48.3333	31.6667	52	98.6667	169	35	57.9025	72.2012	78.5501	47.417	39.2669	52.4105	101.563	108.519	67.6389	middle
mmu-miR-106b-3p	225	165	303	436	489	554	331	387	152	285.286	219.261	251.416	427.734	606.364	558.373	340.716	248.503	293.746	middle
mmu-miR-107-3p	6969	6883.67	9986.67	7816	5232.5	6085.33	8752	12941.3	4470.33	8836.26	9147.41	8286.48	7667.82	6488.34	6133.37	9008.9	8309.97	8639.1	high
mmu-miR-122-5p	1210132	984654	1487023	723263	696263	661825	917172	1357452	677484	1.53437e+06	1.30846e+06	1.23386e+06	709551	863371	667050	944094	871656	1.30927e+06	high
mmu-miR-127-5p	15	35	40	0	0	0	0	0	0	19.0191	46.51	33.1902	0	0	0	0	0	0	middle
mmu-miR-132-5p	42	16	36	89	46	94	34	55	22	53.2534	21.2617	29.8712	87.3127	57.0403	94.7421	34.998	35.317	42.5159	middle
mmu-miR-136-3p	202	154	510	8	7	0	31	42	12	256.124	204.644	423.175	7.84833	8.68005	0	31.91	26.9693	23.1905	middle
mmu-miR-139-5p	2826	2433	3851	2074	1936	2024	2834	4933	1592	3583.19	3233.11	3195.38	2034.68	2400.65	2039.98	2917.19	3167.61	3076.61	middle
mmu-miR-142a-5p	2280	2030	4461	5816	3888.5	5930	2830.5	6360	1060	2890.9	2697.58	3701.53	5705.74	4821.77	5976.81	2913.58	4083.92	2048.49	middle
mmu-miR-146b-5p	185.5	370	325	771.5	599.5	612.5	190.5	772	186.5	235.203	491.677	269.67	756.873	743.384	617.335	196.092	495.722	360.419	middle
mmu-miR-187-3p	243	155	338	103	102	160	251	449	132	308.109	205.973	280.457	101.047	126.481	161.263	258.368	288.315	255.095	middle
mmu-miR-192-3p	375	337	566	207	177	173	425	803	171	475.477	447.825	469.641	203.076	219.481	174.366	437.475	515.627	330.465	middle
mmu-miR-193a-3p	161	121	233	15	17	30	253	349	37	204.138	160.792	193.333	14.7156	21.0801	30.2368	260.426	224.102	71.504	middle
mmu-miR-205-5p	14	65	11	11	7	8	57	295	86	17.7511	86.3757	9.1273	10.7915	8.68005	8.06315	58.6731	189.427	166.199	middle
mmu-miR-223-3p	111	198	243	530	543	645	274	1045	130	140.741	263.114	201.63	519.952	673.324	650.092	282.043	671.022	251.23	middle
mmu-miR-299b-5p	12	8	22	0	0	0	0	5	0	15.2153	10.6309	18.2546	0	0	0	0	3.21063	0	middle
mmu-miR-299b-3p	33	56	118	0	0	0	0	14	0	41.842	74.416	97.911	0	0	0	0	8.98977	0	middle
mmu-miR-330-3p	14	0	21	26	29	40	29	63	29	17.7511	0	17.4248	25.5071	35.9602	40.3158	29.8512	40.454	56.0437	middle
mmu-miR-339-3p	260	226	414	309	171	261	187	378	101	329.664	300.322	343.518	303.142	212.041	263.06	192.489	242.724	195.187	middle
mmu-miR-342-5p	0	0	5	28	12	19	7	5	5	0	0	4.14877	27.4692	14.8801	19.15	7.20547	3.21063	9.66271	middle
mmu-miR-345-5p	269	237	404	126	124	146	303	686	141	341.075	314.939	335.221	123.611	153.761	147.153	311.894	440.499	272.488	middle
mmu-miR-351-5p	835	1039	1248	916	845	995	733	1257	455	1058.73	1380.68	1035.53	898.634	1047.81	1002.85	754.516	807.153	879.306	middle
mmu-miR-379-3p	62.5	78.5	183	0	0	0	0	10	0	79.2461	104.315	151.845	0	0	0	0	6.42126	0	middle
mmu-miR-382-3p	5	18	27	0	0	0	0	7	0	6.33969	23.9194	22.4034	0	0	0	0	4.49488	0	middle
mmu-miR-411-3p	106.5	100.5	233	7	5	0	9	8	0	135.035	133.55	193.333	6.86729	6.20004	0	9.26418	5.13701	0	middle
mmu-miR-434-5p	186	216	462	10	12	0	6	43	5	235.836	287.033	383.347	9.81041	14.8801	0	6.17612	27.6114	9.66271	middle
mmu-miR-455-5p	766	803	1499	280	201	323	1049	2028	575	971.241	1067.07	1243.8	274.692	249.241	325.55	1079.79	1302.23	1111.21	middle
mmu-miR-455-3p	4084	3594	7203	1276	957	2158	4376	7889	2162	5178.26	4775.91	5976.72	1251.81	1186.69	2175.04	4504.45	5065.73	4178.15	high
mmu-miR-485-3p	32	31	71	0	0	0	0	0	0	40.574	41.1946	58.9126	0	0	0	0	0	0	middle
mmu-miR-494-3p	60	177	192	0	6	5	5	20	6	76.0763	235.208	159.313	0	7.44004	5.03947	5.14677	12.8425	11.5952	middle
mmu-miR-496a-3p	7	17	33	0	0	0	0	0	0	8.87557	22.5906	27.3819	0	0	0	0	0	0	middle
mmu-miR-540-3p	5	7	10	0	0	0	0	0	0	6.33969	9.302	8.29754	0	0	0	0	0	0	low
mmu-miR-547-3p	23	27	62	64	27	35	66	132	37	29.1626	35.8791	51.4448	62.7866	33.4802	35.2763	67.9373	84.7607	71.504	middle
mmu-miR-582-3p	0	0	0	121	106	92	12	18	9	0	0	0	118.706	131.441	92.7263	12.3522	11.5583	17.3929	middle
mmu-miR-652-3p	1920	1603	2565	2791	2314	3137	2214	3528	1133	2434.44	2130.16	2128.32	2738.09	2869.38	3161.76	2278.99	2265.42	2189.57	middle
mmu-miR-665-3p	14	10	30	0	0	0	0	0	0	17.7511	13.2886	24.8926	0	0	0	0	0	0	middle
mmu-miR-674-5p	74	33	97	206	201	199	126	184	54	93.8274	43.8523	80.4862	202.095	249.241	200.571	129.699	118.151	104.357	middle
mmu-miR-674-3p	106	80	171	294	231	272	146	239	76	134.401	106.309	141.888	288.426	286.442	274.147	150.286	153.468	146.873	middle
mmu-miR-677-3p	0	0	0	11	30	24	6	5	0	0	0	0	10.7915	37.2002	24.1895	6.17612	3.21063	0	middle
mmu-miR-874-3p	321	352	454	741	714	589	390	812	199	407.008	467.758	376.709	726.952	885.365	593.65	401.448	521.407	384.576	middle
mmu-miR-1193-3p	46	48	77	0	0	0	0	0	0	58.3252	63.7851	63.8911	0	0	0	0	0	0	middle
mmu-miR-1195	23	11	36	31	43	44	12	5	0	29.1626	14.6174	29.8712	30.4123	53.3203	44.3473	12.3522	3.21063	0	middle
mmu-miR-1843b-5p	481	445.5	721	430.5	226	420	595	868	236.5	609.878	592.006	598.253	422.338	280.242	423.316	612.465	557.366	457.046	middle
mmu-miR-1943-5p	0	0	10	8	5	8	0	0	0	0	0	8.29754	7.84833	6.20004	8.06315	0	0	0	low
mmu-miR-1948-5p	567	779	1077	71	13	31	427	1240	315	718.921	1035.18	893.646	69.6539	16.1201	31.2447	439.534	796.237	608.751	middle
mmu-miR-5099	6690	5400	7543	8193	9297	8444	4989	7622	2172	8482.51	7175.83	6258.84	8037.67	11528.3	8510.66	5135.44	4894.29	4197.48	high
mmu-miR-6516-3p	18	11	45	78	85	77	13	11	27	22.8229	14.6174	37.3389	76.5212	105.401	77.6079	13.3816	7.06339	52.1786	middle
