# Supplementary material for: The Target MicroRNAs and Potential Underlying Mechanisms of Yiqi-Bushen-Tiaozhi Recipe against‐Non-Alcoholic Steatohepatitis
Source: Front Pharmacol. 2020 Nov 12;11:529553. doi: 10.3389/fphar.2020.529553 (PMC7688626; doi:10.3389/fphar.2020.529553)
Supplement: Supplementary file 2 [file datasheet2.zip › Data sheets 0930/Table S3.xlsx]

## Sheet: WD vs. ND
Table S3. Significantly differentially expressed mRNAs in WD vs. ND group and YBT vs. WD group.
gene_id	gene_name	transcript_id	GO	KEGG	KO_ENTRY	EC	Description	FPKM.ND_1	FPKM.ND_2	FPKM.ND_3	FPKM.WD_1	FPKM.WD_2	FPKM.WD_3	fc	log2(fc)	pval	qval	regulation	significant
ENSMUSG00000000204	Slfn4	ENSMUST00000000208;ENSMUST00000167596;ENSMUST00000215472	GO:0003674(molecular_function);GO:0005524(ATP binding);GO:0008150(biological_process);GO:0005575(cellular_component);GO:0005575(cellular_component)	NA	NA	NA	schlafen 4 [Source:MGI Symbol;Acc:MGI:1329010]	0	0.0974183	0.0298398	0.969065	1.48167	1.1286	20.8568	4.38245	0.00545257	0.0657275	up	yes
ENSMUSG00000001095	Slc13a2	ENSMUST00000001122	GO:0005215(transporter activity);GO:0015293(symporter activity);GO:0006810(transport);GO:0006811(ion transport);GO:0006814(sodium ion transport);GO:0055085(transmembrane transport);GO:0098656(anion transmembrane transport);GO:0005887(integral component of plasma membrane);GO:0016020(membrane);GO:0016021(integral component of membrane);GO:0070062(extracellular exosome)	NA	NA	NA	solute carrier family 13 (sodium-dependent dicarboxylate transporter), member 2 [Source:MGI Symbol;Acc:MGI:1276558]	0.613995	0.993739	0.645788	0.072111	0.087573	0.034196	0.0704958	-3.82632	0.0103775	0.104885	down	yes
ENSMUSG00000004113	Cacna1b	ENSMUST00000102939;ENSMUST00000100348;ENSMUST00000155356;ENSMUST00000124183	GO:0016021(integral component of membrane);GO:0016020(membrane);GO:0005891(voltage-gated calcium channel complex);GO:0070588(calcium ion transmembrane transport);GO:0055085(transmembrane transport);GO:0034765(regulation of ion transmembrane transport);GO:0006816(calcium ion transport);GO:0006811(ion transport);GO:0005509(calcium ion binding);GO:0005262(calcium channel activity);GO:0005245(voltage…	04010(MAPK signaling pathway);04020(Calcium signaling pathway);04721(Synaptic vesicle cycle);04723(Retrograde endocannabinoid signaling);04725(Cholinergic synapse);04726(Serotonergic synapse);04727(GABAergic synapse);04728(Dopaminergic synapse);04742(Taste transduction);04930(Type II diabetes mellitus);05032(Morphine addiction);05033(Nicotine addiction);05033(Nicotine addiction)	NA	NA	calcium channel, voltage-dependent, N type, alpha 1B subunit [Source:MGI Symbol;Acc:MGI:88296]	0.00189491	0	0	0.284391	0.154856	0.0186151	113.906	6.8317	0.00348277	0.0470363	up	yes
ENSMUSG00000004609	Cd33	ENSMUST00000205503;ENSMUST00000004728;ENSMUST00000205687	GO:0030246(carbohydrate binding);GO:0007155(cell adhesion);GO:0005886(plasma membrane);GO:0009897(external side of plasma membrane);GO:0016020(membrane);GO:0016021(integral component of membrane);GO:0016021(integral component of membrane)	04640(Hematopoietic cell lineage);04640(Hematopoietic cell lineage)	NA	NA	CD33 antigen [Source:MGI Symbol;Acc:MGI:99440]	0.211735	0.148625	0.173408	0.760306	0.667008	1.29121	3.86196	1.94933	0.0449926	0.317799	up	yes
ENSMUSG00000005952	Trpv1	ENSMUST00000102526;ENSMUST00000108470;ENSMUST00000138853;ENSMUST00000128113	GO:0000166(nucleotide binding);GO:0004888(transmembrane signaling receptor activity);GO:0005216(ion channel activity);GO:0005230(extracellular ligand-gated ion channel activity);GO:0005231(excitatory extracellular ligand-gated ion channel activity);GO:0005261(cation channel activity);GO:0005262(calcium channel activity);GO:0005515(protein binding);GO:0005516(calmodulin binding);GO:0005524(ATP bin…	04080(Neuroactive ligand-receptor interaction);04750(Inflammatory mediator regulation of TRP channels);04750(Inflammatory mediator regulation of TRP channels)	NA	NA	transient receptor potential cation channel, subfamily V, member 1 [Source:MGI Symbol;Acc:MGI:1341787]	0.0405537	0.0335789	0.0280662	0.375028	0.287886	1.06365	11.5405	3.52863	0.0213733	0.185564	up	yes
ENSMUSG00000016283	H2-M2	ENSMUST00000016427;ENSMUST00000171139	GO:0009986(cell surface);GO:0005102(receptor binding);GO:0042605(peptide antigen binding);GO:0002474(antigen processing and presentation of peptide antigen via MHC class I);GO:0005886(plasma membrane);GO:0016020(membrane);GO:0016021(integral component of membrane);GO:0016021(integral component of membrane)	04144(Endocytosis);04145(Phagosome);04514(Cell adhesion molecules (CAMs));04612(Antigen processing and presentation);04650(Natural killer cell mediated cytotoxicity);04940(Type I diabetes mellitus);05166(HTLV-I infection);05168(Herpes simplex infection);05169(Epstein-Barr virus infection);05203(Viral carcinogenesis);05320(Autoimmune thyroid disease);05330(Allograft rejection);05332(Graft-versus-h…	NA	NA	histocompatibility 2, M region locus 2 [Source:MGI Symbol;Acc:MGI:95914]	0.0121442	0	0	0.597057	0.373065	0.526138	57.1212	5.83595	0.0095946	0.0989595	up	yes
ENSMUSG00000017002	Slpi	ENSMUST00000109367;ENSMUST00000165980	GO:0031012(extracellular matrix);GO:0004866(endopeptidase inhibitor activity);GO:0004867(serine-type endopeptidase inhibitor activity);GO:0019899(enzyme binding);GO:0030414(peptidase inhibitor activity);GO:0002376(immune system process);GO:0006955(immune response);GO:0010466(negative regulation of peptidase activity);GO:0010951(negative regulation of endopeptidase activity);GO:0019731(antibacteri…	NA	NA	NA	secretory leukocyte peptidase inhibitor [Source:MGI Symbol;Acc:MGI:109297]	0.0638515	0.0363889	0	0.828398	0.688665	0.936667	16.088	4.00791	0.0407704	0.295611	up	yes
ENSMUSG00000020897	Aurkb	ENSMUST00000108666;ENSMUST00000021277;ENSMUST00000139457;ENSMUST00000126576;ENSMUST00000139594;ENSMUST00000156373;ENSMUST00000149018	GO:0000776(kinetochore);GO:0000166(nucleotide binding);GO:0004672(protein kinase activity);GO:0004674(protein serine/threonine kinase activity);GO:0004712(protein serine/threonine/tyrosine kinase activity);GO:0005515(protein binding);GO:0005524(ATP binding);GO:0016301(kinase activity);GO:0016740(transferase activity);GO:0035174(histone serine kinase activity);GO:0046872(metal ion binding);GO:0000…	NA	K04456	EC:2.7.11.1	aurora kinase B [Source:MGI Symbol;Acc:MGI:107168]	0.0521195	0.0727318	0.0403291	0.710207	1.1018	0.317292	9.45791	3.24152	0.0312884	0.242749	up	yes
ENSMUSG00000022534	Mefv	ENSMUST00000023180;ENSMUST00000100222	GO:0003779(actin binding);GO:0008270(zinc ion binding);GO:0046872(metal ion binding);GO:0002376(immune system process);GO:0006954(inflammatory response);GO:0010508(positive regulation of autophagy);GO:0032691(negative regulation of interleukin-1 beta production);GO:0032695(negative regulation of interleukin-12 production);GO:0034341(response to interferon-gamma);GO:0045087(innate immune response)…	04621(NOD-like receptor signaling pathway);04621(NOD-like receptor signaling pathway)	NA	NA	Mediterranean fever [Source:MGI Symbol;Acc:MGI:1859396]	0.0191238	0.157938	0.107678	1.35921	0.955282	1.0476	8.88373	3.15116	0.016687	0.153677	up	yes
ENSMUSG00000023169	Slc38a1	ENSMUST00000100262;ENSMUST00000088454;ENSMUST00000088452	GO:0015186(L-glutamine transmembrane transporter activity);GO:0015293(symporter activity);GO:0006810(transport);GO:0006811(ion transport);GO:0006814(sodium ion transport);GO:0006865(amino acid transport);GO:0006868(glutamine transport);GO:0055085(transmembrane transport);GO:0005886(plasma membrane);GO:0005887(integral component of plasma membrane);GO:0016020(membrane);GO:0016021(integral componen…	04724(Glutamatergic synapse);04727(GABAergic synapse);04727(GABAergic synapse)	NA	NA	solute carrier family 38, member 1 [Source:MGI Symbol;Acc:MGI:2145895]	0.385024	0.279745	0.245097	1.38232	0.995525	1.56601	3.31724	1.72998	0.0276196	0.223695	up	yes
ENSMUSG00000024672	Ms4a7	ENSMUST00000025574;ENSMUST00000067532;ENSMUST00000056035;ENSMUST00000159269;ENSMUST00000162785	GO:0016021(integral component of membrane);GO:0016020(membrane);GO:0005575(cellular_component);GO:0008150(biological_process);GO:0003674(molecular_function);GO:0003674(molecular_function)	NA	NA	NA	membrane-spanning 4-domains, subfamily A, member 7 [Source:MGI Symbol;Acc:MGI:1918846]	0.0296101	0.00575507	0	0.613982	0.194435	0.66017	29.0213	4.85904	0.0101698	0.10349	up	yes
ENSMUSG00000025916	Ppp1r42	ENSMUST00000147000;ENSMUST00000124874;ENSMUST00000027049	GO:0003779(actin binding);GO:0005515(protein binding);GO:0015631(tubulin binding);GO:0070840(dynein complex binding);GO:0010921(regulation of phosphatase activity);GO:0002177(manchette);GO:0005737(cytoplasm);GO:0005813(centrosome);GO:0005815(microtubule organizing center);GO:0005856(cytoskeleton);GO:0015630(microtubule cytoskeleton);GO:0015630(microtubule cytoskeleton)	NA	NA	NA	protein phosphatase 1, regulatory subunit 42 [Source:MGI Symbol;Acc:MGI:1921138]	0	0.012883	0	0.185865	0.510075	0.649936	65.8073	6.04018	0.00839786	0.0895126	up	yes
ENSMUSG00000026605	Cenpf	ENSMUST00000171929;ENSMUST00000194624;ENSMUST00000165663;ENSMUST00000194165	GO:0097539(ciliary transition fiber);GO:0045120(pronucleus);GO:0036064(ciliary basal body);GO:0030496(midbody);GO:0016363(nuclear matrix);GO:0005930(axoneme);GO:0005819(spindle);GO:0005813(centrosome);GO:0005737(cytoplasm);GO:0005654(nucleoplasm);GO:0005635(nuclear envelope);GO:0005634(nucleus);GO:0000940(condensed chromosome outer kinetochore);GO:0000922(spindle pole);GO:0000775(chromosome, cent…	NA	NA	NA	centromere protein F [Source:MGI Symbol;Acc:MGI:1313302]	0.0353951	0.0101896	0.0149128	0.100191	0.344188	0.130739	7.13188	2.83428	0.0321135	0.247396	up	yes
ENSMUSG00000026875	Traf1	ENSMUST00000172159;ENSMUST00000028234;ENSMUST00000113064;ENSMUST00000129131;ENSMUST00000201690;ENSMUST00000201335;ENSMUST00000141238;ENSMUST00000156479;ENSMUST00000135870	GO:0005164(tumor necrosis factor receptor binding);GO:0005515(protein binding);GO:0008270(zinc ion binding);GO:0031625(ubiquitin protein ligase binding);GO:0031996(thioesterase binding);GO:0042802(identical protein binding);GO:0006915(apoptotic process);GO:0007165(signal transduction);GO:0042981(regulation of apoptotic process);GO:0051092(positive regulation of NF-kappaB transcription factor acti…	04064(NF-kappa B signaling pathway);04668(TNF signaling pathway);05168(Herpes simplex infection);05169(Epstein-Barr virus infection);05200(Pathways in cancer);05202(Transcriptional misregulation in cancers);05203(Viral carcinogenesis);05222(Small cell lung cancer);05222(Small cell lung cancer)	NA	NA	TNF receptor-associated factor 1 [Source:MGI Symbol;Acc:MGI:101836]	0.0360061	0.0648956	0.0410055	0.322016	0.558699	0.310695	6.39114	2.67607	0.0271507	0.220827	up	yes
ENSMUSG00000027075	Slc43a1	ENSMUST00000121114;ENSMUST00000146816;ENSMUST00000028469;ENSMUST00000145004;ENSMUST00000111624;ENSMUST00000111625	GO:0015175(neutral amino acid transmembrane transporter activity);GO:0015179(L-amino acid transmembrane transporter activity);GO:0006810(transport);GO:0006865(amino acid transport);GO:0015804(neutral amino acid transport);GO:0015807(L-amino acid transport);GO:0055085(transmembrane transport);GO:1902475(L-alpha-amino acid transmembrane transport);GO:0005887(integral component of plasma membrane);G…	NA	NA	NA	solute carrier family 43, member 1 [Source:MGI Symbol;Acc:MGI:1931352]	0.920389	1.05795	0.890554	0.175959	0.292463	0.113806	0.15893	-2.65354	0.00960919	0.0989771	down	yes
ENSMUSG00000027379	Bub1	ENSMUST00000028858;ENSMUST00000138624;ENSMUST00000153048;ENSMUST00000133943	GO:0016020(membrane);GO:0005829(cytosol);GO:0005654(nucleoplasm);GO:0000942(condensed nuclear chromosome outer kinetochore);GO:0000777(condensed chromosome kinetochore);GO:0000776(kinetochore);GO:0071173(spindle assembly checkpoint);GO:0051983(regulation of chromosome segregation);GO:0008283(cell proliferation);GO:0007094(mitotic spindle assembly checkpoint);GO:0007063(regulation of sister chroma…	04110(Cell cycle);04114(Oocyte meiosis);04914(Progesterone-mediated oocyte maturation);04914(Progesterone-mediated oocyte maturation)	NA	NA	BUB1, mitotic checkpoint serine/threonine kinase [Source:MGI Symbol;Acc:MGI:1100510]	0.0258429	0.00163271	0.0181916	0.246202	0.371264	0.125213	11.2879	3.4967	0.0493576	0.339586	up	yes
ENSMUSG00000027469	Tpx2	ENSMUST00000164120;ENSMUST00000178997;ENSMUST00000109816;ENSMUST00000028969;ENSMUST00000136407;ENSMUST00000144848;ENSMUST00000143740	GO:0043203(axon hillock);GO:0015630(microtubule cytoskeleton);GO:0005874(microtubule);GO:0005856(cytoskeleton);GO:0005819(spindle);GO:0005818(aster);GO:0005737(cytoplasm);GO:0005654(nucleoplasm);GO:0005634(nucleus);GO:0000922(spindle pole);GO:0090307(mitotic spindle assembly);GO:0060236(regulation of mitotic spindle organization);GO:0051301(cell division);GO:0051225(spindle assembly);GO:0032147(a…	NA	NA	NA	TPX2, microtubule-associated [Source:MGI Symbol;Acc:MGI:1919369]	0.0563847	0.0504341	0.0508055	0.542686	1.24037	0.345104	10.176	3.34709	0.00950312	0.0983638	up	yes
ENSMUSG00000027555	Car13	ENSMUST00000029071	GO:0004089(carbonate dehydratase activity);GO:0008270(zinc ion binding);GO:0016829(lyase activity);GO:0046872(metal ion binding);GO:0006730(one-carbon metabolic process);GO:0005829(cytosol);GO:0043209(myelin sheath);GO:0043231(intracellular membrane-bounded organelle)	00910(Nitrogen metabolism)	K18245	EC:4.2.1.1	carbonic anhydrase 13 [Source:MGI Symbol;Acc:MGI:1931322]	0.045993	0.100746	0.034453	1.22622	0.761654	1.17589	12.8265	3.68105	0.0111318	0.110831	up	yes
ENSMUSG00000027635	Dsn1	ENSMUST00000103129;ENSMUST00000103130;ENSMUST00000141388;ENSMUST00000154213	GO:0003674(molecular_function);GO:0007049(cell cycle);GO:0007059(chromosome segregation);GO:0007067(mitotic nuclear division);GO:0051301(cell division);GO:0000444(MIS12/MIND type complex);GO:0000775(chromosome, centromeric region);GO:0000776(kinetochore);GO:0000777(condensed chromosome kinetochore);GO:0005634(nucleus);GO:0005694(chromosome);GO:0005829(cytosol);GO:0005829(cytosol)	NA	NA	NA	DSN1 homolog, MIS12 kinetochore complex component [Source:MGI Symbol;Acc:MGI:1914184]	0.0561605	0.0359479	0.0683049	0.560117	0.63194	0.494752	7.63754	2.93311	0.0459903	0.32328	up	yes
ENSMUSG00000027654	Fam83d	ENSMUST00000029183;ENSMUST00000151801	GO:0008017(microtubule binding);GO:0019894(kinesin binding);GO:0019901(protein kinase binding);GO:0001837(epithelial to mesenchymal transition);GO:0007049(cell cycle);GO:0007067(mitotic nuclear division);GO:0008283(cell proliferation);GO:0016477(cell migration);GO:0032006(regulation of TOR signaling);GO:0042176(regulation of protein catabolic process);GO:0051301(cell division);GO:0051310(metaphas…	NA	NA	NA	family with sequence similarity 83, member D [Source:MGI Symbol;Acc:MGI:1919128]	0.0377578	0.0321804	0.0396928	0.225957	0.736473	0.257174	8.09254	3.01659	0.0497777	0.341346	up	yes
ENSMUSG00000028036	Ptgfr	ENSMUST00000029670;ENSMUST00000106126;ENSMUST00000128349	GO:0004871(signal transducer activity);GO:0004930(G-protein coupled receptor activity);GO:0004955(prostaglandin receptor activity);GO:0004958(prostaglandin F receptor activity);GO:0007165(signal transduction);GO:0007186(G-protein coupled receptor signaling pathway);GO:0008284(positive regulation of cell proliferation);GO:0010628(positive regulation of gene expression);GO:0032355(response to estra…	04020(Calcium signaling pathway);04080(Neuroactive ligand-receptor interaction);04080(Neuroactive ligand-receptor interaction)	NA	NA	prostaglandin F receptor [Source:MGI Symbol;Acc:MGI:97796]	0.0252688	0.0102157	0.0162131	0.488322	0.653203	1.21931	31.705	4.98664	0.000104121	0.00268399	up	yes
ENSMUSG00000028678	Kif2c	ENSMUST00000065896;ENSMUST00000106436;ENSMUST00000132868;ENSMUST00000142205;ENSMUST00000141675;ENSMUST00000148918	GO:0000776(kinetochore);GO:0005881(cytoplasmic microtubule);GO:0000166(nucleotide binding);GO:0003777(microtubule motor activity);GO:0005524(ATP binding);GO:0008017(microtubule binding);GO:0016887(ATPase activity);GO:0051010(microtubule plus-end binding);GO:0007018(microtubule-based movement);GO:0007019(microtubule depolymerization);GO:0007049(cell cycle);GO:0007059(chromosome segregation);GO:000…	NA	NA	NA	kinesin family member 2C [Source:MGI Symbol;Acc:MGI:1921054]	0.0423388	0.0514236	0.0340962	0.272338	0.879001	0.218159	7.9128	2.98419	0.0487206	0.335875	up	yes
ENSMUSG00000029414	Kntc1	ENSMUST00000199838;ENSMUST00000031366;ENSMUST00000197665;ENSMUST00000198841;ENSMUST00000198716;ENSMUST00000197002	GO:0003674(molecular_function);GO:0007049(cell cycle);GO:0007067(mitotic nuclear division);GO:0007093(mitotic cell cycle checkpoint);GO:0051301(cell division);GO:0000775(chromosome, centromeric region);GO:0000776(kinetochore);GO:0000777(condensed chromosome kinetochore);GO:0000922(spindle pole);GO:0005634(nucleus);GO:0005694(chromosome);GO:0005737(cytoplasm);GO:0005819(spindle);GO:0005828(kinetoc…	NA	NA	NA	kinetochore associated 1 [Source:MGI Symbol;Acc:MGI:2673709]	0.0237361	0.0211298	0.00992224	0.274236	0.599506	0.161121	14.1577	3.82352	0.0062528	0.0722871	up	yes
ENSMUSG00000029552	Tes	ENSMUST00000115467;ENSMUST00000200690;ENSMUST00000121170;ENSMUST00000076654	GO:0008270(zinc ion binding);GO:0046872(metal ion binding);GO:0042127(regulation of cell proliferation);GO:0042127(regulation of cell proliferation)	NA	NA	NA	testis derived transcript [Source:MGI Symbol;Acc:MGI:105081]	0.109331	0.0756526	0.0733978	0.651483	0.47738	0.64741	5.20235	2.37916	0.0373166	0.276408	up	yes
ENSMUSG00000029915	Clec5a	ENSMUST00000101491;ENSMUST00000129948	GO:0001618(virus receptor activity);GO:0005515(protein binding);GO:0030246(carbohydrate binding);GO:0002076(osteoblast development);GO:0002376(immune system process);GO:0030099(myeloid cell differentiation);GO:0033033(negative regulation of myeloid cell apoptotic process);GO:0043066(negative regulation of apoptotic process);GO:0045087(innate immune response);GO:0046718(viral entry into host cell)…	NA	NA	NA	C-type lectin domain family 5, member a [Source:MGI Symbol;Acc:MGI:1345151]	0.0098105	0	0.010313	0.210802	0.228073	0.220482	19.6924	4.29957	0.0269518	0.220232	up	yes
ENSMUSG00000030142	Clec4e	ENSMUST00000032239;ENSMUST00000176443;ENSMUST00000175995;ENSMUST00000177367	GO:0030246(carbohydrate binding);GO:0016020(membrane);GO:0016021(integral component of membrane);GO:0004872(receptor activity);GO:0005515(protein binding);GO:0002292(T cell differentiation involved in immune response);GO:0002376(immune system process);GO:0006955(immune response);GO:0038094(Fc-gamma receptor signaling pathway);GO:0042742(defense response to bacterium);GO:0045087(innate immune resp…	05152(Tuberculosis);05152(Tuberculosis)	NA	NA	C-type lectin domain family 4, member e [Source:MGI Symbol;Acc:MGI:1861232]	0.0151754	0.00864817	0.00398834	0.449128	0.855702	0.228033	35.2063	5.13776	0.00125319	0.0210909	up	yes
ENSMUSG00000030786	Itgam	ENSMUST00000064821;ENSMUST00000106242;ENSMUST00000120355;ENSMUST00000119696;ENSMUST00000156593	GO:0016021(integral component of membrane);GO:0016020(membrane);GO:0008305(integrin complex);GO:0007229(integrin-mediated signaling pathway);GO:0007155(cell adhesion);GO:0007155(cell adhesion)	04015(Rap1 signaling pathway);04145(Phagosome);04514(Cell adhesion molecules (CAMs));04640(Hematopoietic cell lineage);04670(Leukocyte transendothelial migration);04810(Regulation of actin cytoskeleton);05133(Pertussis);05134(Legionellosis);05140(Leishmaniasis);05146(Amoebiasis);05150(Staphylococcus aureus infection);05152(Tuberculosis);05202(Transcriptional misregulation in cancers);05202(Transc…	NA	NA	integrin alpha M [Source:MGI Symbol;Acc:MGI:96607]	0.0698803	0.0719765	0.0315308	1.99992	1.47705	0.180497	15.8375	3.98527	0.00204593	0.0313024	up	yes
ENSMUSG00000031004	Mki67	ENSMUST00000033310	GO:0016604(nuclear body);GO:0016020(membrane);GO:0005737(cytoplasm);GO:0005730(nucleolus);GO:0005694(chromosome);GO:0005634(nucleus);GO:0000793(condensed chromosome);GO:0000775(chromosome, centromeric region);GO:1990705(cholangiocyte proliferation);GO:1902275(regulation of chromatin organization);GO:0072574(hepatocyte proliferation);GO:0051983(regulation of chromosome segregation);GO:0034605(cell…	NA	NA	NA	antigen identified by monoclonal antibody Ki 67 [Source:MGI Symbol;Acc:MGI:106035]	0.069052	0.150421	0.123822	0.853157	1.15475	0.516185	5.66446	2.50194	0.00944084	0.0980089	up	yes
ENSMUSG00000031410	Nxf7	ENSMUST00000113163;ENSMUST00000127202;ENSMUST00000150900	GO:0000166(nucleotide binding);GO:0003676(nucleic acid binding);GO:0003723(RNA binding);GO:0003729(mRNA binding);GO:0006406(mRNA export from nucleus);GO:0006810(transport);GO:0016973(poly(A)+ mRNA export from nucleus);GO:0051028(mRNA transport);GO:0005622(intracellular);GO:0005634(nucleus);GO:0005737(cytoplasm);GO:0005737(cytoplasm)	03008(Ribosome biogenesis in eukaryotes);03013(RNA transport);03015(mRNA surveillance pathway);05164(Influenza A);05168(Herpes simplex infection);05168(Herpes simplex infection)	NA	NA	nuclear RNA export factor 7 [Source:MGI Symbol;Acc:MGI:2159343]	0.00695032	0	0	0.338376	0.218762	0.279849	55.8174	5.80264	0.010273	0.104116	up	yes
ENSMUSG00000031538	Plat	ENSMUST00000210960;ENSMUST00000033941;ENSMUST00000211033	GO:0004252(serine-type endopeptidase activity);GO:0005102(receptor binding);GO:0008233(peptidase activity);GO:0008236(serine-type peptidase activity);GO:0016787(hydrolase activity);GO:0051219(phosphoprotein binding);GO:0001666(response to hypoxia);GO:0006508(proteolysis);GO:0014909(smooth muscle cell migration);GO:0031639(plasminogen activation);GO:0045861(negative regulation of proteolysis);GO:0…	04610(Complement and coagulation cascades);05202(Transcriptional misregulation in cancers);05202(Transcriptional misregulation in cancers)	NA	NA	plasminogen activator, tissue [Source:MGI Symbol;Acc:MGI:97610]	0.00905418	0.0240804	0.025383	0.328942	0.26338	0.310019	10.4563	3.3863	0.0266088	0.218245	up	yes
ENSMUSG00000033949	Trim36	ENSMUST00000167364;ENSMUST00000037011	GO:0005622(intracellular);GO:0051726(regulation of cell cycle);GO:0016567(protein ubiquitination);GO:0046872(metal ion binding);GO:0008270(zinc ion binding);GO:0004842(ubiquitin-protein transferase activity);GO:0016740(transferase activity);GO:0001578(microtubule bundle formation);GO:0007340(acrosome reaction);GO:0001669(acrosomal vesicle);GO:0005737(cytoplasm);GO:0005856(cytoskeleton);GO:0015630…	NA	K13452	EC:6.3.2.-	tripartite motif-containing 36 [Source:MGI Symbol;Acc:MGI:106264]	0.0187514	0.0414105	0.0490038	0.463011	0.277559	0.641192	9.38268	3.23	0.030241	0.236857	up	yes
ENSMUSG00000033952	Aspm	ENSMUST00000200083;ENSMUST00000199998;ENSMUST00000053364;ENSMUST00000197096;ENSMUST00000196272	GO:0007051(spindle organization);GO:0005516(calmodulin binding);GO:0001764(neuron migration);GO:0002052(positive regulation of neuroblast proliferation);GO:0007049(cell cycle);GO:0007067(mitotic nuclear division);GO:0007283(spermatogenesis);GO:0007420(brain development);GO:0008584(male gonad development);GO:0021873(forebrain neuroblast division);GO:0021987(cerebral cortex development);GO:0045665(…	NA	NA	NA	asp (abnormal spindle)-like, microcephaly associated (Drosophila) [Source:MGI Symbol;Acc:MGI:1334448]	0.045506	0.057793	0.0599826	0.223424	0.828158	0.241583	6.05153	2.5973	0.0255578	0.212008	up	yes
ENSMUSG00000034457	Eda2r	ENSMUST00000037353;ENSMUST00000113832;ENSMUST00000126283;ENSMUST00000126609	GO:0004872(receptor activity);GO:0046330(positive regulation of JNK cascade);GO:0051092(positive regulation of NF-kappaB transcription factor activity);GO:0005622(intracellular);GO:0005887(integral component of plasma membrane);GO:0007275(multicellular organism development);GO:0009888(tissue development);GO:0012501(programmed cell death);GO:0030154(cell differentiation);GO:0043123(positive regula…	04060(Cytokine-cytokine receptor interaction);04060(Cytokine-cytokine receptor interaction)	NA	NA	ectodysplasin A2 receptor [Source:MGI Symbol;Acc:MGI:2442860]	0.170338	0.059594	0.0782576	0.247765	1.83448	1.1655	8.02992	3.00539	0.0113586	0.11284	up	yes
ENSMUSG00000034593	Myo5a	ENSMUST00000149823;ENSMUST00000123128;ENSMUST00000136871;ENSMUST00000155282;ENSMUST00000136731;ENSMUST00000142181;ENSMUST00000136604;ENSMUST00000149032;ENSMUST00000129281;ENSMUST00000143355;ENSMUST00000153404	GO:0005764(lysosome);GO:0005769(early endosome);GO:0005770(late endosome);GO:0005777(peroxisome);GO:0005783(endoplasmic reticulum);GO:0005884(actin filament);GO:0031982(vesicle);GO:0035371(microtubule plus-end);GO:0055037(recycling endosome);GO:0000146(microfilament motor activity);GO:0000166(nucleotide binding);GO:0003723(RNA binding);GO:0003774(motor activity);GO:0003779(actin binding);GO:00055…	NA	NA	NA	myosin VA [Source:MGI Symbol;Acc:MGI:105976]	0.136676	0.0621068	0.105819	0.408454	0.551468	0.879965	4.54848	2.18538	0.0174754	0.159143	up	yes
ENSMUSG00000037544	Dlgap5	ENSMUST00000043296;ENSMUST00000177822;ENSMUST00000180299;ENSMUST00000178661;ENSMUST00000179465;ENSMUST00000111778;ENSMUST00000179392	GO:0031616(spindle pole centrosome);GO:0005829(cytosol);GO:0005815(microtubule organizing center);GO:0005739(mitochondrion);GO:0005634(nucleus);GO:0023052(signaling);GO:0006470(protein dephosphorylation);GO:0004721(phosphoprotein phosphatase activity);GO:0004721(phosphoprotein phosphatase activity)	NA	NA	NA	discs, large (Drosophila) homolog-associated protein 5 [Source:MGI Symbol;Acc:MGI:2183453]	0.0193493	0.00645705	0.0106716	0.231959	0.41374	0.194035	16.4309	4.03834	0.0108383	0.108588	up	yes
ENSMUSG00000037868	Egr2	ENSMUST00000145754;ENSMUST00000048289	GO:0000978(RNA polymerase II core promoter proximal region sequence-specific DNA binding);GO:0001077(transcriptional activator activity, RNA polymerase II core promoter proximal region sequence-specific binding);GO:0001102(RNA polymerase II activating transcription factor binding);GO:0003676(nucleic acid binding);GO:0003677(DNA binding);GO:0003682(chromatin binding);GO:0003700(transcription facto…	05161(Hepatitis B);05166(HTLV-I infection);05203(Viral carcinogenesis);05203(Viral carcinogenesis)	NA	NA	early growth response 2 [Source:MGI Symbol;Acc:MGI:95296]	0.0443467	0	0.0444584	0.711362	0.643552	0.50151	15.1956	3.92558	0.0275983	0.223695	up	yes
ENSMUSG00000038379	Ttk	ENSMUST00000188445;ENSMUST00000185913;ENSMUST00000070326;ENSMUST00000189727;ENSMUST00000186277	GO:0004672(protein kinase activity);GO:0004712(protein serine/threonine/tyrosine kinase activity);GO:0005524(ATP binding);GO:0006468(protein phosphorylation);GO:0007093(mitotic cell cycle checkpoint);GO:0051304(chromosome separation);GO:0000166(nucleotide binding);GO:0004674(protein serine/threonine kinase activity);GO:0004713(protein tyrosine kinase activity);GO:0016301(kinase activity);GO:00167…	04110(Cell cycle);04110(Cell cycle)	NA	NA	Ttk protein kinase [Source:MGI Symbol;Acc:MGI:1194921]	0.0114881	0.00300582	0.00805094	0.137954	0.411658	0.160176	19.6452	4.2961	0.0161737	0.149861	up	yes
ENSMUSG00000038599	Capn8	ENSMUST00000168514;ENSMUST00000193260;ENSMUST00000048941	GO:0005622(intracellular);GO:0007586(digestion);GO:0006508(proteolysis);GO:0016787(hydrolase activity);GO:0008234(cysteine-type peptidase activity);GO:0008233(peptidase activity);GO:0005509(calcium ion binding);GO:0004198(calcium-dependent cysteine-type endopeptidase activity);GO:0046872(metal ion binding);GO:0005737(cytoplasm);GO:0005794(Golgi apparatus);GO:0005794(Golgi apparatus)	NA	NA	NA	calpain 8 [Source:MGI Symbol;Acc:MGI:2181366]	0.74129	0.436988	0.68918	0.015986	0.0601176	0.00853968	0.0362313	-4.78662	0.00124182	0.0209399	down	yes
ENSMUSG00000038807	Rap1gap2	ENSMUST00000102521;ENSMUST00000123440;ENSMUST00000047488;ENSMUST00000208896;ENSMUST00000145524	GO:0005096(GTPase activator activity);GO:0008361(regulation of cell size);GO:0010977(negative regulation of neuron projection development);GO:0043547(positive regulation of GTPase activity);GO:0051056(regulation of small GTPase mediated signal transduction);GO:0005737(cytoplasm);GO:0005813(centrosome);GO:0005829(cytosol);GO:0005886(plasma membrane);GO:0031965(nuclear membrane);GO:0043005(neuron p…	NA	NA	NA	RAP1 GTPase activating protein 2 [Source:MGI Symbol;Acc:MGI:3028623]	0.177012	0.137931	0.109509	0.911551	0.948034	0.808937	4.82231	2.26973	0.0238518	0.201291	up	yes
ENSMUSG00000038943	Prc1	ENSMUST00000163812;ENSMUST00000047558;ENSMUST00000172911;ENSMUST00000173914;ENSMUST00000173824;ENSMUST00000174172;ENSMUST00000206178;ENSMUST00000174254;ENSMUST00000173170;ENSMUST00000172781;ENSMUST00000174111;ENSMUST00000174599	GO:0070938(contractile ring);GO:0030496(midbody);GO:0015630(microtubule cytoskeleton);GO:0005886(plasma membrane);GO:0005856(cytoskeleton);GO:0005819(spindle);GO:0005654(nucleoplasm);GO:0005634(nucleus);GO:0008284(positive regulation of cell proliferation);GO:0001578(microtubule bundle formation);GO:0000910(cytokinesis);GO:0000226(microtubule cytoskeleton organization);GO:0019901(protein kinase b…	NA	NA	NA	protein regulator of cytokinesis 1 [Source:MGI Symbol;Acc:MGI:1858961]	0.105155	0.0825487	0.0740423	0.319869	1.18249	0.412262	5.50988	2.46202	0.0299897	0.236446	up	yes
ENSMUSG00000039013	Siglecf	ENSMUST00000145867;ENSMUST00000012798;ENSMUST00000122423;ENSMUST00000121494	GO:0030246(carbohydrate binding);GO:0048029(monosaccharide binding);GO:0007155(cell adhesion);GO:0016020(membrane);GO:0016021(integral component of membrane);GO:0016021(integral component of membrane)	NA	NA	NA	sialic acid binding Ig-like lectin F [Source:MGI Symbol;Acc:MGI:2681107]	0	0.0153906	0	0.359186	0.267972	0.472825	42.6308	5.41383	0.0174313	0.158989	up	yes
ENSMUSG00000039109	F13a1	ENSMUST00000037491	GO:0003810(protein-glutamine gamma-glutamyltransferase activity);GO:0016740(transferase activity);GO:0016746(transferase activity, transferring acyl groups);GO:0046872(metal ion binding);GO:0007596(blood coagulation);GO:0007599(hemostasis);GO:0018149(peptide cross-linking);GO:0072378(blood coagulation, fibrin clot formation);GO:0005576(extracellular region);GO:0005737(cytoplasm);GO:0072562(blood …	04610(Complement and coagulation cascades)	NA	NA	coagulation factor XIII, A1 subunit [Source:MGI Symbol;Acc:MGI:1921395]	0.0275724	0.010934	0.029854	0.403244	0.690178	0.451748	16.2867	4.02562	0.0100885	0.102892	up	yes
ENSMUSG00000040152	Thbs1	ENSMUST00000039559;ENSMUST00000142588	GO:0001786(phosphatidylserine binding);GO:0001968(fibronectin binding);GO:0005178(integrin binding);GO:0005509(calcium ion binding);GO:0008201(heparin binding);GO:0017134(fibroblast growth factor binding);GO:0030169(low-density lipoprotein particle binding);GO:0043236(laminin binding);GO:0050431(transforming growth factor beta binding);GO:0050840(extracellular matrix binding);GO:0070051(fibrinoge…	04015(Rap1 signaling pathway);04115(p53 signaling pathway);04145(Phagosome);04151(PI3K-Akt signaling pathway);04350(TGF-beta signaling pathway);04510(Focal adhesion);04512(ECM-receptor interaction);05144(Malaria);05205(Proteoglycans in cancer);05206(MicroRNAs in cancer);05219(Bladder cancer);05219(Bladder cancer)	NA	NA	thrombospondin 1 [Source:MGI Symbol;Acc:MGI:98737]	0.434107	0.180203	0.275035	1.47145	1.10511	2.00356	3.92863	1.97402	0.0265178	0.217906	up	yes
ENSMUSG00000041293	Adgrf1	ENSMUST00000047399	GO:0004871(signal transducer activity);GO:0004888(transmembrane signaling receptor activity);GO:0004930(G-protein coupled receptor activity);GO:0007165(signal transduction);GO:0007166(cell surface receptor signaling pathway);GO:0007186(G-protein coupled receptor signaling pathway);GO:0005886(plasma membrane);GO:0016020(membrane);GO:0016021(integral component of membrane)	NA	NA	NA	adhesion G protein-coupled receptor F1 [Source:MGI Symbol;Acc:MGI:1924846]	0.749173	1.03218	0.825869	0.033632	0.075643	0.035877	0.0443078	-4.49629	0.000539009	0.0104709	down	yes
ENSMUSG00000041498	Kif14	ENSMUST00000187963;ENSMUST00000189413;ENSMUST00000201158	GO:0007018(microtubule-based movement);GO:0008017(microtubule binding);GO:0005524(ATP binding);GO:0003777(microtubule motor activity);GO:0003774(motor activity);GO:0000166(nucleotide binding);GO:0051233(spindle midzone);GO:0030496(midbody);GO:0016020(membrane);GO:0005886(plasma membrane);GO:0005874(microtubule);GO:0005871(kinesin complex);GO:0005856(cytoskeleton);GO:0005829(cytosol);GO:0005819(sp…	NA	NA	NA	kinesin family member 14 [Source:MGI Symbol;Acc:MGI:1098226]	0.00829805	0.00507889	0.0170733	0.104424	0.266998	0.057875	9.94248	3.31361	0.0429245	0.307027	up	yes
ENSMUSG00000041642	Kif21b	ENSMUST00000075164;ENSMUST00000130864;ENSMUST00000122892;ENSMUST00000171381;ENSMUST00000127624;ENSMUST00000165333	GO:0007018(microtubule-based movement);GO:0008017(microtubule binding);GO:0005524(ATP binding);GO:0003777(microtubule motor activity);GO:0003774(motor activity);GO:0000166(nucleotide binding);GO:0000166(nucleotide binding)	NA	NA	NA	kinesin family member 21B [Source:MGI Symbol;Acc:MGI:109234]	0.463403	0.470765	0.53651	2.38209	1.34565	1.59914	2.78125	1.47573	0.00994699	0.101874	up	yes
ENSMUSG00000042179	Pnliprp1	ENSMUST00000048644	GO:0004806(triglyceride lipase activity);GO:0005509(calcium ion binding);GO:0046872(metal ion binding);GO:0052689(carboxylic ester hydrolase activity);GO:0006629(lipid metabolic process);GO:0005576(extracellular region)	00561(Glycerolipid metabolism);04972(Pancreatic secretion);04975(Fat digestion and absorption)	K14073	EC:3.1.1.3	pancreatic lipase related protein 1 [Source:MGI Symbol;Acc:MGI:97723]	0	0	0.019309	0.804586	1.04256	0.697293	73.0683	6.19117	0.00473628	0.059554	up	yes
ENSMUSG00000043939	A530064D06Rik	ENSMUST00000053612;ENSMUST00000027764	GO:0003674(molecular_function);GO:0008150(biological_process);GO:0005575(cellular_component);GO:0016020(membrane);GO:0016021(integral component of membrane);GO:0016021(integral component of membrane)	NA	NA	NA	RIKEN cDNA A530064D06 gene [Source:MGI Symbol;Acc:MGI:2443476]	0	0	0.0207024	0.974321	0.44698	0.592761	55.683	5.79917	0.00852375	0.0904189	up	yes
ENSMUSG00000045087	S1pr5	ENSMUST00000122088	GO:0004871(signal transducer activity);GO:0004930(G-protein coupled receptor activity);GO:0038036(sphingosine-1-phosphate receptor activity);GO:0003376(sphingosine-1-phosphate signaling pathway);GO:0007165(signal transduction);GO:0007186(G-protein coupled receptor signaling pathway);GO:0045664(regulation of neuron differentiation);GO:0005886(plasma membrane);GO:0016020(membrane);GO:0016021(integr…	04071(Sphingolipid signaling pathway);04080(Neuroactive ligand-receptor interaction)	NA	NA	sphingosine-1-phosphate receptor 5 [Source:MGI Symbol;Acc:MGI:2150641]	1.05518	0.81302	0.922729	0.10436	0.150815	0.082941	0.0970376	-3.36531	0.00867252	0.0916084	down	yes
ENSMUSG00000045502	Hcar2	ENSMUST00000057145	GO:0004871(signal transducer activity);GO:0004930(G-protein coupled receptor activity);GO:0070553(nicotinic acid receptor activity);GO:0007165(signal transduction);GO:0007186(G-protein coupled receptor signaling pathway);GO:0035590(purinergic nucleotide receptor signaling pathway);GO:0050995(negative regulation of lipid catabolic process);GO:0070165(positive regulation of adiponectin secretion);G…	04024(cAMP signaling pathway)	NA	NA	hydroxycarboxylic acid receptor 2 [Source:MGI Symbol;Acc:MGI:1933383]	0.039039	0.088993	0.061559	1.00028	0.922385	0.774981	10.14	3.34199	0.0297914	0.235412	up	yes
ENSMUSG00000045776	Lrtm1	ENSMUST00000055662	GO:0016021(integral component of membrane);GO:0016020(membrane);GO:0004860(protein kinase inhibitor activity);GO:0006469(negative regulation of protein kinase activity);GO:0019221(cytokine-mediated signaling pathway);GO:0046426(negative regulation of JAK-STAT cascade);GO:0051965(positive regulation of synapse assembly);GO:0005737(cytoplasm)	NA	NA	NA	leucine-rich repeats and transmembrane domains 1 [Source:MGI Symbol;Acc:MGI:2442106]	0.742563	0.869177	0.660718	0.041495	0.068523	0.062632	0.0598401	-4.06274	0.000201059	0.00469217	down	yes
ENSMUSG00000048327	Ckap2l	ENSMUST00000052708	GO:0003674(molecular_function);GO:0008150(biological_process);GO:0000922(spindle pole);GO:0005737(cytoplasm);GO:0005813(centrosome);GO:0005829(cytosol);GO:0005856(cytoskeleton);GO:0072686(mitotic spindle)	NA	NA	NA	cytoskeleton associated protein 2-like [Source:MGI Symbol;Acc:MGI:1917716]	0.024018	0.013688	0.058637	0.473904	1.29241	0.454195	16.3556	4.03171	0.0102981	0.10431	up	yes
ENSMUSG00000048388	Fam171b	ENSMUST00000051454;ENSMUST00000148184	GO:0003674(molecular_function);GO:0008150(biological_process);GO:0005575(cellular_component);GO:0016020(membrane);GO:0016021(integral component of membrane);GO:0016021(integral component of membrane)	NA	NA	NA	family with sequence similarity 171, member B [Source:MGI Symbol;Acc:MGI:2444579]	0.0348129	0.0590611	0.0519774	0.842886	0.288718	0.363607	7.70285	2.94539	0.023483	0.19885	up	yes
ENSMUSG00000049307	Fut4	ENSMUST00000061498	GO:0008417(fucosyltransferase activity);GO:0016740(transferase activity);GO:0016757(transferase activity, transferring glycosyl groups);GO:0046920(alpha-(1->3)-fucosyltransferase activity);GO:0006486(protein glycosylation);GO:0036065(fucosylation);GO:0000139(Golgi membrane);GO:0005794(Golgi apparatus);GO:0009986(cell surface);GO:0016020(membrane);GO:0016021(integral component of membrane);GO:0032…	00514(Other types of O-glycan biosynthesis);00601(Glycosphingolipid biosynthesis - lacto and neolacto series)	NA	NA	fucosyltransferase 4 [Source:MGI Symbol;Acc:MGI:95594]	0.027741	0.01054	0.037532	0.706809	0.319452	0.503085	14.2586	3.83376	0.0137615	0.131837	up	yes
ENSMUSG00000050578	Mmp13	ENSMUST00000015394	GO:0004222(metalloendopeptidase activity);GO:0004252(serine-type endopeptidase activity);GO:0005509(calcium ion binding);GO:0005518(collagen binding);GO:0008233(peptidase activity);GO:0008237(metallopeptidase activity);GO:0008270(zinc ion binding);GO:0016787(hydrolase activity);GO:0046872(metal ion binding);GO:0001958(endochondral ossification);GO:0003417(growth plate cartilage development);GO:00…	NA	NA	NA	matrix metallopeptidase 13 [Source:MGI Symbol;Acc:MGI:1340026]	0.042281	0.032128	0.018408	0.953431	0.752152	0.925908	19.4307	4.28026	0.00559916	0.0666227	up	yes
ENSMUSG00000053007	Creb5	ENSMUST00000205222;ENSMUST00000203528;ENSMUST00000204143;ENSMUST00000204861;ENSMUST00000203575;ENSMUST00000211679;ENSMUST00000203487;ENSMUST00000205120;ENSMUST00000204096;ENSMUST00000203641	GO:0006355(regulation of transcription, DNA-templated);GO:0046872(metal ion binding);GO:0043565(sequence-specific DNA binding);GO:0003700(transcription factor activity, sequence-specific DNA binding);GO:0003676(nucleic acid binding);GO:0070062(extracellular exosome);GO:0045893(positive regulation of transcription, DNA-templated);GO:0045893(positive regulation of transcription, DNA-templated)	04022(cGMP - PKG signaling pathway);04024(cAMP signaling pathway);04151(PI3K-Akt signaling pathway);04152(AMPK signaling pathway);04261(Adrenergic signaling in cardiomyocytes);04668(TNF signaling pathway);04725(Cholinergic synapse);04728(Dopaminergic synapse);04911(Insulin secretion);04915(Estrogen signaling pathway);04918(Thyroid hormone synthesis);04922(Glucagon signaling pathway);04962(Vasopre…	NA	NA	cAMP responsive element binding protein 5 [Source:MGI Symbol;Acc:MGI:2443973]	0.0250308	0.0253782	0.0347324	0.238366	0.198947	0.16364	5.27076	2.39801	0.0284856	0.228603	up	yes
ENSMUSG00000053101	Gpr141	ENSMUST00000065335	GO:0003674(molecular_function);GO:0004871(signal transducer activity);GO:0004930(G-protein coupled receptor activity);GO:0007165(signal transduction);GO:0007186(G-protein coupled receptor signaling pathway);GO:0008150(biological_process);GO:0005575(cellular_component);GO:0005886(plasma membrane);GO:0016020(membrane);GO:0016021(integral component of membrane)	NA	NA	NA	G protein-coupled receptor 141 [Source:MGI Symbol;Acc:MGI:2672983]	0.03946	0	0.011536	0.217233	0.581306	0.34938	15.8223	3.98389	0.0380079	0.280224	up	yes
ENSMUSG00000054203	Ifi205	ENSMUST00000059226;ENSMUST00000192166	GO:0000978(RNA polymerase II core promoter proximal region sequence-specific DNA binding);GO:0001047(core promoter binding);GO:0001078(transcriptional repressor activity, RNA polymerase II core promoter proximal region sequence-specific binding);GO:0003690(double-stranded DNA binding);GO:0003723(RNA binding);GO:0008134(transcription factor binding);GO:0042802(identical protein binding);GO:0000122…	NA	NA	NA	interferon activated gene 205 [Source:MGI Symbol;Acc:MGI:101847]	0.068059	0.0718121	0.0996113	0.715547	0.568026	0.87798	6.60728	2.72406	0.0269751	0.22032	up	yes
ENSMUSG00000058290	Espl1	ENSMUST00000064924	GO:0004197(cysteine-type endopeptidase activity);GO:0008233(peptidase activity);GO:0008234(cysteine-type peptidase activity);GO:0016787(hydrolase activity);GO:0000070(mitotic sister chromatid segregation);GO:0000212(meiotic spindle organization);GO:0006508(proteolysis);GO:0007059(chromosome segregation);GO:0007067(mitotic nuclear division);GO:0007127(meiosis I);GO:0045143(homologous chromosome se…	04110(Cell cycle);04114(Oocyte meiosis)	NA	NA	extra spindle pole bodies 1, separase [Source:MGI Symbol;Acc:MGI:2146156]	0.064708	0.034333	0.020619	0.395621	0.992256	0.414496	11.5533	3.53024	0.00600929	0.070402	up	yes
ENSMUSG00000058427	Cxcl2	ENSMUST00000200681;ENSMUST00000202317;ENSMUST00000075433;ENSMUST00000200919	GO:0005125(cytokine activity);GO:0008009(chemokine activity);GO:0006935(chemotaxis);GO:0006952(defense response);GO:0006955(immune response);GO:0060326(cell chemotaxis);GO:0005576(extracellular region);GO:0005615(extracellular space);GO:0045236(CXCR chemokine receptor binding);GO:0001975(response to amphetamine);GO:0002237(response to molecule of bacterial origin);GO:0006954(inflammatory response…	04060(Cytokine-cytokine receptor interaction);04062(Chemokine signaling pathway);04064(NF-kappa B signaling pathway);04621(NOD-like receptor signaling pathway);04668(TNF signaling pathway);05132(Salmonella infection);05134(Legionellosis);05134(Legionellosis)	NA	NA	chemokine (C-X-C motif) ligand 2 [Source:MGI Symbol;Acc:MGI:1340094]	0.0182174	0	0.0379203	0.712732	0.680125	0.0444157	18.2086	4.18655	0.0466358	0.326468	up	yes
ENSMUSG00000062082	Cd200r4	ENSMUST00000176819;ENSMUST00000176321;ENSMUST00000114626	GO:0004872(receptor activity);GO:0005515(protein binding);GO:0009897(external side of plasma membrane);GO:0016020(membrane);GO:0016021(integral component of membrane);GO:0016021(integral component of membrane)	NA	NA	NA	CD200 receptor 4 [Source:MGI Symbol;Acc:MGI:3036289]	0.0401647	0.0112417	0.0387313	0.901421	0.444071	1.11142	18.4714	4.20722	0.0103798	0.104885	up	yes
ENSMUSG00000066607	6030419C18Rik	ENSMUST00000085658;ENSMUST00000217624;ENSMUST00000216294	GO:0003674(molecular_function);GO:0008150(biological_process);GO:0005575(cellular_component);GO:0005575(cellular_component)	NA	NA	NA	RIKEN cDNA 6030419C18 gene [Source:MGI Symbol;Acc:MGI:2442108]	0.0321623	0	0	1.0367	1.02272	0.771488	58.7655	5.8769	0.00514351	0.0629118	up	yes
ENSMUSG00000068744	Psrc1	ENSMUST00000090561;ENSMUST00000133405;ENSMUST00000130906;ENSMUST00000102629;ENSMUST00000126461;ENSMUST00000128089;ENSMUST00000145141;ENSMUST00000143309;ENSMUST00000196430;ENSMUST00000148509;ENSMUST00000128962	GO:0000922(spindle pole);GO:0005876(spindle microtubule);GO:0005515(protein binding);GO:0008017(microtubule binding);GO:0001578(microtubule bundle formation);GO:0007049(cell cycle);GO:0007067(mitotic nuclear division);GO:0007080(mitotic metaphase plate congression);GO:0009987(cellular process);GO:0030308(negative regulation of cell growth);GO:0031116(positive regulation of microtubule polymerizat…	NA	NA	NA	proline/serine-rich coiled-coil 1 [Source:MGI Symbol;Acc:MGI:1913099]	0	0	0.0231556	0.1691	0.567929	0.244096	28.1473	4.81493	0.0339158	0.257428	up	yes
ENSMUSG00000070568	Slc6a21	ENSMUST00000210861;ENSMUST00000209886;ENSMUST00000209477;ENSMUST00000210733	GO:0016021(integral component of membrane);GO:0016020(membrane);GO:0055085(transmembrane transport);GO:0006836(neurotransmitter transport);GO:0006810(transport);GO:0015293(symporter activity);GO:0005328(neurotransmitter:sodium symporter activity);GO:0005328(neurotransmitter:sodium symporter activity)	NA	NA	NA	solute carrier family 6 member 21 [Source:MGI Symbol;Acc:MGI:1923963]	0.250597	0.394087	0.259547	0.00561516	0	0	0.00812135	-6.94406	0.00190761	0.0296424	down	yes
ENSMUSG00000071068	Treml2	ENSMUST00000170941	GO:0004872(receptor activity);GO:0042110(T cell activation);GO:0005886(plasma membrane);GO:0009986(cell surface);GO:0016020(membrane);GO:0016021(integral component of membrane)	NA	NA	NA	triggering receptor expressed on myeloid cells-like 2 [Source:MGI Symbol;Acc:MGI:2147038]	0.108449	0.038858	0.040658	0.69752	0.584314	1.02385	9.22015	3.20479	0.01154	0.114439	up	yes
ENSMUSG00000074677	Sirpb1c	ENSMUST00000148194;ENSMUST00000108354;ENSMUST00000108352;ENSMUST00000050623;ENSMUST00000108350;ENSMUST00000108349;ENSMUST00000124067;ENSMUST00000191802	GO:0070062(extracellular exosome);GO:0008150(biological_process);GO:0003674(molecular_function);GO:0016021(integral component of membrane);GO:0016020(membrane);GO:0016020(membrane)	04380(Osteoclast differentiation);04380(Osteoclast differentiation)	NA	NA	signal-regulatory protein beta 1C [Source:MGI Symbol;Acc:MGI:3807521]	0.0179902	0.0233238	0.04224	0.413806	0.593383	0.537814	12.8865	3.68779	0.0167415	0.154062	up	yes
ENSMUSG00000079553	Kifc1	ENSMUST00000173492;ENSMUST00000174507;ENSMUST00000173885;ENSMUST00000172608	GO:0000166(nucleotide binding);GO:0003777(microtubule motor activity);GO:0005515(protein binding);GO:0005524(ATP binding);GO:0008017(microtubule binding);GO:0008569(ATP-dependent microtubule motor activity, minus-end-directed);GO:0007018(microtubule-based movement);GO:0007049(cell cycle);GO:0007067(mitotic nuclear division);GO:0007080(mitotic metaphase plate congression);GO:0010826(negative regul…	NA	NA	NA	kinesin family member C1 [Source:MGI Symbol;Acc:MGI:109596]	0.0711001	0.00945242	0.022902	0.405715	1.00057	0.3412	12.7001	3.66677	0.0224312	0.192552	up	yes
ENSMUSG00000085925	Rtl1	ENSMUST00000149046	GO:0003674(molecular_function);GO:0007275(multicellular organism development);GO:0016020(membrane);GO:0016021(integral component of membrane)	NA	NA	NA	retrotransposon-like 1 [Source:MGI Symbol;Acc:MGI:2656842]	0.197466	0.218942	0.146175	0	0	0.021745	0.0314737	-4.98971	0.0232875	0.197769	down	yes
ENSMUSG00000095788	Sirpb1a	ENSMUST00000099201;ENSMUST00000192700;ENSMUST00000191958;ENSMUST00000194144	GO:0070062(extracellular exosome);GO:0016021(integral component of membrane);GO:0016020(membrane);GO:0005886(plasma membrane);GO:0005622(intracellular);GO:0050766(positive regulation of phagocytosis);GO:0035556(intracellular signal transduction);GO:0003674(molecular_function);GO:0003674(molecular_function)	04380(Osteoclast differentiation);04380(Osteoclast differentiation)	NA	NA	signal-regulatory protein beta 1A [Source:MGI Symbol;Acc:MGI:2444824]	0.0259424	0.021911	0.00864324	0.159642	0.366614	0.579453	12.9696	3.69706	0.0363377	0.271655	up	yes
ENSMUSG00000099032	Tcf24	ENSMUST00000185184;ENSMUST00000097824	GO:0003674(molecular_function);GO:0046983(protein dimerization activity);GO:0008150(biological_process);GO:0005575(cellular_component);GO:0005575(cellular_component)	NA	NA	NA	transcription factor 24 [Source:MGI Symbol;Acc:MGI:3780500]	0	0.0358417	0.00944514	0.113937	0.936318	0.245778	18.9962	4.24764	0.0315598	0.244529	up	yes
MSTRG.10008	Tnfrsf19	ENSMUST00000111236;ENSMUST00000111234	GO:0004872(receptor activity);GO:0001942(hair follicle development);GO:0043123(positive regulation of I-kappaB kinase/NF-kappaB signaling);GO:0046330(positive regulation of JNK cascade);GO:0005576(extracellular region);GO:0005886(plasma membrane);GO:0016020(membrane);GO:0016021(integral component of membrane);GO:0016021(integral component of membrane)	04060(Cytokine-cytokine receptor interaction);04060(Cytokine-cytokine receptor interaction)	NA	NA	tumor necrosis factor receptor superfamily, member 19 [Source:MGI Symbol;Acc:MGI:1352474]	0.973738	0.722249	0.657741	3.94943	5.99065	4.79354	4.81213	2.26667	0.000152912	0.00373281	up	yes
MSTRG.10029	Fam124a	ENSMUST00000162987;ENSMUST00000161899;ENSMUST00000039064;ENSMUST00000160745	GO:0005575(cellular_component);GO:0008150(biological_process);GO:0003674(molecular_function);GO:0003674(molecular_function)	NA	NA	NA	family with sequence similarity 124, member A [Source:MGI Symbol;Acc:MGI:3645930]	1.13201	0.431533	0.748951	3.28957	2.29225	5.49907	3.6391	1.86358	0.0066541	0.0756326	up	yes
MSTRG.10039	Ctsb	ENSMUST00000006235	GO:0004197(cysteine-type endopeptidase activity);GO:0005518(collagen binding);GO:0008233(peptidase activity);GO:0008234(cysteine-type peptidase activity);GO:0016787(hydrolase activity);GO:0043394(proteoglycan binding);GO:0006508(proteolysis);GO:0030574(collagen catabolic process);GO:0030855(epithelial cell differentiation);GO:0046697(decidualization);GO:0046718(viral entry into host cell);GO:0050…	04142(Lysosome);04612(Antigen processing and presentation)	NA	NA	cathepsin B [Source:MGI Symbol;Acc:MGI:88561]	108.569	91.1646	83.9596	278.354	204.753	284.34	2.07841	1.05548	0.0011195	0.0193814	up	yes
MSTRG.10087	Zfp395	ENSMUST00000066994	GO:0005829(cytosol);GO:0005737(cytoplasm);GO:0005634(nucleus);GO:0006357(regulation of transcription from RNA polymerase II promoter);GO:0046872(metal ion binding);GO:0003677(DNA binding);GO:0001158(enhancer sequence-specific DNA binding);GO:0000978(RNA polymerase II core promoter proximal region sequence-specific DNA binding)	NA	NA	NA	zinc finger protein 395 [Source:MGI Symbol;Acc:MGI:2682318]	6.18669	5.83405	5.06826	2.72043	3.60634	2.28282	0.389503	-1.36029	7.51857e-05	0.00204344	down	yes
MSTRG.10090	Pbk	ENSMUST00000022612;ENSMUST00000139644	GO:0000166(nucleotide binding);GO:0004672(protein kinase activity);GO:0004674(protein serine/threonine kinase activity);GO:0005524(ATP binding);GO:0016301(kinase activity);GO:0016740(transferase activity);GO:0001933(negative regulation of protein phosphorylation);GO:0006468(protein phosphorylation);GO:0016310(phosphorylation);GO:0018105(peptidyl-serine phosphorylation);GO:0018107(peptidyl-threoni…	NA	NA	NA	PDZ binding kinase [Source:MGI Symbol;Acc:MGI:1289156]	0.0631032	0.0239744	0	0.311926	1.23957	0.544966	16.5087	4.04516	0.0398946	0.290948	up	yes
MSTRG.10096	Gulo	ENSMUST00000059970	GO:0003824(catalytic activity);GO:0003885(D-arabinono-1,4-lactone oxidase activity);GO:0016491(oxidoreductase activity);GO:0016614(oxidoreductase activity, acting on CH-OH group of donors);GO:0016899(oxidoreductase activity, acting on the CH-OH group of donors, oxygen as acceptor);GO:0050105(L-gulonolactone oxidase activity);GO:0050660(flavin adenine dinucleotide binding);GO:0019853(L-ascorbic ac…	00053(Ascorbate and aldarate metabolism)	NA	NA	gulonolactone (L-) oxidase [Source:MGI Symbol;Acc:MGI:1353434]	102.613	95.4904	99.3379	38.4392	44.504	28.0362	0.288317	-1.79427	1.34017e-07	7.47039e-06	down	yes
MSTRG.10100	Ephx2	ENSMUST00000070515	GO:0000287(magnesium ion binding);GO:0003824(catalytic activity);GO:0004301(epoxide hydrolase activity);GO:0005102(receptor binding);GO:0015643(toxic substance binding);GO:0016787(hydrolase activity);GO:0016791(phosphatase activity);GO:0033885(10-hydroxy-9-(phosphonooxy)octadecanoate phosphatase activity);GO:0042577(lipid phosphatase activity);GO:0042803(protein homodimerization activity);GO:0046…	00590(Arachidonic acid metabolism);04146(Peroxisome)	NA	NA	epoxide hydrolase 2, cytoplasmic [Source:MGI Symbol;Acc:MGI:99500]	114.841	112.916	110.259	39.6691	45.0521	33.1452	0.268992	-1.89437	8.79215e-09	6.43887e-07	down	yes
MSTRG.10103	Chrna2	ENSMUST00000206455;ENSMUST00000022620	GO:0022848(acetylcholine-gated cation-selective channel activity);GO:0042166(acetylcholine binding);GO:0005216(ion channel activity);GO:0005230(extracellular ligand-gated ion channel activity);GO:0015464(acetylcholine receptor activity);GO:0006810(transport);GO:0006811(ion transport);GO:0007165(signal transduction);GO:0007271(synaptic transmission, cholinergic);GO:0007274(neuromuscular synaptic t…	04080(Neuroactive ligand-receptor interaction);04080(Neuroactive ligand-receptor interaction)	NA	NA	cholinergic receptor, nicotinic, alpha polypeptide 2 (neuronal) [Source:MGI Symbol;Acc:MGI:87886]	4.77733	5.4638	5.54759	0.866001	0.990233	0.466651	0.114131	-3.13124	5.64312e-07	2.73605e-05	down	yes
MSTRG.10106	Adra1a	ENSMUST00000159365;ENSMUST00000054661;ENSMUST00000160647;ENSMUST00000159068;ENSMUST00000161339	GO:0004871(signal transducer activity);GO:0004930(G-protein coupled receptor activity);GO:0004935(adrenergic receptor activity);GO:0004937(alpha1-adrenergic receptor activity);GO:0006937(regulation of muscle contraction);GO:0007165(signal transduction);GO:0007186(G-protein coupled receptor signaling pathway);GO:0019229(regulation of vasoconstriction);GO:0055117(regulation of cardiac muscle contra…	04020(Calcium signaling pathway);04022(cGMP - PKG signaling pathway);04080(Neuroactive ligand-receptor interaction);04152(AMPK signaling pathway);04261(Adrenergic signaling in cardiomyocytes);04270(Vascular smooth muscle contraction);04970(Salivary secretion);04970(Salivary secretion)	NA	NA	adrenergic receptor, alpha 1a [Source:MGI Symbol;Acc:MGI:104773]	2.24585	2.31281	1.28386	0.991263	1.14698	0.825089	0.393401	-1.34593	0.0219449	0.189051	down	yes
MSTRG.10127	Slc25a37	ENSMUST00000037064;ENSMUST00000184497;ENSMUST00000184914	GO:0005381(iron ion transmembrane transporter activity);GO:0015093(ferrous iron transmembrane transporter activity);GO:0006810(transport);GO:0006811(ion transport);GO:0015684(ferrous iron transport);GO:0034755(iron ion transmembrane transport);GO:0044281(small molecule metabolic process);GO:0048250(mitochondrial iron ion transport);GO:0055072(iron ion homeostasis);GO:1903874(ferrous iron transmem…	NA	NA	NA	solute carrier family 25, member 37 [Source:MGI Symbol;Acc:MGI:1914962]	2.20649	2.39929	2.85044	7.32448	6.8542	7.59027	2.23646	1.16122	0.000626003	0.0118347	up	yes
MSTRG.10155	Tnfrsf10b	ENSMUST00000022663	GO:0002020(protease binding);GO:0005031(tumor necrosis factor-activated receptor activity);GO:0008134(transcription factor binding);GO:0008656(cysteine-type endopeptidase activator activity involved in apoptotic process);GO:0045569(TRAIL binding);GO:0006915(apoptotic process);GO:0006919(activation of cysteine-type endopeptidase activity involved in apoptotic process);GO:0006954(inflammatory respo…	04060(Cytokine-cytokine receptor interaction);04210(Apoptosis);04650(Natural killer cell mediated cytotoxicity);05162(Measles);05164(Influenza A)	NA	NA	tumor necrosis factor receptor superfamily, member 10b [Source:MGI Symbol;Acc:MGI:1341090]	0.079504	0.13315	0.11245	0.566707	0.797807	1.10081	5.70622	2.51253	0.0478025	0.331756	up	yes
MSTRG.10163	Sorbs3	ENSMUST00000022682	GO:0005925(focal adhesion);GO:0008134(transcription factor binding);GO:0017166(vinculin binding);GO:0000122(negative regulation of transcription from RNA polymerase II promoter);GO:0007015(actin filament organization);GO:0007155(cell adhesion);GO:0031589(cell-substrate adhesion);GO:0043410(positive regulation of MAPK cascade);GO:0051496(positive regulation of stress fiber assembly);GO:0005634(nuc…	NA	NA	NA	sorbin and SH3 domain containing 3 [Source:MGI Symbol;Acc:MGI:700013]	5.63303	9.11295	6.53448	3.87517	2.33918	3.22083	0.341097	-1.55174	0.00233059	0.0345112	down	yes
MSTRG.10172	Bmp1	ENSMUST00000022693	GO:0004222(metalloendopeptidase activity);GO:0005125(cytokine activity);GO:0005509(calcium ion binding);GO:0005515(protein binding);GO:0008083(growth factor activity);GO:0008233(peptidase activity);GO:0008237(metallopeptidase activity);GO:0008270(zinc ion binding);GO:0016787(hydrolase activity);GO:0046872(metal ion binding);GO:0001503(ossification);GO:0006508(proteolysis);GO:0007275(multicellular…	NA	NA	NA	bone morphogenetic protein 1 [Source:MGI Symbol;Acc:MGI:88176]	19.9792	22.327	18.2122	8.23585	8.72793	7.11219	0.306961	-1.70387	2.76061e-07	1.42534e-05	down	yes
MSTRG.10181	Dok2	ENSMUST00000171481;ENSMUST00000169599;ENSMUST00000169106;ENSMUST00000022698;ENSMUST00000171864;ENSMUST00000165654;ENSMUST00000168355;ENSMUST00000164691	GO:0005057(signal transducer activity, downstream of receptor);GO:0005068(transmembrane receptor protein tyrosine kinase adaptor activity);GO:0005158(insulin receptor binding);GO:0000165(MAPK cascade);GO:0007169(transmembrane receptor protein tyrosine kinase signaling pathway);GO:0007265(Ras protein signal transduction);GO:0005622(intracellular);GO:0005622(intracellular)	NA	NA	NA	docking protein 2 [Source:MGI Symbol;Acc:MGI:1332623]	0.378665	0.233195	0.380294	1.7918	1.05661	2.91552	4.29069	2.10121	0.0498085	0.341346	up	yes
MSTRG.10232	Tsc22d1	ENSMUST00000110888;ENSMUST00000048371;ENSMUST00000176886;ENSMUST00000175811;ENSMUST00000175655;ENSMUST00000140251;ENSMUST00000142683;ENSMUST00000101618;ENSMUST00000177207;ENSMUST00000022587;ENSMUST00000134109;ENSMUST00000133224	GO:0006355(regulation of transcription, DNA-templated);GO:0003700(transcription factor activity, sequence-specific DNA binding);GO:0005515(protein binding);GO:0006351(transcription, DNA-templated);GO:0008284(positive regulation of cell proliferation);GO:0043065(positive regulation of apoptotic process);GO:0043066(negative regulation of apoptotic process);GO:0005634(nucleus);GO:0005737(cytoplasm);…	NA	NA	NA	TSC22 domain family, member 1 [Source:MGI Symbol;Acc:MGI:109127]	4.39932	3.84867	7.1513	1.65056	1.89123	2.43554	0.29593	-1.75667	3.4499e-05	0.00102519	down	yes
MSTRG.10253	Epsti1	ENSMUST00000022591;ENSMUST00000169978	NA	NA	NA	NA	epithelial stromal interaction 1 (breast) [Source:MGI Symbol;Acc:MGI:1915168]	0.554746	0.46133	0.515936	2.96251	1.58577	3.07604	3.78225	1.91924	0.0469561	0.327831	up	yes
MSTRG.10278	Vwa8	ENSMUST00000040990	GO:0000166(nucleotide binding);GO:0003674(molecular_function);GO:0005524(ATP binding);GO:0016887(ATPase activity);GO:0008150(biological_process);GO:0005576(extracellular region);GO:0005739(mitochondrion)	NA	NA	NA	von Willebrand factor A domain containing 8 [Source:MGI Symbol;Acc:MGI:1919008]	10.7499	11.0009	10.1568	4.65381	4.65214	4.02292	0.321932	-1.63517	2.75241e-07	1.42531e-05	down	yes
MSTRG.10291	Diaph3	ENSMUST00000022599	GO:0030036(actin cytoskeleton organization);GO:0016043(cellular component organization);GO:0017048(Rho GTPase binding);GO:0003779(actin binding);GO:0045296(cadherin binding);GO:0098641(cadherin binding involved in cell-cell adhesion);GO:0007283(spermatogenesis);GO:0098609(cell-cell adhesion);GO:0005634(nucleus);GO:0005737(cytoplasm);GO:0005829(cytosol);GO:0005913(cell-cell adherens junction)	04810(Regulation of actin cytoskeleton)	NA	NA	diaphanous related formin 3 [Source:MGI Symbol;Acc:MGI:1927222]	0.0534187	0.00936691	0.0431232	0.317612	1.0488	0.434047	12.3466	3.62604	0.0109433	0.109264	up	yes
MSTRG.10356	Kctd12	ENSMUST00000184744	GO:0070062(extracellular exosome);GO:0051260(protein homooligomerization);GO:0042802(identical protein binding);GO:0003723(RNA binding)	NA	NA	NA	potassium channel tetramerisation domain containing 12 [Source:MGI Symbol;Acc:MGI:2145823]	0.56892	0.438763	0.500742	2.51769	1.0506	2.20621	2.93074	1.55126	0.0464625	0.325554	up	yes
MSTRG.10358	Acod1	ENSMUST00000022722	GO:0072573(tolerance induction to lipopolysaccharide);GO:0071222(cellular response to lipopolysaccharide);GO:0008152(metabolic process);GO:0006952(defense response);GO:0002760(positive regulation of antimicrobial humoral response);GO:0047613(aconitate decarboxylase activity);GO:0016829(lyase activity)	00650(Butanoate metabolism)	NA	NA	aconitate decarboxylase 1 [Source:MGI Symbol;Acc:MGI:103206]	0.0375122	0.0595329	0.00688669	1.2216	2.19256	0.636785	29.0811	4.86201	0.000104511	0.00269009	up	yes
MSTRG.10382	Gpc6	ENSMUST00000078849;ENSMUST00000123239;ENSMUST00000125435	GO:0043395(heparan sulfate proteoglycan binding);GO:0016477(cell migration);GO:0005578(proteinaceous extracellular matrix);GO:0005634(nucleus);GO:0005886(plasma membrane);GO:0016020(membrane);GO:0031225(anchored component of membrane);GO:0006024(glycosaminoglycan biosynthetic process);GO:0005576(extracellular region);GO:0005615(extracellular space);GO:0005796(Golgi lumen);GO:0005887(integral comp…	NA	NA	NA	glypican 6 [Source:MGI Symbol;Acc:MGI:1346322]	0.145079	0.143403	0.0940427	0.745106	0.345003	0.945523	4.03129	2.01124	0.0464822	0.325561	up	yes
MSTRG.10389	Dct	ENSMUST00000022725	GO:0004167(dopachrome isomerase activity);GO:0016491(oxidoreductase activity);GO:0016853(isomerase activity);GO:0046872(metal ion binding);GO:0002052(positive regulation of neuroblast proliferation);GO:0006583(melanin biosynthetic process from tyrosine);GO:0008152(metabolic process);GO:0021847(ventricular zone neuroblast division);GO:0042438(melanin biosynthetic process);GO:0043473(pigmentation);…	00350(Tyrosine metabolism);04916(Melanogenesis)	NA	NA	dopachrome tautomerase [Source:MGI Symbol;Acc:MGI:102563]	0.678419	0.810642	1.3775	0.0540163	0	0	0.0163342	-5.93596	0.00233258	0.0345115	down	yes
MSTRG.10393	Abcc4	ENSMUST00000166646	GO:0031088(platelet dense granule membrane);GO:0016323(basolateral plasma membrane);GO:0016021(integral component of membrane);GO:0016020(membrane);GO:0005887(integral component of plasma membrane);GO:0005886(plasma membrane);GO:0060271(cilium assembly);GO:0055085(transmembrane transport);GO:0048661(positive regulation of smooth muscle cell proliferation);GO:0042493(response to drug);GO:0032310(p…	02010(ABC transporters);04024(cAMP signaling pathway);04976(Bile secretion)	NA	NA	ATP-binding cassette, sub-family C (CFTR/MRP), member 4 [Source:MGI Symbol;Acc:MGI:2443111]	0.408887	0.244836	0.245897	18.0647	20.174	17.9119	47.9679	5.584	2.12115e-42	1.42794e-39	up	yes
MSTRG.10480	Ghr	ENSMUST00000110698;ENSMUST00000110697;ENSMUST00000161770;ENSMUST00000162993;ENSMUST00000161180;ENSMUST00000159912	GO:0004896(cytokine receptor activity);GO:0004903(growth hormone receptor activity);GO:0019901(protein kinase binding);GO:0019903(protein phosphatase binding);GO:0042169(SH2 domain binding);GO:0000187(activation of MAPK activity);GO:0007259(JAK-STAT cascade);GO:0009725(response to hormone);GO:0009755(hormone-mediated signaling pathway);GO:0019221(cytokine-mediated signaling pathway);GO:0032094(re…	04060(Cytokine-cytokine receptor interaction);04080(Neuroactive ligand-receptor interaction);04151(PI3K-Akt signaling pathway);04630(Jak-STAT signaling pathway);04630(Jak-STAT signaling pathway)	NA	NA	growth hormone receptor [Source:MGI Symbol;Acc:MGI:95708]	10.6654	9.24788	7.96269	3.38809	2.49535	7.40396	0.361758	-1.4669	0.000282928	0.0062134	down	yes
MSTRG.10482	AW549877	ENSMUST00000046633	GO:0003674(molecular_function);GO:0008150(biological_process);GO:0005654(nucleoplasm);GO:0005829(cytosol)	NA	NA	NA	expressed sequence AW549877 [Source:MGI Symbol;Acc:MGI:2146232]	1.81214	1.25996	2.2068	2.65543	4.52219	8.61429	2.25796	1.17502	0.0217013	0.18776	up	yes
MSTRG.10484	Oxct1	ENSMUST00000110690;ENSMUST00000138927;ENSMUST00000124591;ENSMUST00000133130	GO:0008260(3-oxoacid CoA-transferase activity);GO:0008410(CoA-transferase activity);GO:0016740(transferase activity);GO:0042803(protein homodimerization activity);GO:0007420(brain development);GO:0007507(heart development);GO:0007584(response to nutrient);GO:0008152(metabolic process);GO:0009725(response to hormone);GO:0014823(response to activity);GO:0035774(positive regulation of insulin secret…	00072(Synthesis and degradation of ketone bodies);00280(Valine, leucine and isoleucine degradation);00650(Butanoate metabolism);00650(Butanoate metabolism)	NA	NA	3-oxoacid CoA transferase 1 [Source:MGI Symbol;Acc:MGI:1914291]	0.671012	0.49	0.59201	3.14211	2.34221	2.55568	3.52027	1.81569	0.0267767	0.219211	up	yes
MSTRG.10491	C6	ENSMUST00000162585;ENSMUST00000161997;ENSMUST00000022788;ENSMUST00000162350;ENSMUST00000162729	GO:0001701(in utero embryonic development);GO:0001970(positive regulation of activation of membrane attack complex);GO:0006955(immune response);GO:0045766(positive regulation of angiogenesis);GO:0045917(positive regulation of complement activation);GO:0005579(membrane attack complex);GO:0070062(extracellular exosome);GO:0070062(extracellular exosome)	04610(Complement and coagulation cascades);05020(Prion diseases);05322(Systemic lupus erythematosus);05322(Systemic lupus erythematosus)	NA	NA	complement component 6 [Source:MGI Symbol;Acc:MGI:88233]	7.80624	8.27932	10.0475	2.80529	1.12968	2.64252	0.192521	-2.37691	3.30683e-09	2.75616e-07	down	yes
MSTRG.10510	C9	ENSMUST00000022749;ENSMUST00000128097;ENSMUST00000127196;ENSMUST00000147905	GO:0072562(blood microparticle);GO:0070062(extracellular exosome);GO:0005886(plasma membrane);GO:0005829(cytosol);GO:0005615(extracellular space);GO:0005579(membrane attack complex);GO:0051260(protein homooligomerization);GO:0006955(immune response);GO:0001906(cell killing);GO:0016021(integral component of membrane);GO:0016020(membrane);GO:0016020(membrane)	04610(Complement and coagulation cascades);05020(Prion diseases);05146(Amoebiasis);05322(Systemic lupus erythematosus);05322(Systemic lupus erythematosus)	NA	NA	complement component 9 [Source:MGI Symbol;Acc:MGI:1098282]	55.8265	45.0477	63.039	13.1156	6.72535	17.2269	0.172224	-2.53764	3.20504e-10	3.37938e-08	down	yes
MSTRG.10540	Ugt3a1	ENSMUST00000175695;ENSMUST00000022861;ENSMUST00000176173;ENSMUST00000145326;ENSMUST00000176878	GO:0008194(UDP-glycosyltransferase activity);GO:0015020(glucuronosyltransferase activity);GO:0016740(transferase activity);GO:0016757(transferase activity, transferring glycosyl groups);GO:0016758(transferase activity, transferring hexosyl groups);GO:0008152(metabolic process);GO:0071412(cellular response to genistein);GO:0016020(membrane);GO:0016021(integral component of membrane);GO:0043231(int…	NA	NA	NA	UDP glycosyltransferases 3 family, polypeptide A1 [Source:MGI Symbol;Acc:MGI:2146055]	36.2104	32.3411	35.3862	2.91782	4.46156	4.26053	0.0859535	-3.5403	7.44817e-21	2.45972e-18	down	yes
MSTRG.10541	Ugt3a2	ENSMUST00000072403;ENSMUST00000144755	GO:0008194(UDP-glycosyltransferase activity);GO:0015020(glucuronosyltransferase activity);GO:0016740(transferase activity);GO:0016757(transferase activity, transferring glycosyl groups);GO:0016758(transferase activity, transferring hexosyl groups);GO:0008152(metabolic process);GO:0071412(cellular response to genistein);GO:0016020(membrane);GO:0016021(integral component of membrane);GO:0043231(int…	NA	NA	NA	UDP glycosyltransferases 3 family, polypeptide A2 [Source:MGI Symbol;Acc:MGI:2145969]	90.397	70.6831	106.503	26.1712	46.3543	43.7597	0.332147	-1.59011	7.18617e-06	0.000259339	down	yes
MSTRG.1055	Inpp5d	ENSMUST00000169754;ENSMUST00000163222;ENSMUST00000042275;ENSMUST00000164592;ENSMUST00000168783;ENSMUST00000165554;ENSMUST00000163576;ENSMUST00000167032;ENSMUST00000170300;ENSMUST00000163548	GO:0004445(inositol-polyphosphate 5-phosphatase activity);GO:0005515(protein binding);GO:0016787(hydrolase activity);GO:0017124(SH3 domain binding);GO:0034594(phosphatidylinositol trisphosphate phosphatase activity);GO:0051425(PTB domain binding);GO:0002376(immune system process);GO:0006915(apoptotic process);GO:0008285(negative regulation of cell proliferation);GO:0008340(determination of adult …	00562(Inositol phosphate metabolism);04070(Phosphatidylinositol signaling system);04662(B cell receptor signaling pathway);04664(Fc epsilon RI signaling pathway);04666(Fc gamma R-mediated phagocytosis);04666(Fc gamma R-mediated phagocytosis)	NA	NA	inositol polyphosphate-5-phosphatase D [Source:MGI Symbol;Acc:MGI:107357]	0.910922	0.8817	0.925119	3.84448	2.41203	3.68474	2.79494	1.48282	0.00525047	0.0636474	up	yes
MSTRG.10557	Amacr	ENSMUST00000070877	GO:0003824(catalytic activity);GO:0005102(receptor binding);GO:0008111(alpha-methylacyl-CoA racemase activity);GO:0016853(isomerase activity);GO:0006631(fatty acid metabolic process);GO:0006699(bile acid biosynthetic process);GO:0008206(bile acid metabolic process);GO:0008300(isoprenoid catabolic process);GO:0005737(cytoplasm);GO:0005739(mitochondrion);GO:0005777(peroxisome);GO:0005886(plasma mem…	00120(Primary bile acid biosynthesis);04146(Peroxisome)	NA	NA	alpha-methylacyl-CoA racemase [Source:MGI Symbol;Acc:MGI:1098273]	9.82963	11.2775	12.0559	7.08049	6.8974	5.69683	0.456755	-1.13051	0.000938957	0.0167871	down	yes
MSTRG.10645	Fam105a	ENSMUST00000100739	GO:0003674(molecular_function);GO:0008150(biological_process);GO:0005575(cellular_component)	NA	NA	NA	family with sequence similarity 105, member A [Source:MGI Symbol;Acc:MGI:2687281]	0.290433	0.290165	0.325633	1.78933	1.36231	2.77365	4.95887	2.31001	0.0264669	0.217591	up	yes
MSTRG.10651	Ankrd33b	ENSMUST00000110410;ENSMUST00000123325;ENSMUST00000156679;ENSMUST00000076942	GO:0003674(molecular_function);GO:0003677(DNA binding);GO:0008150(biological_process);GO:0005575(cellular_component);GO:0005575(cellular_component)	NA	NA	NA	ankyrin repeat domain 33B [Source:MGI Symbol;Acc:MGI:1917904]	0.762618	4.72774	4.19724	0.289232	0.197459	1.31484	0.138618	-2.85081	0.000470435	0.00938928	down	yes
MSTRG.10655	Cmbl	ENSMUST00000162532;ENSMUST00000070918;ENSMUST00000161088	GO:0016787(hydrolase activity);GO:0003674(molecular_function);GO:0008150(biological_process);GO:0005737(cytoplasm);GO:0005829(cytosol);GO:0070062(extracellular exosome);GO:0070062(extracellular exosome)	NA	NA	NA	carboxymethylenebutenolidase-like (Pseudomonas) [Source:MGI Symbol;Acc:MGI:1916824]	35.4749	41.5952	40.0897	17.1774	18.1761	15.6597	0.335109	-1.5773	3.71118e-06	0.000146299	down	yes
MSTRG.10663	Sdc2	ENSMUST00000022871;ENSMUST00000147013	GO:0005515(protein binding);GO:0030165(PDZ domain binding);GO:0006024(glycosaminoglycan biosynthetic process);GO:0007399(nervous system development);GO:0030154(cell differentiation);GO:0048814(regulation of dendrite morphogenesis);GO:0005796(Golgi lumen);GO:0016020(membrane);GO:0016021(integral component of membrane);GO:0016021(integral component of membrane)	04514(Cell adhesion molecules (CAMs));05144(Malaria);05205(Proteoglycans in cancer);05205(Proteoglycans in cancer)	NA	NA	syndecan 2 [Source:MGI Symbol;Acc:MGI:1349165]	9.11048	12.8609	11.6239	6.33074	6.95779	6.68478	0.456371	-1.13172	0.000696329	0.0129796	down	yes
MSTRG.10705	Ncald	ENSMUST00000090150;ENSMUST00000120746;ENSMUST00000116445;ENSMUST00000148652;ENSMUST00000132423;ENSMUST00000145909;ENSMUST00000137944	GO:0003779(actin binding);GO:0005509(calcium ion binding);GO:0015631(tubulin binding);GO:0030276(clathrin binding);GO:0043014(alpha-tubulin binding);GO:0046872(metal ion binding);GO:0003073(regulation of systemic arterial blood pressure);GO:0019722(calcium-mediated signaling);GO:0005622(intracellular);GO:0005829(cytosol);GO:0070062(extracellular exosome);GO:0070062(extracellular exosome)	NA	NA	NA	neurocalcin delta [Source:MGI Symbol;Acc:MGI:1196326]	1.44281	0.409966	1.40355	0.201007	0.548438	0.307601	0.250757	-1.99564	0.00952657	0.0985482	down	yes
MSTRG.10778	Sybu	ENSMUST00000090057	GO:0005874(microtubule);GO:0031982(vesicle);GO:0008017(microtubule binding);GO:0017075(syntaxin-1 binding);GO:0019894(kinesin binding);GO:0061178(regulation of insulin secretion involved in cellular response to glucose stimulus);GO:0000139(Golgi membrane);GO:0005794(Golgi apparatus);GO:0016020(membrane);GO:0016021(integral component of membrane);GO:0043231(intracellular membrane-bounded organelle…	NA	NA	NA	syntabulin (syntaxin-interacting) [Source:MGI Symbol;Acc:MGI:2442392]	0.132055	0.0238613	0.145128	0.757688	1.35082	1.11241	8.00852	3.00153	0.0185974	0.166672	up	yes
MSTRG.10791	Ext1	ENSMUST00000077273;ENSMUST00000133362;ENSMUST00000110244;ENSMUST00000140798	GO:0008375(acetylglucosaminyltransferase activity);GO:0015020(glucuronosyltransferase activity);GO:0016740(transferase activity);GO:0016757(transferase activity, transferring glycosyl groups);GO:0042803(protein homodimerization activity);GO:0046872(metal ion binding);GO:0046982(protein heterodimerization activity);GO:0050508(glucuronosyl-N-acetylglucosaminyl-proteoglycan 4-alpha-N-acetylglucosami…	00534(Glycosaminoglycan biosynthesis - heparan sulfate / heparin);00534(Glycosaminoglycan biosynthesis - heparan sulfate / heparin)	K02367;K07967	EC:2.4.1.224;EC:2.4.1.225;EC:2.4.1.22	exostoses (multiple) 1 [Source:MGI Symbol;Acc:MGI:894663]	3.13355	1.60312	0.688223	5.66947	5.75102	6.3885	2.54236	1.34617	0.00287854	0.0410125	up	yes
MSTRG.10794	Colec10	ENSMUST00000036737	GO:0005537(mannose binding);GO:0030246(carbohydrate binding);GO:0006952(defense response);GO:0007157(heterophilic cell-cell adhesion via plasma membrane cell adhesion molecules);GO:0009790(embryo development);GO:0005576(extracellular region);GO:0005581(collagen trimer);GO:0005634(nucleus);GO:0005737(cytoplasm);GO:0005829(cytosol)	NA	NA	NA	collectin sub-family member 10 [Source:MGI Symbol;Acc:MGI:3606482]	0.52007	0.446008	2.62203	7.63099	6.70412	1.2733	3.34921	1.74382	0.0379659	0.280032	up	yes
MSTRG.10816	Sntb1	ENSMUST00000039769;ENSMUST00000110200;ENSMUST00000140574	GO:0003779(actin binding);GO:0005198(structural molecule activity);GO:0005515(protein binding);GO:0005516(calmodulin binding);GO:0030165(PDZ domain binding);GO:0005737(cytoplasm);GO:0005856(cytoskeleton);GO:0005886(plasma membrane);GO:0005925(focal adhesion);GO:0016020(membrane);GO:0030054(cell junction);GO:0042383(sarcolemma);GO:0043234(protein complex);GO:0045202(synapse);GO:0045202(synapse)	NA	NA	NA	syntrophin, basic 1 [Source:MGI Symbol;Acc:MGI:101781]	16.2233	16.1705	15.3887	6.59673	8.13908	10.1581	0.398569	-1.3271	6.23093e-05	0.00174496	down	yes
MSTRG.10822	Derl1	ENSMUST00000022993	GO:0002020(protease binding);GO:0005515(protein binding);GO:0031625(ubiquitin protein ligase binding);GO:0042288(MHC class I protein binding);GO:0051117(ATPase binding);GO:1990381(ubiquitin-specific protease binding);GO:0006810(transport);GO:0006986(response to unfolded protein);GO:0015031(protein transport);GO:0030433(ER-associated ubiquitin-dependent protein catabolic process);GO:0030968(endopl…	04141(Protein processing in endoplasmic reticulum);05014(Amyotrophic lateral sclerosis (ALS))	NA	NA	Der1-like domain family, member 1 [Source:MGI Symbol;Acc:MGI:1915069]	4.02483	3.30844	3.71365	6.51907	18.4206	19.1767	3.04547	1.60666	0.000105355	0.00270781	up	yes
MSTRG.10823	Tbc1d31	ENSMUST00000022992;ENSMUST00000110175;ENSMUST00000159775;ENSMUST00000159801;ENSMUST00000160098;ENSMUST00000162157;ENSMUST00000161329	GO:0003674(molecular_function);GO:0008150(biological_process);GO:0005813(centrosome);GO:0005813(centrosome)	NA	NA	NA	TBC1 domain family, member 31 [Source:MGI Symbol;Acc:MGI:2684931]	0.914446	0.74379	0.867482	2.70806	3.8287	4.01416	3.18781	1.67257	0.00273349	0.0393781	up	yes
MSTRG.10851	Trmt12	ENSMUST00000036937	GO:0003674(molecular_function);GO:0016740(transferase activity);GO:0102522(tRNA 4-demethylwyosine alpha-amino-alpha-carboxypropyltransferase activity);GO:0008033(tRNA processing);GO:0008150(biological_process);GO:0005575(cellular_component)	NA	NA	NA	tRNA methyltranferase 12 [Source:MGI Symbol;Acc:MGI:1915510]	1.02894	1.26811	0.694075	0	0	0	0.000279988	-11.8023	1.16018e-08	8.27621e-07	down	yes
MSTRG.10858	Sqle	ENSMUST00000162142;ENSMUST00000022977;ENSMUST00000161953	GO:0004506(squalene monooxygenase activity);GO:0016491(oxidoreductase activity);GO:0050660(flavin adenine dinucleotide binding);GO:0006725(cellular aromatic compound metabolic process);GO:0008203(cholesterol metabolic process);GO:0010033(response to organic substance);GO:0016126(sterol biosynthetic process);GO:0055114(oxidation-reduction process);GO:0005783(endoplasmic reticulum);GO:0005789(endop…	00100(Steroid biosynthesis);00100(Steroid biosynthesis)	K00511	EC:1.14.14.17	squalene epoxidase [Source:MGI Symbol;Acc:MGI:109296]	1.58516	2.19402	1.26323	0.27287	0.315536	0.316087	0.139043	-2.84639	0.000559966	0.0107823	down	yes
MSTRG.10871	Fam84b	ENSMUST00000100635	GO:0005886(plasma membrane);GO:0005737(cytoplasm);GO:0008150(biological_process);GO:0003674(molecular_function)	NA	NA	NA	family with sequence similarity 84, member B [Source:MGI Symbol;Acc:MGI:3026924]	0.981787	1.3049	1.15776	5.11101	5.63379	5.16897	3.5479	1.82697	0.000198108	0.00463567	up	yes
MSTRG.10873	Myc	ENSMUST00000022971;ENSMUST00000159327;ENSMUST00000167731;ENSMUST00000188482;ENSMUST00000191178;ENSMUST00000159338;ENSMUST00000160009	GO:0000978(RNA polymerase II core promoter proximal region sequence-specific DNA binding);GO:0000979(RNA polymerase II core promoter sequence-specific DNA binding);GO:0000987(core promoter proximal region sequence-specific DNA binding);GO:0001077(transcriptional activator activity, RNA polymerase II core promoter proximal region sequence-specific binding);GO:0003677(DNA binding);GO:0003700(transc…	04010(MAPK signaling pathway);04012(ErbB signaling pathway);04110(Cell cycle);04151(PI3K-Akt signaling pathway);04310(Wnt signaling pathway);04350(TGF-beta signaling pathway);04390(Hippo signaling pathway);04550(Signaling pathways regulating pluripotency of stem cells);04630(Jak-STAT signaling pathway);04919(Thyroid hormone signaling pathway);05161(Hepatitis B);05166(HTLV-I infection);05169(Epste…	NA	NA	myelocytomatosis oncogene [Source:MGI Symbol;Acc:MGI:97250]	0.374042	0.86502	0.655189	4.95742	2.31077	4.17011	4.57077	2.19244	0.0116784	0.115419	up	yes
MSTRG.10875	Gm27913;Gm27957	ENSMUST00000184473;ENSMUST00000184054	NA	NA	NA	NA	predicted gene, 27913 [Source:MGI Symbol;Acc:MGI:5531295];predicted gene, 27957 [Source:MGI Symbol;Acc:MGI:5531339]	0.428784	0.416325	0.431289	1.98172	1.75127	2.84714	3.92666	1.9733	6.95977e-07	3.34662e-05	up	yes
MSTRG.10890	Fam49b	ENSMUST00000063838;ENSMUST00000164532	GO:0005515(protein binding);GO:0008150(biological_process);GO:0005929(cilium);GO:0016020(membrane);GO:0070062(extracellular exosome);GO:0070062(extracellular exosome)	NA	NA	NA	family with sequence similarity 49, member B [Source:MGI Symbol;Acc:MGI:1923520]	0.944055	0.894206	0.935206	3.76362	2.70999	3.49755	2.75595	1.46255	0.0133268	0.128446	up	yes
MSTRG.10905	Sla	ENSMUST00000164163;ENSMUST00000100572;ENSMUST00000168589;ENSMUST00000168522;ENSMUST00000164939	GO:0004715(non-membrane spanning protein tyrosine kinase activity);GO:0005102(receptor binding);GO:0005515(protein binding);GO:0007169(transmembrane receptor protein tyrosine kinase signaling pathway);GO:0016477(cell migration);GO:0030154(cell differentiation);GO:0038083(peptidyl-tyrosine autophosphorylation);GO:0042127(regulation of cell proliferation);GO:0045087(innate immune response);GO:00057…	NA	NA	NA	src-like adaptor [Source:MGI Symbol;Acc:MGI:104295]	0.341235	0.244772	0.21175	1.3943	0.640926	1.18635	3.09662	1.63069	0.0470778	0.328122	up	yes
MSTRG.10937	Ptp4a3	ENSMUST00000165541;ENSMUST00000163582;ENSMUST00000053232	GO:0004721(phosphoprotein phosphatase activity);GO:0004725(protein tyrosine phosphatase activity);GO:0016787(hydrolase activity);GO:0016791(phosphatase activity);GO:0006470(protein dephosphorylation);GO:0007219(Notch signaling pathway);GO:0016311(dephosphorylation);GO:0035335(peptidyl-tyrosine dephosphorylation);GO:0043117(positive regulation of vascular permeability);GO:0043542(endothelial cell …	NA	NA	NA	protein tyrosine phosphatase 4a3 [Source:MGI Symbol;Acc:MGI:1277098]	1.45258	1.06097	1.52821	3.82472	3.48545	4.6044	2.25162	1.17096	0.0468565	0.327528	up	yes
MSTRG.10947	Ly6d	ENSMUST00000040404	GO:0030098(lymphocyte differentiation);GO:0035634(response to stilbenoid);GO:0005886(plasma membrane);GO:0009986(cell surface);GO:0016020(membrane);GO:0031225(anchored component of membrane)	NA	NA	NA	lymphocyte antigen 6 complex, locus D [Source:MGI Symbol;Acc:MGI:96881]	0.777583	0.805325	0.809266	16.356	28.8511	22.3379	21.5108	4.42699	4.53311e-13	6.83991e-11	up	yes
MSTRG.10950	Ly6e	ENSMUST00000188866;ENSMUST00000169343;ENSMUST00000051698;ENSMUST00000187606;ENSMUST00000189186;ENSMUST00000187284;ENSMUST00000190810;ENSMUST00000185861;ENSMUST00000185863;ENSMUST00000191436;ENSMUST00000186927;ENSMUST00000188503;ENSMUST00000191145;ENSMUST00000191439;ENSMUST00000188042	GO:0016020(membrane);GO:0016021(integral component of membrane);GO:0016021(integral component of membrane)	NA	NA	NA	lymphocyte antigen 6 complex, locus E [Source:MGI Symbol;Acc:MGI:106651]	5.43295	6.39475	4.5341	99.9496	73.1603	64.7274	11.2157	3.48745	4.2731e-21	1.46651e-18	up	yes
MSTRG.10952	Ly6a	ENSMUST00000189068;ENSMUST00000023248;ENSMUST00000187994;ENSMUST00000186526;ENSMUST00000187171;ENSMUST00000190188	GO:0005622(intracellular);GO:0005886(plasma membrane);GO:0009897(external side of plasma membrane);GO:0016020(membrane);GO:0031225(anchored component of membrane);GO:0031225(anchored component of membrane)	NA	NA	NA	lymphocyte antigen 6 complex, locus A [Source:MGI Symbol;Acc:MGI:107527]	3.33869	2.27823	2.5457	29.1489	12.5355	12.9036	5.14332	2.3627	0.000261523	0.0057869	up	yes
MSTRG.10956	Ly6c2	ENSMUST00000187864;ENSMUST00000100542;ENSMUST00000188214;ENSMUST00000191451	GO:0005886(plasma membrane);GO:0016020(membrane);GO:0031225(anchored component of membrane);GO:0031225(anchored component of membrane)	NA	NA	NA	lymphocyte antigen 6 complex, locus C2 [Source:MGI Symbol;Acc:MGI:3712069]	0.243864	0.0782519	0.0316116	0.97439	1.72813	0.939539	7.74855	2.95393	0.024447	0.205127	up	yes
MSTRG.10982	Zfp707	ENSMUST00000109966;ENSMUST00000131496;ENSMUST00000109967;ENSMUST00000147641;ENSMUST00000145100;ENSMUST00000156444	GO:0005622(intracellular);GO:0005575(cellular_component);GO:0006355(regulation of transcription, DNA-templated);GO:0046872(metal ion binding);GO:0003676(nucleic acid binding);GO:0003700(transcription factor activity, sequence-specific DNA binding);GO:0003700(transcription factor activity, sequence-specific DNA binding)	NA	NA	NA	zinc finger protein 707 [Source:MGI Symbol;Acc:MGI:1916270]	1.35449	3.12362	2.34166	1.12908	1.51234	1.38854	0.453216	-1.14173	0.0332234	0.253507	down	yes
MSTRG.10985	Mapk15	ENSMUST00000161961;ENSMUST00000089669;ENSMUST00000160092;ENSMUST00000160637	GO:0000166(nucleotide binding);GO:0004672(protein kinase activity);GO:0004674(protein serine/threonine kinase activity);GO:0004707(MAP kinase activity);GO:0005524(ATP binding);GO:0016301(kinase activity);GO:0016740(transferase activity);GO:0000165(MAPK cascade);GO:0006468(protein phosphorylation);GO:0010468(regulation of gene expression);GO:0016310(phosphorylation);GO:0032212(positive regulation …	NA	NA	NA	mitogen-activated protein kinase 15 [Source:MGI Symbol;Acc:MGI:2652894]	5.38714	5.06275	5.03663	1.0986	2.46554	1.93813	0.274295	-1.8662	0.00360909	0.0482213	down	yes
MSTRG.10993	Nrbp2	ENSMUST00000019516	NA	NA	NA	NA	nuclear receptor binding protein 2 [Source:MGI Symbol;Acc:MGI:2385017]	14.567	15.0192	13.1936	14.6321	5.66137	7.25334	0.498371	-1.00471	0.0217511	0.188005	down	yes
MSTRG.11003	Oplah	ENSMUST00000171340;ENSMUST00000170261;ENSMUST00000023222;ENSMUST00000169664;ENSMUST00000170063;ENSMUST00000163127;ENSMUST00000164189;ENSMUST00000163977;ENSMUST00000210024;ENSMUST00000165279	GO:0000166(nucleotide binding);GO:0003824(catalytic activity);GO:0005524(ATP binding);GO:0016787(hydrolase activity);GO:0017168(5-oxoprolinase (ATP-hydrolyzing) activity);GO:0006749(glutathione metabolic process);GO:0006749(glutathione metabolic process)	00480(Glutathione metabolism);00480(Glutathione metabolism)	NA	NA	5-oxoprolinase (ATP-hydrolysing) [Source:MGI Symbol;Acc:MGI:1922725]	32.7891	33.7387	27.87	17.6331	20.7456	13.745	0.427003	-1.22768	0.000177297	0.00422783	down	yes
MSTRG.11027	Slc39a4	ENSMUST00000073428	GO:0005385(zinc ion transmembrane transporter activity);GO:0046873(metal ion transmembrane transporter activity);GO:0006810(transport);GO:0006811(ion transport);GO:0006829(zinc II ion transport);GO:0006882(cellular zinc ion homeostasis);GO:0007165(signal transduction);GO:0030001(metal ion transport);GO:0034224(cellular response to zinc ion starvation);GO:0055085(transmembrane transport);GO:007157…	04978(Mineral absorption)	NA	NA	solute carrier family 39 (zinc transporter), member 4 [Source:MGI Symbol;Acc:MGI:1919277]	8.25261	5.93832	6.3067	36.2274	36.5613	33.8864	4.00879	2.00317	8.37555e-08	4.93593e-06	up	yes
MSTRG.11053	Rbfox2	ENSMUST00000048145;ENSMUST00000111581;ENSMUST00000166610	GO:0000166(nucleotide binding);GO:0003676(nucleic acid binding);GO:0003714(transcription corepressor activity);GO:0003723(RNA binding);GO:0003729(mRNA binding);GO:0005515(protein binding);GO:0008134(transcription factor binding);GO:0000381(regulation of alternative mRNA splicing, via spliceosome);GO:0006397(mRNA processing);GO:0008380(RNA splicing);GO:0010724(regulation of definitive erythrocyte …	NA	NA	NA	RNA binding protein, fox-1 homolog (C. elegans) 2 [Source:MGI Symbol;Acc:MGI:1933973]	2.8122	2.76488	3.09617	1.6346	1.86387	2.04119	0.489363	-1.03102	0.0019825	0.0305622	down	yes
MSTRG.11073	Csf2rb2	ENSMUST00000096356	GO:0004896(cytokine receptor activity);GO:0019221(cytokine-mediated signaling pathway);GO:0005886(plasma membrane);GO:0016020(membrane);GO:0016021(integral component of membrane)	04060(Cytokine-cytokine receptor interaction);04210(Apoptosis);04630(Jak-STAT signaling pathway)	NA	NA	colony stimulating factor 2 receptor, beta 2, low-affinity (granulocyte-macrophage) [Source:MGI Symbol;Acc:MGI:1339760]	0.472119	0.316217	0.263608	4.03665	2.23548	2.87374	6.70724	2.74572	0.000562514	0.0108194	up	yes
MSTRG.11074	Csf2rb	ENSMUST00000096355	GO:0004896(cytokine receptor activity);GO:0005515(protein binding);GO:0001558(regulation of cell growth);GO:0019221(cytokine-mediated signaling pathway);GO:0016020(membrane);GO:0016021(integral component of membrane)	04060(Cytokine-cytokine receptor interaction);04210(Apoptosis);04630(Jak-STAT signaling pathway)	NA	NA	colony stimulating factor 2 receptor, beta, low-affinity (granulocyte-macrophage) [Source:MGI Symbol;Acc:MGI:1339759]	1.32496	1.20852	1.27303	7.89715	5.1245	6.49121	3.94112	1.97861	0.000113248	0.00284796	up	yes
MSTRG.11076	Mpst	ENSMUST00000167140;ENSMUST00000169133;ENSMUST00000043865	GO:0004792(thiosulfate sulfurtransferase activity);GO:0016740(transferase activity);GO:0042802(identical protein binding);GO:0001822(kidney development);GO:0001889(liver development);GO:0019346(transsulfuration);GO:0021510(spinal cord development);GO:0005737(cytoplasm);GO:0005739(mitochondrion);GO:0005829(cytosol);GO:0070062(extracellular exosome);GO:0070062(extracellular exosome)	00270(Cysteine and methionine metabolism);00920(Sulfur metabolism);04122(Sulfur relay system);04122(Sulfur relay system)	K01011	EC:2.8.1.1	mercaptopyruvate sulfurtransferase [Source:MGI Symbol;Acc:MGI:2179733]	19.4627	22.824	20.5484	10.7228	11.8928	8.24819	0.379512	-1.39778	0.00110405	0.0191329	down	yes
MSTRG.11079	Rac2	ENSMUST00000043214	GO:0005884(actin filament);GO:0000166(nucleotide binding);GO:0003924(GTPase activity);GO:0005525(GTP binding);GO:0019887(protein kinase regulator activity);GO:0006935(chemotaxis);GO:0007015(actin filament organization);GO:0007186(G-protein coupled receptor signaling pathway);GO:0007264(small GTPase mediated signal transduction);GO:0008284(positive regulation of cell proliferation);GO:0010592(posi…	04010(MAPK signaling pathway);04014(Ras signaling pathway);04015(Rap1 signaling pathway);04024(cAMP signaling pathway);04062(Chemokine signaling pathway);04071(Sphingolipid signaling pathway);04310(Wnt signaling pathway);04360(Axon guidance);04370(VEGF signaling pathway);04510(Focal adhesion);04520(Adherens junction);04650(Natural killer cell mediated cytotoxicity);04662(B cell receptor signaling…	NA	NA	RAS-related C3 botulinum substrate 2 [Source:MGI Symbol;Acc:MGI:97846]	1.75783	1.4228	1.11203	6.51154	5.93258	9.21915	3.86113	1.94902	0.00122394	0.0207584	up	yes
MSTRG.11081	Cyth4	ENSMUST00000043069	GO:0005086(ARF guanyl-nucleotide exchange factor activity);GO:0032012(regulation of ARF protein signal transduction);GO:0043547(positive regulation of GTPase activity);GO:0005886(plasma membrane);GO:0005085(guanyl-nucleotide exchange factor activity);GO:0008289(lipid binding);GO:0016020(membrane)	04144(Endocytosis)	NA	NA	cytohesin 4 [Source:MGI Symbol;Acc:MGI:2441702]	0.859806	0.83525	0.911053	7.20587	4.23743	5.49043	4.98314	2.31706	0.000278757	0.00612951	up	yes
MSTRG.11108	Pla2g6	ENSMUST00000174021;ENSMUST00000166977;ENSMUST00000173163;ENSMUST00000047816;ENSMUST00000172403;ENSMUST00000174375;ENSMUST00000173412;ENSMUST00000173601;ENSMUST00000173632;ENSMUST00000174089;ENSMUST00000173109	GO:0004623(phospholipase A2 activity);GO:0005516(calmodulin binding);GO:0016787(hydrolase activity);GO:0019901(protein kinase binding);GO:0043008(ATP-dependent protein binding);GO:0047499(calcium-independent phospholipase A2 activity);GO:0001934(positive regulation of protein phosphorylation);GO:0006629(lipid metabolic process);GO:0006935(chemotaxis);GO:0007204(positive regulation of cytosolic ca…	00564(Glycerophospholipid metabolism);00565(Ether lipid metabolism);00590(Arachidonic acid metabolism);00591(Linoleic acid metabolism);00592(alpha-Linolenic acid metabolism);04014(Ras signaling pathway);04270(Vascular smooth muscle contraction);04666(Fc gamma R-mediated phagocytosis);04750(Inflammatory mediator regulation of TRP channels);04750(Inflammatory mediator regulation of TRP channels)	NA	NA	phospholipase A2, group VI [Source:MGI Symbol;Acc:MGI:1859152]	3.7035	3.33958	3.48293	11.7761	9.75769	7.97881	2.16311	1.11311	0.00169304	0.0268661	up	yes
MSTRG.11112	Maff	ENSMUST00000096350;ENSMUST00000163691	GO:0003677(DNA binding);GO:0003700(transcription factor activity, sequence-specific DNA binding);GO:0043565(sequence-specific DNA binding);GO:0001701(in utero embryonic development);GO:0006351(transcription, DNA-templated);GO:0006355(regulation of transcription, DNA-templated);GO:0007596(blood coagulation);GO:0035914(skeletal muscle cell differentiation);GO:0045604(regulation of epidermal cell di…	NA	NA	NA	v-maf musculoaponeurotic fibrosarcoma oncogene family, protein F (avian) [Source:MGI Symbol;Acc:MGI:96910]	0.759405	0.523035	0.443792	5.14402	4.30546	3.68969	5.874	2.55434	0.00523203	0.0635064	up	yes
MSTRG.11127	Sun2	ENSMUST00000162392;ENSMUST00000089311;ENSMUST00000100439;ENSMUST00000046259;ENSMUST00000159762;ENSMUST00000162064;ENSMUST00000159660;ENSMUST00000160355	GO:0005515(protein binding);GO:0005521(lamin binding);GO:0042802(identical protein binding);GO:0006998(nuclear envelope organization);GO:0021817(nucleokinesis involved in cell motility in cerebral cortex radial glia guided migration);GO:0030335(positive regulation of cell migration);GO:0031022(nuclear migration along microfilament);GO:0051321(meiotic cell cycle);GO:0051642(centrosome localization…	NA	NA	NA	Sad1 and UNC84 domain containing 2 [Source:MGI Symbol;Acc:MGI:2443011]	12.7844	15.6841	14.2001	7.69837	7.50842	8.77578	0.431076	-1.21399	0.000174012	0.00415516	down	yes
MSTRG.11138	Rpl3	ENSMUST00000188025;ENSMUST00000187578;ENSMUST00000081650;ENSMUST00000187832;ENSMUST00000185306;ENSMUST00000185928	GO:0003723(RNA binding);GO:0003735(structural constituent of ribosome);GO:0008097(5S rRNA binding);GO:0006412(translation);GO:0071353(cellular response to interleukin-4);GO:0005622(intracellular);GO:0005634(nucleus);GO:0005730(nucleolus);GO:0005737(cytoplasm);GO:0005829(cytosol);GO:0005840(ribosome);GO:0005925(focal adhesion);GO:0022625(cytosolic large ribosomal subunit);GO:0030529(intracellular …	03010(Ribosome);03010(Ribosome)	NA	NA	ribosomal protein L3 [Source:MGI Symbol;Acc:MGI:1351605]	24.9215	32.5204	25.9661	87.7552	75.1623	67.6782	2.1313	1.09174	0.000813543	0.0148328	up	yes
MSTRG.11178	Tef	ENSMUST00000109553;ENSMUST00000166302;ENSMUST00000170027;ENSMUST00000164673;ENSMUST00000169952;ENSMUST00000168200;ENSMUST00000023024;ENSMUST00000172208;ENSMUST00000167138;ENSMUST00000168632	GO:0000977(RNA polymerase II regulatory region sequence-specific DNA binding);GO:0001077(transcriptional activator activity, RNA polymerase II core promoter proximal region sequence-specific binding);GO:0003677(DNA binding);GO:0003690(double-stranded DNA binding);GO:0003700(transcription factor activity, sequence-specific DNA binding);GO:0043565(sequence-specific DNA binding);GO:0006351(transcrip…	NA	NA	NA	thyrotroph embryonic factor [Source:MGI Symbol;Acc:MGI:98663]	6.29358	4.57266	4.93917	3.61447	2.97816	2.70732	0.454541	-1.13752	0.00173989	0.02736	down	yes
MSTRG.11205	Cyp2d9	ENSMUST00000089129	GO:0004497(monooxygenase activity);GO:0005506(iron ion binding);GO:0016491(oxidoreductase activity);GO:0016705(oxidoreductase activity, acting on paired donors, with incorporation or reduction of molecular oxygen);GO:0016712(oxidoreductase activity, acting on paired donors, with incorporation or reduction of molecular oxygen, reduced flavin or flavoprotein as one donor, and incorporation of one a…	00140(Steroid hormone biosynthesis);04726(Serotonergic synapse)	K17712	EC:1.14.14.1	cytochrome P450, family 2, subfamily d, polypeptide 9 [Source:MGI Symbol;Acc:MGI:88606]	787.575	716.783	750.77	287.202	220.202	349.661	0.290785	-1.78197	7.44717e-08	4.40364e-06	down	yes
MSTRG.11207	Cyp2d34	ENSMUST00000109515	GO:0004497(monooxygenase activity);GO:0005506(iron ion binding);GO:0016491(oxidoreductase activity);GO:0016705(oxidoreductase activity, acting on paired donors, with incorporation or reduction of molecular oxygen);GO:0016712(oxidoreductase activity, acting on paired donors, with incorporation or reduction of molecular oxygen, reduced flavin or flavoprotein as one donor, and incorporation of one a…	00140(Steroid hormone biosynthesis);04726(Serotonergic synapse)	K17712	EC:1.14.14.1	cytochrome P450, family 2, subfamily d, polypeptide 34 [Source:MGI Symbol;Acc:MGI:2385022]	27.5809	25.8105	28.0889	1.8829	2.31492	2.77514	0.0656048	-3.93006	5.86763e-28	3.20941e-25	down	yes
MSTRG.11209	Cyp2d37-ps	ENSMUST00000100380	GO:0055114(oxidation-reduction process);GO:0020037(heme binding);GO:0016705(oxidoreductase activity, acting on paired donors, with incorporation or reduction of molecular oxygen);GO:0005506(iron ion binding)	NA	NA	NA	cytochrome P450, family 2, subfamily d, polypeptide 37, pseudogene [Source:MGI Symbol;Acc:MGI:3721937]	27.1416	24.8859	25.6901	1.50501	3.49555	6.09229	0.108168	-3.20865	2.98474e-12	4.11353e-10	down	yes
MSTRG.11218	Nfam1	ENSMUST00000109503;ENSMUST00000023076;ENSMUST00000100377	GO:0004888(transmembrane signaling receptor activity);GO:0001819(positive regulation of cytokine production);GO:0007165(signal transduction);GO:0030183(B cell differentiation);GO:0035556(intracellular signal transduction);GO:0045577(regulation of B cell differentiation);GO:0050853(B cell receptor signaling pathway);GO:0050861(positive regulation of B cell receptor signaling pathway);GO:0051091(po…	NA	NA	NA	Nfat activating molecule with ITAM motif 1 [Source:MGI Symbol;Acc:MGI:1921289]	0.397761	0.407321	0.545344	2.96866	0.91144	1.29824	2.95238	1.56188	0.0350362	0.263986	up	yes
MSTRG.11242	Pnpla3	ENSMUST00000045289	GO:0016021(integral component of membrane);GO:0016020(membrane);GO:0036153(triglyceride acyl-chain remodeling);GO:0019433(triglyceride catabolic process);GO:0019432(triglyceride biosynthetic process);GO:0016042(lipid catabolic process);GO:0008152(metabolic process);GO:0006629(lipid metabolic process);GO:0051265(diolein transacylation activity);GO:0051264(mono-olein transacylation activity);GO:001…	00561(Glycerolipid metabolism)	NA	NA	patatin-like phospholipase domain containing 3 [Source:MGI Symbol;Acc:MGI:2151796]	0.090796	0.028773	0.034141	1.28576	0.872254	2.74244	23.4001	4.54844	0.000134838	0.00335129	up	yes
MSTRG.11248	Parvg	ENSMUST00000127551;ENSMUST00000023074;ENSMUST00000139235;ENSMUST00000151072;ENSMUST00000145809;ENSMUST00000163667	GO:0003779(actin binding);GO:0007155(cell adhesion);GO:0008150(biological_process);GO:0031532(actin cytoskeleton reorganization);GO:0005575(cellular_component);GO:0005737(cytoplasm);GO:0005856(cytoskeleton);GO:0005886(plasma membrane);GO:0005925(focal adhesion);GO:0016020(membrane);GO:0030054(cell junction);GO:0030054(cell junction)	04510(Focal adhesion);04510(Focal adhesion)	NA	NA	parvin, gamma [Source:MGI Symbol;Acc:MGI:2158329]	0.385199	0.313535	0.212507	4.4224	1.51098	1.72381	6.5022	2.70093	0.00837699	0.0894585	up	yes
MSTRG.11268	Ppara	ENSMUST00000109423;ENSMUST00000057979;ENSMUST00000136453	GO:0000978(RNA polymerase II core promoter proximal region sequence-specific DNA binding);GO:0001077(transcriptional activator activity, RNA polymerase II core promoter proximal region sequence-specific binding);GO:0001078(transcriptional repressor activity, RNA polymerase II core promoter proximal region sequence-specific binding);GO:0001103(RNA polymerase II repressing transcription factor bind…	03320(PPAR signaling pathway);04024(cAMP signaling pathway);04920(Adipocytokine signaling pathway);04922(Glucagon signaling pathway);04932(Non-alcoholic fatty liver disease (NAFLD));05160(Hepatitis C);05160(Hepatitis C)	NA	NA	peroxisome proliferator activated receptor alpha [Source:MGI Symbol;Acc:MGI:104740]	18.4031	10.1684	11.6175	3.8985	4.02748	7.75702	0.297563	-1.74873	5.37503e-06	0.000202321	down	yes
MSTRG.1127	Col6a3	ENSMUST00000056925;ENSMUST00000097653;ENSMUST00000150769;ENSMUST00000136916;ENSMUST00000145750;ENSMUST00000130846;ENSMUST00000187753	GO:1903561(extracellular vesicle);GO:0070062(extracellular exosome);GO:0042383(sarcolemma);GO:0031012(extracellular matrix);GO:0005615(extracellular space);GO:0005581(collagen trimer);GO:0005578(proteinaceous extracellular matrix);GO:0010951(negative regulation of endopeptidase activity);GO:0004867(serine-type endopeptidase inhibitor activity);GO:0004867(serine-type endopeptidase inhibitor activi…	04151(PI3K-Akt signaling pathway);04510(Focal adhesion);04512(ECM-receptor interaction);04974(Protein digestion and absorption);04974(Protein digestion and absorption)	NA	NA	collagen, type VI, alpha 3 [Source:MGI Symbol;Acc:MGI:88461]	0.877228	0.671781	0.875864	2.02453	2.72936	3.58848	2.62001	1.38957	0.0035902	0.0480471	up	yes
MSTRG.11270	Pkdrej	ENSMUST00000064370	GO:0016021(integral component of membrane);GO:0016020(membrane);GO:0005509(calcium ion binding)	NA	NA	NA	polycystin (PKD) family receptor for egg jelly [Source:MGI Symbol;Acc:MGI:1338786]	2.99331	1.18036	1.67653	0.185621	0.100225	0.101041	0.0517643	-4.2719	3.47584e-07	1.77369e-05	down	yes
MSTRG.11275	Celsr1	ENSMUST00000016172	GO:0004871(signal transducer activity);GO:0004888(transmembrane signaling receptor activity);GO:0004930(G-protein coupled receptor activity);GO:0005509(calcium ion binding);GO:0005515(protein binding);GO:0046983(protein dimerization activity);GO:0001702(gastrulation with mouth forming second);GO:0001736(establishment of planar polarity);GO:0001764(neuron migration);GO:0001843(neural tube closure)…	NA	NA	NA	cadherin, EGF LAG seven-pass G-type receptor 1 [Source:MGI Symbol;Acc:MGI:1100883]	3.3795	3.46421	3.2438	1.46554	1.27601	1.12618	0.295973	-1.75646	4.10888e-05	0.00119863	down	yes
MSTRG.11301	Pim3	ENSMUST00000042818	GO:0000166(nucleotide binding);GO:0004672(protein kinase activity);GO:0004674(protein serine/threonine kinase activity);GO:0005515(protein binding);GO:0005524(ATP binding);GO:0016301(kinase activity);GO:0016740(transferase activity);GO:0006468(protein phosphorylation);GO:0006915(apoptotic process);GO:0007049(cell cycle);GO:0007346(regulation of mitotic cell cycle);GO:0016310(phosphorylation);GO:0…	NA	K04456	EC:2.7.11.1	proviral integration site 3 [Source:MGI Symbol;Acc:MGI:1355297]	8.71027	8.78595	9.65307	2.42051	5.13662	5.57367	0.369052	-1.4381	0.000607078	0.0115121	down	yes
MSTRG.11302	Ttll8	ENSMUST00000177180;ENSMUST00000109371;ENSMUST00000137740	GO:0042995(cell projection);GO:0015630(microtubule cytoskeleton);GO:0005930(axoneme);GO:0005929(cilium);GO:0005874(microtubule);GO:0005856(cytoskeleton);GO:0005737(cytoplasm);GO:0060271(cilium assembly);GO:0018094(protein polyglycylation);GO:0006464(cellular protein modification process);GO:0070736(protein-glycine ligase activity, initiating);GO:0070735(protein-glycine ligase activity);GO:0016874…	NA	NA	NA	tubulin tyrosine ligase-like family, member 8 [Source:MGI Symbol;Acc:MGI:1922902]	0.342174	0.246633	0.389807	0.03753	0.0593076	0.04249	0.117028	-3.09507	0.0355644	0.266959	down	yes
MSTRG.11320	Adm2	ENSMUST00000066991	GO:0005179(hormone activity);GO:0032403(protein complex binding);GO:0001525(angiogenesis);GO:0006468(protein phosphorylation);GO:0007189(adenylate cyclase-activating G-protein coupled receptor signaling pathway);GO:0007586(digestion);GO:0007631(feeding behavior);GO:0010628(positive regulation of gene expression);GO:0045766(positive regulation of angiogenesis);GO:0045776(negative regulation of blo…	NA	NA	NA	adrenomedullin 2 [Source:MGI Symbol;Acc:MGI:2675256]	0	0	0	3.75321	5.80695	5.3766	3464.34	11.7584	1.55449e-08	1.07542e-06	up	yes
MSTRG.11323	Sco2;Tymp;Odf3b	ENSMUST00000167643;ENSMUST00000023285;ENSMUST00000049968	GO:0005507(copper ion binding);GO:0046872(metal ion binding);GO:0001654(eye development);GO:0001701(in utero embryonic development);GO:0003012(muscle system process);GO:0006825(copper ion transport);GO:0006878(cellular copper ion homeostasis);GO:0008535(respiratory chain complex IV assembly);GO:0014823(response to activity);GO:0022904(respiratory electron transport chain);GO:0045454(cell redox ho…	05230(Central carbon metabolism in cancer);00240(Pyrimidine metabolism);00983(Drug metabolism - other enzymes);05219(Bladder cancer)	K00758	EC:2.4.2.4	SCO2 cytochrome c oxidase assembly protein [Source:MGI Symbol;Acc:MGI:3818630];thymidine phosphorylase [Source:MGI Symbol;Acc:MGI:1920212];outer dense fiber of sperm tails 3B [Source:MGI Symbol;Acc:MGI:1917363]	57.1994	72.4673	45.3875	29.5981	33.4777	27.6688	0.400149	-1.32139	6.5949e-05	0.00182355	down	yes
MSTRG.11328	Cpt1b;Chkb	ENSMUST00000109313;ENSMUST00000052315;ENSMUST00000168879;ENSMUST00000165419;ENSMUST00000168376;ENSMUST00000112664;ENSMUST00000170334;ENSMUST00000171140;ENSMUST00000023289;ENSMUST00000171666;ENSMUST00000115278;ENSMUST00000165623;ENSMUST00000166267;ENSMUST00000170460	GO:0004095(carnitine O-palmitoyltransferase activity);GO:0016740(transferase activity);GO:0016746(transferase activity, transferring acyl groups);GO:0006629(lipid metabolic process);GO:0006631(fatty acid metabolic process);GO:0006635(fatty acid beta-oxidation);GO:0006810(transport);GO:0015909(long-chain fatty acid transport);GO:0005739(mitochondrion);GO:0005741(mitochondrial outer membrane);GO:00…	00071(Fatty acid degradation);01212(Fatty acid metabolism);03320(PPAR signaling pathway);04152(AMPK signaling pathway);04920(Adipocytokine signaling pathway);04922(Glucagon signaling pathway);00564(Glycerophospholipid metabolism);05231(Choline metabolism in cancer);05231(Choline metabolism in cancer)	K08765;K14156	EC:2.3.1.21;EC:2.7.1.32;EC:2.7.1.82	carnitine palmitoyltransferase 1b, muscle [Source:MGI Symbol;Acc:MGI:1098297];choline kinase beta [Source:MGI Symbol;Acc:MGI:1328313]	7.21638	7.96164	7.14992	4.30895	4.91378	3.20716	0.430579	-1.21565	0.000880293	0.0158924	down	yes
MSTRG.11332	Arsa	ENSMUST00000165199;ENSMUST00000023292;ENSMUST00000168270;ENSMUST00000168052	GO:0003824(catalytic activity);GO:0004065(arylsulfatase activity);GO:0004098(cerebroside-sulfatase activity);GO:0005509(calcium ion binding);GO:0008484(sulfuric ester hydrolase activity);GO:0016787(hydrolase activity);GO:0046872(metal ion binding);GO:0006914(autophagy);GO:0007339(binding of sperm to zona pellucida);GO:0007417(central nervous system development);GO:0007584(response to nutrient);GO…	00600(Sphingolipid metabolism);04142(Lysosome);04142(Lysosome)	NA	NA	arylsulfatase A [Source:MGI Symbol;Acc:MGI:88077]	11.0422	9.42163	8.35144	5.66681	4.94722	7.11196	0.47156	-1.08449	0.00637076	0.0734084	down	yes
MSTRG.11340	Cpne8	ENSMUST00000088649;ENSMUST00000064391;ENSMUST00000014777;ENSMUST00000140171;ENSMUST00000154569	GO:0003674(molecular_function);GO:0008150(biological_process);GO:0070062(extracellular exosome);GO:0070062(extracellular exosome)	NA	NA	NA	copine VIII [Source:MGI Symbol;Acc:MGI:1914121]	0.610218	0.844677	0.896601	7.23837	6.37862	5.55964	6.23546	2.6405	5.51327e-06	0.000206048	up	yes
MSTRG.11393	Ano6	ENSMUST00000071874	GO:0005227(calcium activated cation channel activity);GO:0005229(intracellular calcium activated chloride channel activity);GO:0005244(voltage-gated ion channel activity);GO:0005247(voltage-gated chloride channel activity);GO:0005254(chloride channel activity);GO:0017128(phospholipid scramblase activity);GO:0042803(protein homodimerization activity);GO:0046983(protein dimerization activity);GO:00…	NA	NA	NA	anoctamin 6 [Source:MGI Symbol;Acc:MGI:2145890]	1.86837	1.37941	1.90523	10.6106	5.58576	9.0654	3.75916	1.91041	3.56363e-05	0.00105362	up	yes
MSTRG.11406	Slc38a4	ENSMUST00000023101;ENSMUST00000166223	GO:0015171(amino acid transmembrane transporter activity);GO:0015293(symporter activity);GO:0003333(amino acid transmembrane transport);GO:0006810(transport);GO:0006811(ion transport);GO:0006814(sodium ion transport);GO:0006865(amino acid transport);GO:0005886(plasma membrane);GO:0005887(integral component of plasma membrane);GO:0016020(membrane);GO:0016021(integral component of membrane);GO:0016…	NA	NA	NA	solute carrier family 38, member 4 [Source:MGI Symbol;Acc:MGI:1916604]	97.0774	79.4501	74.0256	46.546	49.538	33.9208	0.401457	-1.31668	9.00414e-05	0.00237349	down	yes
MSTRG.11423	Slc48a1	ENSMUST00000117892;ENSMUST00000135073	GO:0015232(heme transporter activity);GO:0020037(heme binding);GO:0006810(transport);GO:0015886(heme transport);GO:0005764(lysosome);GO:0005765(lysosomal membrane);GO:0005768(endosome);GO:0005886(plasma membrane);GO:0010008(endosome membrane);GO:0016020(membrane);GO:0016021(integral component of membrane);GO:0016021(integral component of membrane)	NA	NA	NA	solute carrier family 48 (heme transporter), member 1 [Source:MGI Symbol;Acc:MGI:1914989]	20.5199	16.493	16.0096	59.7564	73.8677	22.7031	2.29721	1.19988	0.0057954	0.0683633	up	yes
MSTRG.1143	Hes6	ENSMUST00000132188;ENSMUST00000086851;ENSMUST00000126136;ENSMUST00000155752;ENSMUST00000150520	GO:0000977(RNA polymerase II regulatory region sequence-specific DNA binding);GO:0001227(transcriptional repressor activity, RNA polymerase II transcription regulatory region sequence-specific binding);GO:0003677(DNA binding);GO:0003700(transcription factor activity, sequence-specific DNA binding);GO:0003712(transcription cofactor activity);GO:0008134(transcription factor binding);GO:0042803(prot…	NA	NA	NA	hairy and enhancer of split 6 [Source:MGI Symbol;Acc:MGI:1859852]	6.52425	6.91185	6.4238	4.11178	3.49067	0.838898	0.33257	-1.58827	0.0373824	0.276778	down	yes
MSTRG.11441	Adcy6	ENSMUST00000096224	GO:0016021(integral component of membrane);GO:0016020(membrane);GO:0005886(plasma membrane);GO:0005622(intracellular);GO:1904322(cellular response to forskolin);GO:0071870(cellular response to catecholamine stimulus);GO:0071380(cellular response to prostaglandin E stimulus);GO:0042312(regulation of vasodilation);GO:0035556(intracellular signal transduction);GO:0009190(cyclic nucleotide biosynthet…	00230(Purine metabolism);04015(Rap1 signaling pathway);04022(cGMP - PKG signaling pathway);04024(cAMP signaling pathway);04062(Chemokine signaling pathway);04114(Oocyte meiosis);04261(Adrenergic signaling in cardiomyocytes);04270(Vascular smooth muscle contraction);04540(Gap junction);04611(Platelet activation);04713(Circadian entrainment);04723(Retrograde endocannabinoid signaling);04724(Glutama…	K08049	EC:4.6.1.1	adenylate cyclase 6 [Source:MGI Symbol;Acc:MGI:87917]	8.76386	7.7715	6.57805	5.04664	5.24852	4.59941	0.497161	-1.00822	0.00277949	0.0398439	down	yes
MSTRG.11456	Tuba1b;Tuba1a	ENSMUST00000077577;ENSMUST00000140969;ENSMUST00000097014;ENSMUST00000134214	GO:0000166(nucleotide binding);GO:0003725(double-stranded RNA binding);GO:0003924(GTPase activity);GO:0005200(structural constituent of cytoskeleton);GO:0005515(protein binding);GO:0005525(GTP binding);GO:0031625(ubiquitin protein ligase binding);GO:0000226(microtubule cytoskeleton organization);GO:0006457(protein folding);GO:0007017(microtubule-based process);GO:0071353(cellular response to inte…	04145(Phagosome);04540(Gap junction);04540(Gap junction)	NA	NA	tubulin, alpha 1B [Source:MGI Symbol;Acc:MGI:107804];tubulin, alpha 1A [Source:MGI Symbol;Acc:MGI:98869]	6.76761	5.66589	5.90592	23.2646	28.9437	33.2994	3.56901	1.83552	1.19535e-07	6.70586e-06	up	yes
MSTRG.11457	Tuba1c	ENSMUST00000058914	GO:0000166(nucleotide binding);GO:0003674(molecular_function);GO:0003924(GTPase activity);GO:0005200(structural constituent of cytoskeleton);GO:0005525(GTP binding);GO:0007010(cytoskeleton organization);GO:0007017(microtubule-based process);GO:0008150(biological_process);GO:0005634(nucleus);GO:0005737(cytoplasm);GO:0005856(cytoskeleton);GO:0005874(microtubule);GO:0005881(cytoplasmic microtubule);…	04145(Phagosome);04540(Gap junction)	NA	NA	tubulin, alpha 1C [Source:MGI Symbol;Acc:MGI:1095409]	6.55643	6.1167	3.58875	9.21278	34.8419	10.4254	2.60506	1.38132	0.0194761	0.172631	up	yes
MSTRG.11474	Racgap1	ENSMUST00000171702;ENSMUST00000023756;ENSMUST00000165745;ENSMUST00000170369;ENSMUST00000171017;ENSMUST00000169810;ENSMUST00000168976;ENSMUST00000164983;ENSMUST00000168834	GO:0005096(GTPase activator activity);GO:0005547(phosphatidylinositol-3,4,5-trisphosphate binding);GO:0008017(microtubule binding);GO:0008289(lipid binding);GO:0019901(protein kinase binding);GO:0043014(alpha-tubulin binding);GO:0043015(gamma-tubulin binding);GO:0046872(metal ion binding);GO:0048487(beta-tubulin binding);GO:0000281(mitotic cytokinesis);GO:0000915(actomyosin contractile ring assem…	NA	NA	NA	Rac GTPase-activating protein 1 [Source:MGI Symbol;Acc:MGI:1349423]	0.0813244	0.0304191	0.0504527	0.550753	1.36555	0.347123	10.6114	3.40754	0.00511622	0.0627921	up	yes
MSTRG.11481	Gpd1	ENSMUST00000023760;ENSMUST00000162194;ENSMUST00000161768	GO:0004367(glycerol-3-phosphate dehydrogenase [NAD+] activity);GO:0004368(glycerol-3-phosphate dehydrogenase activity);GO:0016491(oxidoreductase activity);GO:0016616(oxidoreductase activity, acting on the CH-OH group of donors, NAD or NADP as acceptor);GO:0042803(protein homodimerization activity);GO:0051287(NAD binding);GO:0005975(carbohydrate metabolic process);GO:0006072(glycerol-3-phosphate m…	00564(Glycerophospholipid metabolism);00564(Glycerophospholipid metabolism)	K00006;K00057	EC:1.1.1.8;EC:1.1.1.94	glycerol-3-phosphate dehydrogenase 1 (soluble) [Source:MGI Symbol;Acc:MGI:95679]	144.249	160.558	146.802	80.5645	69.242	119.917	0.455775	-1.13361	0.000585962	0.0111844	down	yes
MSTRG.11525	Mettl7a1;Mettl7a3	ENSMUST00000067752;ENSMUST00000075420	GO:0008168(methyltransferase activity);GO:0016740(transferase activity);GO:0008152(metabolic process);GO:0032259(methylation);GO:0005811(lipid particle);GO:0016020(membrane);GO:0016021(integral component of membrane);GO:0070062(extracellular exosome);GO:0008168(methyltransferase activity)	NA	NA	NA	methyltransferase like 7A1 [Source:MGI Symbol;Acc:MGI:1916523];methyltransferase like 7A3 [Source:MGI Symbol;Acc:MGI:3710670]	13.9825	10.5025	13.0236	52.6365	25.6274	19.2796	2.01825	1.0131	0.0172277	0.15779	up	yes
MSTRG.11545	Galnt6	ENSMUST00000159715;ENSMUST00000052069;ENSMUST00000161514	GO:0004653(polypeptide N-acetylgalactosaminyltransferase activity);GO:0016740(transferase activity);GO:0016757(transferase activity, transferring glycosyl groups);GO:0030246(carbohydrate binding);GO:0046872(metal ion binding);GO:0006486(protein glycosylation);GO:0000139(Golgi membrane);GO:0005794(Golgi apparatus);GO:0016020(membrane);GO:0016021(integral component of membrane);GO:0048471(perinucle…	00512(Mucin type O-glycan biosynthesis);00512(Mucin type O-glycan biosynthesis)	NA	NA	UDP-N-acetyl-alpha-D-galactosamine:polypeptide N-acetylgalactosaminyltransferase 6 [Source:MGI Symbol;Acc:MGI:1891640]	0.270244	0.366562	0.280235	2.6687	1.18102	1.98342	4.87366	2.28501	0.019748	0.174215	up	yes
MSTRG.11568	Krt18	ENSMUST00000023803	GO:0003723(RNA binding);GO:0005198(structural molecule activity);GO:0005515(protein binding);GO:0097110(scaffold protein binding);GO:0098641(cadherin binding involved in cell-cell adhesion);GO:0033209(tumor necrosis factor-mediated signaling pathway);GO:0043000(Golgi to plasma membrane CFTR protein transport);GO:0043066(negative regulation of apoptotic process);GO:0045104(intermediate filament cy…	NA	NA	NA	keratin 18 [Source:MGI Symbol;Acc:MGI:96692]	45.3925	49.5596	40.5141	135.639	139.917	131.51	2.31371	1.2102	0.000168389	0.0040485	up	yes
MSTRG.11574	Soat2	ENSMUST00000023806;ENSMUST00000160465	GO:0000062(fatty-acyl-CoA binding);GO:0004772(sterol O-acyltransferase activity);GO:0008374(O-acyltransferase activity);GO:0015485(cholesterol binding);GO:0016740(transferase activity);GO:0016746(transferase activity, transferring acyl groups);GO:0034736(cholesterol O-acyltransferase activity);GO:0006629(lipid metabolic process);GO:0008202(steroid metabolic process);GO:0008203(cholesterol metabol…	00100(Steroid biosynthesis);00100(Steroid biosynthesis)	K00637	EC:2.3.1.26	sterol O-acyltransferase 2 [Source:MGI Symbol;Acc:MGI:1332226]	9.02784	9.52283	6.3366	30.771	27.7255	30.3009	2.74842	1.4586	2.578e-05	0.000784743	up	yes
MSTRG.11594	Map3k12	ENSMUST00000023812;ENSMUST00000171565;ENSMUST00000169377;ENSMUST00000165174;ENSMUST00000164343;ENSMUST00000167677	GO:0000166(nucleotide binding);GO:0004672(protein kinase activity);GO:0004674(protein serine/threonine kinase activity);GO:0004709(MAP kinase kinase kinase activity);GO:0004871(signal transducer activity);GO:0005524(ATP binding);GO:0016301(kinase activity);GO:0016740(transferase activity);GO:0019901(protein kinase binding);GO:0042803(protein homodimerization activity);GO:0000165(MAPK cascade);GO:…	04010(MAPK signaling pathway);04010(MAPK signaling pathway)	NA	NA	mitogen-activated protein kinase kinase kinase 12 [Source:MGI Symbol;Acc:MGI:1346881]	0.481064	0.448414	0.48615	0.424478	6.29959	0.461616	3.94441	1.97981	0.0319937	0.246581	up	yes
MSTRG.11615	Nckap1l	ENSMUST00000047405	GO:0005096(GTPase activator activity);GO:0030295(protein kinase activator activity);GO:0032403(protein complex binding);GO:0001782(B cell homeostasis);GO:0002262(myeloid cell homeostasis);GO:0006461(protein complex assembly);GO:0006935(chemotaxis);GO:0030011(maintenance of cell polarity);GO:0030593(neutrophil chemotaxis);GO:0030838(positive regulation of actin filament polymerization);GO:0030866(…	04810(Regulation of actin cytoskeleton)	NA	NA	NCK associated protein 1 like [Source:MGI Symbol;Acc:MGI:1926063]	2.21293	1.40769	1.60598	12.1617	7.58465	9.93504	4.37108	2.12799	4.47629e-06	0.000172194	up	yes
MSTRG.11653	Pam16;Coro7	ENSMUST00000131250;ENSMUST00000156889;ENSMUST00000014445;ENSMUST00000139534;ENSMUST00000038552;ENSMUST00000150028;ENSMUST00000150724;ENSMUST00000135823;ENSMUST00000151156;ENSMUST00000139072;ENSMUST00000143723;ENSMUST00000127125;ENSMUST00000130125;ENSMUST00000090480;ENSMUST00000123031;ENSMUST00000127850	GO:0003674(molecular_function);GO:0001503(ossification);GO:0006810(transport);GO:0015031(protein transport);GO:0030150(protein import into mitochondrial matrix);GO:0032780(negative regulation of ATPase activity);GO:0071897(DNA biosynthetic process);GO:2001234(negative regulation of apoptotic signaling pathway);GO:0001405(presequence translocase-associated import motor);GO:0005737(cytoplasm);GO:00…	NA	NA	NA	presequence translocase-asssociated motor 16 homolog (S. cerevisiae) [Source:MGI Symbol;Acc:MGI:1913699];coronin 7 [Source:MGI Symbol;Acc:MGI:1926135]	2.17183	1.97606	1.55819	6.05855	4.52437	5.32571	2.14602	1.10167	0.00168651	0.026811	up	yes
MSTRG.11673	Ppl	ENSMUST00000035672	GO:0070062(extracellular exosome);GO:0005856(cytoskeleton);GO:0045296(cadherin binding)	NA	NA	NA	periplakin [Source:MGI Symbol;Acc:MGI:1194898]	1.2812	1.24547	0.761505	3.54246	2.59341	3.51004	2.25871	1.1755	0.0378891	0.279696	up	yes
MSTRG.11680	Abat	ENSMUST00000065987;ENSMUST00000115838;ENSMUST00000140795;ENSMUST00000115839;ENSMUST00000138987;ENSMUST00000144444;ENSMUST00000128459	GO:0003867(4-aminobutyrate transaminase activity);GO:0003824(catalytic activity);GO:0008483(transaminase activity);GO:0016740(transferase activity);GO:0030170(pyridoxal phosphate binding);GO:0032145(succinate-semialdehyde dehydrogenase binding);GO:0042803(protein homodimerization activity);GO:0046872(metal ion binding);GO:0047298((S)-3-amino-2-methylpropionate transaminase activity);GO:0051536(ir…	00250(Alanine, aspartate and glutamate metabolism);00280(Valine, leucine and isoleucine degradation);00410(beta-Alanine metabolism);00640(Propanoate metabolism);00650(Butanoate metabolism);04727(GABAergic synapse);04727(GABAergic synapse)	K13524	EC:2.6.1.19	4-aminobutyrate aminotransferase [Source:MGI Symbol;Acc:MGI:2443582]	20.4892	20.7756	18.2917	6.43788	7.71787	5.50374	0.254872	-1.97215	2.15499e-09	1.84896e-07	down	yes
MSTRG.11695	Ciita	ENSMUST00000023147	GO:0000166(nucleotide binding);GO:0005524(ATP binding);GO:0005525(GTP binding);GO:0008022(protein C-terminus binding);GO:0016301(kinase activity);GO:0016740(transferase activity);GO:0016746(transferase activity, transferring acyl groups);GO:0032403(protein complex binding);GO:0033613(activating transcription factor binding);GO:0044212(transcription regulatory region DNA binding);GO:0000122(negati…	04612(Antigen processing and presentation);05145(Toxoplasmosis);05152(Tuberculosis);05164(Influenza A);05340(Primary immunodeficiency)	K04456;K07389	EC:2.7.11.1;EC:2.3.1.-	class II transactivator [Source:MGI Symbol;Acc:MGI:108445]	0.288545	0.292104	0.399078	2.1309	2.31903	1.91576	4.96869	2.31287	0.000478521	0.00953935	up	yes
MSTRG.1175	Agxt	ENSMUST00000027491;ENSMUST00000191039;ENSMUST00000190603	GO:0003824(catalytic activity);GO:0004760(serine-pyruvate transaminase activity);GO:0005102(receptor binding);GO:0008453(alanine-glyoxylate transaminase activity);GO:0008483(transaminase activity);GO:0016597(amino acid binding);GO:0016740(transferase activity);GO:0030170(pyridoxal phosphate binding);GO:0042803(protein homodimerization activity);GO:0043621(protein self-association);GO:0007219(Notc…	00250(Alanine, aspartate and glutamate metabolism);00260(Glycine, serine and threonine metabolism);00630(Glyoxylate and dicarboxylate metabolism);01200(Carbon metabolism);04146(Peroxisome);04146(Peroxisome)	K03430	EC:2.6.1.37	alanine-glyoxylate aminotransferase [Source:MGI Symbol;Acc:MGI:1329033]	38.7912	45.7174	33.9571	7.02343	11.8589	5.01128	0.156523	-2.67555	7.84942e-11	8.97963e-09	down	yes
MSTRG.1176	Sned1;Mir6901	ENSMUST00000062202;ENSMUST00000172289;ENSMUST00000165843;ENSMUST00000185062;ENSMUST00000163688;ENSMUST00000168122;ENSMUST00000165883	GO:0070062(extracellular exosome);GO:0007160(cell-matrix adhesion);GO:0005509(calcium ion binding);GO:0005509(calcium ion binding)	NA	NA	NA	sushi, nidogen and EGF-like domains 1 [Source:MGI Symbol;Acc:MGI:3045960];microRNA 6901 [Source:MGI Symbol;Acc:MGI:5531114]	2.40952	2.45956	2.16236	0.720046	1.0528	1.07216	0.310761	-1.68612	0.000604531	0.0114853	down	yes
MSTRG.11761	Abcc1	ENSMUST00000130671;ENSMUST00000147759;ENSMUST00000100167;ENSMUST00000154748;ENSMUST00000134776;ENSMUST00000144676;ENSMUST00000144074;ENSMUST00000156089;ENSMUST00000134960;ENSMUST00000146032	GO:0070062(extracellular exosome);GO:0016323(basolateral plasma membrane);GO:0016021(integral component of membrane);GO:0016020(membrane);GO:0005886(plasma membrane);GO:0055085(transmembrane transport);GO:0006810(transport);GO:0042626(ATPase activity, coupled to transmembrane movement of substances);GO:0016887(ATPase activity);GO:0005524(ATP binding);GO:0005215(transporter activity);GO:0000166(nu…	02010(ABC transporters);04071(Sphingolipid signaling pathway);04977(Vitamin digestion and absorption);05206(MicroRNAs in cancer);05206(MicroRNAs in cancer)	NA	NA	ATP-binding cassette, sub-family C (CFTR/MRP), member 1 [Source:MGI Symbol;Acc:MGI:102676]	0.405682	0.271125	0.363956	1.60832	1.2514	1.85443	3.45648	1.78931	0.00372312	0.0495557	up	yes
MSTRG.11878	Abcc5	ENSMUST00000079158;ENSMUST00000115547;ENSMUST00000134413;ENSMUST00000137985;ENSMUST00000127582;ENSMUST00000150340;ENSMUST00000077867;ENSMUST00000128978;ENSMUST00000134962;ENSMUST00000096199;ENSMUST00000131453	GO:0000166(nucleotide binding);GO:0005524(ATP binding);GO:0008514(organic anion transmembrane transporter activity);GO:0016887(ATPase activity);GO:0042626(ATPase activity, coupled to transmembrane movement of substances);GO:0006810(transport);GO:0015711(organic anion transport);GO:0055085(transmembrane transport);GO:0005887(integral component of plasma membrane);GO:0016020(membrane);GO:0016021(in…	02010(ABC transporters);02010(ABC transporters)	NA	NA	ATP-binding cassette, sub-family C (CFTR/MRP), member 5 [Source:MGI Symbol;Acc:MGI:1351644]	0.872217	0.475166	0.626432	3.18849	4.40706	3.71828	4.39725	2.1366	3.30818e-06	0.000132501	up	yes
MSTRG.11897	Clcn2	ENSMUST00000007207;ENSMUST00000148131;ENSMUST00000153075;ENSMUST00000120099;ENSMUST00000131522;ENSMUST00000144400;ENSMUST00000123417;ENSMUST00000131833;ENSMUST00000132512	GO:0005216(ion channel activity);GO:0005244(voltage-gated ion channel activity);GO:0005247(voltage-gated chloride channel activity);GO:0005254(chloride channel activity);GO:0006810(transport);GO:0006811(ion transport);GO:0006821(chloride transport);GO:0034220(ion transmembrane transport);GO:0034765(regulation of ion transmembrane transport);GO:0055085(transmembrane transport);GO:0060041(retina de…	04978(Mineral absorption);04978(Mineral absorption)	NA	NA	chloride channel, voltage-sensitive 2 [Source:MGI Symbol;Acc:MGI:105061]	8.81485	6.67276	6.06992	4.49707	4.80471	3.18	0.449247	-1.15442	0.0034631	0.0469154	down	yes
MSTRG.11916	Ehhadh	ENSMUST00000023559	GO:0003824(catalytic activity);GO:0003857(3-hydroxyacyl-CoA dehydrogenase activity);GO:0004165(dodecenoyl-CoA delta-isomerase activity);GO:0004300(enoyl-CoA hydratase activity);GO:0005102(receptor binding);GO:0016491(oxidoreductase activity);GO:0016829(lyase activity);GO:0016853(isomerase activity);GO:0019899(enzyme binding);GO:0006475(internal protein amino acid acetylation);GO:0006629(lipid met…	00071(Fatty acid degradation);00280(Valine, leucine and isoleucine degradation);00310(Lysine degradation);00380(Tryptophan metabolism);00410(beta-Alanine metabolism);00640(Propanoate metabolism);00650(Butanoate metabolism);01200(Carbon metabolism);01212(Fatty acid metabolism);03320(PPAR signaling pathway);04146(Peroxisome)	K01782;K07514;K08683	EC:5.1.2.3;EC:4.2.1.17;EC:1.1.1.35	enoyl-Coenzyme A, hydratase/3-hydroxyacyl Coenzyme A dehydrogenase [Source:MGI Symbol;Acc:MGI:1277964]	716.637	203.236	214.255	285.116	75.3585	46.9203	0.282892	-1.82168	0.00426895	0.0549812	down	yes
MSTRG.11927	Igf2bp2	ENSMUST00000100052;ENSMUST00000129913;ENSMUST00000134188;ENSMUST00000115379;ENSMUST00000124318;ENSMUST00000146885;ENSMUST00000151087;ENSMUST00000125926;ENSMUST00000127696	GO:0000166(nucleotide binding);GO:0003676(nucleic acid binding);GO:0003723(RNA binding);GO:0003729(mRNA binding);GO:0003730(mRNA 3'-UTR binding);GO:0048027(mRNA 5'-UTR binding);GO:0006417(regulation of translation);GO:0006810(transport);GO:0051028(mRNA transport);GO:0005634(nucleus);GO:0005737(cytoplasm);GO:0005829(cytosol);GO:0005856(cytoskeleton);GO:0005856(cytoskeleton)	NA	NA	NA	insulin-like growth factor 2 mRNA binding protein 2 [Source:MGI Symbol;Acc:MGI:1890358]	0.184483	0.0992989	0.0499089	1.20997	1.00873	0.865456	6.88565	2.78359	0.00752683	0.0825498	up	yes
MSTRG.11934	Etv5	ENSMUST00000079601;ENSMUST00000168774;ENSMUST00000170803;ENSMUST00000165506;ENSMUST00000170393	GO:0000977(RNA polymerase II regulatory region sequence-specific DNA binding);GO:0000981(RNA polymerase II transcription factor activity, sequence-specific DNA binding);GO:0001228(transcriptional activator activity, RNA polymerase II transcription regulatory region sequence-specific binding);GO:0003677(DNA binding);GO:0003700(transcription factor activity, sequence-specific DNA binding);GO:004356…	05202(Transcriptional misregulation in cancers);05202(Transcriptional misregulation in cancers)	NA	NA	ets variant 5 [Source:MGI Symbol;Acc:MGI:1096867]	0.825454	0.856459	1.12687	4.31531	3.13658	3.51615	2.98704	1.57872	0.0206267	0.180695	up	yes
MSTRG.11960	Bcl6	ENSMUST00000023151;ENSMUST00000135352	GO:0005657(replication fork);GO:0000977(RNA polymerase II regulatory region sequence-specific DNA binding);GO:0001161(intronic transcription regulatory region sequence-specific DNA binding);GO:0001227(transcriptional repressor activity, RNA polymerase II transcription regulatory region sequence-specific binding);GO:0003676(nucleic acid binding);GO:0003677(DNA binding);GO:0003682(chromatin binding…	04068(FoxO signaling pathway);05202(Transcriptional misregulation in cancers);05202(Transcriptional misregulation in cancers)	NA	NA	B cell leukemia/lymphoma 6 [Source:MGI Symbol;Acc:MGI:107187]	3.01501	2.53177	3.44227	1.15168	1.60631	1.10173	0.330567	-1.59698	0.000243464	0.00549851	down	yes
MSTRG.11986	Il1rap	ENSMUST00000166294;ENSMUST00000174202;ENSMUST00000023156;ENSMUST00000174171;ENSMUST00000173136;ENSMUST00000174644	GO:0002114(interleukin-33 receptor activity);GO:0004871(signal transducer activity);GO:0004908(interleukin-1 receptor activity);GO:0005515(protein binding);GO:1990782(protein tyrosine kinase binding);GO:0002376(immune system process);GO:0006954(inflammatory response);GO:0007165(signal transduction);GO:0019221(cytokine-mediated signaling pathway);GO:0032736(positive regulation of interleukin-13 pr…	04060(Cytokine-cytokine receptor interaction);04210(Apoptosis);04750(Inflammatory mediator regulation of TRP channels);04750(Inflammatory mediator regulation of TRP channels)	NA	NA	interleukin 1 receptor accessory protein [Source:MGI Symbol;Acc:MGI:104975]	6.90209	5.99858	5.92182	2.68553	3.90351	2.37541	0.367954	-1.4424	6.16235e-05	0.00172852	down	yes
MSTRG.11997	Lrrc15	ENSMUST00000064606	GO:0001968(fibronectin binding);GO:0004860(protein kinase inhibitor activity);GO:0005518(collagen binding);GO:0043236(laminin binding);GO:0006469(negative regulation of protein kinase activity);GO:0019221(cytokine-mediated signaling pathway);GO:0030335(positive regulation of cell migration);GO:0046426(negative regulation of JAK-STAT cascade);GO:0046813(receptor-mediated virion attachment to host …	NA	NA	NA	leucine rich repeat containing 15 [Source:MGI Symbol;Acc:MGI:1921738]	0.383158	0.379526	0.335736	0.05716	0.071411	0.069306	0.142027	-2.81576	0.0293004	0.233324	down	yes
MSTRG.12115	Pdia5	ENSMUST00000023550	GO:0003756(protein disulfide isomerase activity);GO:0016853(isomerase activity);GO:0006457(protein folding);GO:0034976(response to endoplasmic reticulum stress);GO:0045454(cell redox homeostasis);GO:0005783(endoplasmic reticulum);GO:0005788(endoplasmic reticulum lumen)	NA	NA	NA	protein disulfide isomerase associated 5 [Source:MGI Symbol;Acc:MGI:1919849]	3.27718	3.95992	3.61342	2.39968	2.27175	2.20763	0.487613	-1.03619	0.00466698	0.0589993	down	yes
MSTRG.12117	Sema5b	ENSMUST00000133554;ENSMUST00000120756;ENSMUST00000139805;ENSMUST00000149855;ENSMUST00000149097;ENSMUST00000128347;ENSMUST00000128966	GO:0007275(multicellular organism development);GO:0007399(nervous system development);GO:0030154(cell differentiation);GO:0048675(axon extension);GO:0050908(detection of light stimulus involved in visual perception);GO:0097485(neuron projection guidance);GO:1990138(neuron projection extension);GO:0016020(membrane);GO:0016021(integral component of membrane);GO:0016021(integral component of membran…	04360(Axon guidance);04360(Axon guidance)	NA	NA	sema domain, seven thrombospondin repeats (type 1 and type 1-like), transmembrane domain (TM) and short cytoplasmic domain, (semaphorin) 5B [Source:MGI Symbol;Acc:MGI:107555]	1.02402	0.83882	0.687773	0.00820761	0.044089	0.0159003	0.0223187	-5.48561	8.8801e-06	0.000312105	down	yes
MSTRG.12124	Parp14	ENSMUST00000042665;ENSMUST00000142946;ENSMUST00000135669	GO:0000166(nucleotide binding);GO:0003950(NAD+ ADP-ribosyltransferase activity);GO:0005515(protein binding);GO:0016740(transferase activity);GO:0016757(transferase activity, transferring glycosyl groups);GO:0006351(transcription, DNA-templated);GO:0006355(regulation of transcription, DNA-templated);GO:0005634(nucleus);GO:0005737(cytoplasm);GO:0005829(cytosol);GO:0016020(membrane);GO:0016020(membr…	NA	NA	NA	poly (ADP-ribose) polymerase family, member 14 [Source:MGI Symbol;Acc:MGI:1919489]	3.61128	4.0793	3.72107	13.3288	13.3634	11.4254	2.57203	1.36291	5.30256e-05	0.00150179	up	yes
MSTRG.12135	Cd86	ENSMUST00000089620;ENSMUST00000154485;ENSMUST00000135280;ENSMUST00000145506	GO:0005102(receptor binding);GO:0001878(response to yeast);GO:0002224(toll-like receptor signaling pathway);GO:0002250(adaptive immune response);GO:0002309(T cell proliferation involved in immune response);GO:0002376(immune system process);GO:0002668(negative regulation of T cell anergy);GO:0007568(aging);GO:0032496(response to lipopolysaccharide);GO:0034138(toll-like receptor 3 signaling pathway…	04514(Cell adhesion molecules (CAMs));04620(Toll-like receptor signaling pathway);04672(Intestinal immune network for IgA production);04940(Type I diabetes mellitus);05202(Transcriptional misregulation in cancers);05320(Autoimmune thyroid disease);05322(Systemic lupus erythematosus);05323(Rheumatoid arthritis);05330(Allograft rejection);05332(Graft-versus-host disease);05416(Viral myocarditis);05…	NA	NA	CD86 antigen [Source:MGI Symbol;Acc:MGI:101773]	0.353579	0.439232	0.432833	3.19957	1.91133	2.51926	4.76024	2.25103	0.0110186	0.109766	up	yes
MSTRG.12147	Hcls1	ENSMUST00000023531;ENSMUST00000163755	GO:0001085(RNA polymerase II transcription factor binding);GO:0003779(actin binding);GO:0005515(protein binding);GO:0017124(SH3 domain binding);GO:0019901(protein kinase binding);GO:0032403(protein complex binding);GO:0000122(negative regulation of transcription from RNA polymerase II promoter);GO:0008284(positive regulation of cell proliferation);GO:0009725(response to hormone);GO:0014068(positi…	04530(Tight junction);05100(Bacterial invasion of epithelial cells);05205(Proteoglycans in cancer);05205(Proteoglycans in cancer)	NA	NA	hematopoietic cell specific Lyn substrate 1 [Source:MGI Symbol;Acc:MGI:104568]	0.962139	0.916013	0.847211	4.47049	2.4012	4.89673	3.3008	1.72281	0.0364371	0.272026	up	yes
MSTRG.12227	Usf3	ENSMUST00000119746;ENSMUST00000141015;ENSMUST00000169582	GO:0005783(endoplasmic reticulum);GO:0000139(Golgi membrane);GO:0006491(N-glycan processing);GO:0046983(protein dimerization activity);GO:0004571(mannosyl-oligosaccharide 1,2-alpha-mannosidase activity);GO:0004571(mannosyl-oligosaccharide 1,2-alpha-mannosidase activity)	NA	NA	NA	upstream transcription factor family member 3 [Source:MGI Symbol;Acc:MGI:2685454]	4.72959	5.32865	1.50153	2.19797	1.58014	2.17044	0.397939	-1.32938	0.0039269	0.0511784	down	yes
MSTRG.12257	Plcxd2	ENSMUST00000130481	GO:0005634(nucleus);GO:0005575(cellular_component);GO:0016042(lipid catabolic process);GO:0008150(biological_process);GO:0007165(signal transduction);GO:0006629(lipid metabolic process);GO:0016787(hydrolase activity);GO:0008081(phosphoric diester hydrolase activity);GO:0004871(signal transducer activity);GO:0003674(molecular_function)	NA	NA	NA	phosphatidylinositol-specific phospholipase C, X domain containing 2 [Source:MGI Symbol;Acc:MGI:3647874]	4.7193	7.83174	6.60615	2.51327	2.87457	5.26204	0.422154	-1.24416	0.00108768	0.0189023	down	yes
MSTRG.12259	Gm4737	ENSMUST00000059524	GO:0004013(adenosylhomocysteinase activity);GO:0005507(copper ion binding);GO:0005515(protein binding);GO:0016787(hydrolase activity);GO:0043621(protein self-association);GO:0006730(one-carbon metabolic process);GO:0019510(S-adenosylhomocysteine catabolic process);GO:0033353(S-adenosylmethionine cycle);GO:0005737(cytoplasm);GO:0005829(cytosol);GO:0042470(melanosome);GO:0070062(extracellular exoso…	NA	K01251	EC:3.3.1.1	predicted gene 4737 [Source:MGI Symbol;Acc:MGI:3643647]	25.9665	147.09	139.227	73.4698	60.1522	42.4664	0.433457	-1.20604	0.0215784	0.186881	down	yes
MSTRG.12314	Cpox	ENSMUST00000060077	GO:0004109(coproporphyrinogen oxidase activity);GO:0005212(structural constituent of eye lens);GO:0005391(sodium:potassium-exchanging ATPase activity);GO:0016491(oxidoreductase activity);GO:0042802(identical protein binding);GO:0042803(protein homodimerization activity);GO:0006779(porphyrin-containing compound biosynthetic process);GO:0006782(protoporphyrinogen IX biosynthetic process);GO:0006783…	00860(Porphyrin and chlorophyll metabolism)	K00228	EC:1.3.3.3	coproporphyrinogen oxidase [Source:MGI Symbol;Acc:MGI:104841]	14.3295	28.2714	32.4207	12.4662	16.4983	11.015	0.409121	-1.2894	0.000964578	0.0171401	down	yes
MSTRG.12318	Crybg3	ENSMUST00000129762;ENSMUST00000044604;ENSMUST00000129350;ENSMUST00000139989	GO:0003674(molecular_function);GO:0030246(carbohydrate binding);GO:0008150(biological_process);GO:0005575(cellular_component);GO:0005575(cellular_component)	NA	NA	NA	beta-gamma crystallin domain containing 3 [Source:MGI Symbol;Acc:MGI:2676311]	2.16745	1.33157	2.69128	1.02221	1.40301	1.11958	0.439407	-1.18637	0.0147449	0.139503	down	yes
MSTRG.12336	Gbe1	ENSMUST00000163832;ENSMUST00000099628;ENSMUST00000171132;ENSMUST00000164300;ENSMUST00000023393;ENSMUST00000170464;ENSMUST00000169432	GO:0003824(catalytic activity);GO:0003844(1,4-alpha-glucan branching enzyme activity);GO:0004553(hydrolase activity, hydrolyzing O-glycosyl compounds);GO:0016740(transferase activity);GO:0016757(transferase activity, transferring glycosyl groups);GO:0030246(carbohydrate binding);GO:0043169(cation binding);GO:0005975(carbohydrate metabolic process);GO:0005978(glycogen biosynthetic process);GO:0070…	00500(Starch and sucrose metabolism);00500(Starch and sucrose metabolism)	K16149	EC:2.4.1.18	glucan (1,4-alpha-), branching enzyme 1 [Source:MGI Symbol;Acc:MGI:1921435]	7.64083	5.40967	6.30087	19.5865	21.1825	24.4548	2.58441	1.36983	2.27904e-05	0.000707269	up	yes
MSTRG.12463	App	ENSMUST00000005406	GO:0003677(DNA binding);GO:0004867(serine-type endopeptidase inhibitor activity);GO:0005102(receptor binding);GO:0005515(protein binding);GO:0008201(heparin binding);GO:0016504(peptidase activator activity);GO:0019899(enzyme binding);GO:0030414(peptidase inhibitor activity);GO:0042802(identical protein binding);GO:0046872(metal ion binding);GO:0046914(transition metal ion binding);GO:0051425(PTB …	04726(Serotonergic synapse);05010(Alzheimer's disease)	NA	NA	amyloid beta (A4) precursor protein [Source:MGI Symbol;Acc:MGI:88059]	4.70441	4.17617	5.11794	14.5983	22.6143	15.8006	2.91167	1.54185	2.46516e-05	0.000755653	up	yes
MSTRG.12515	Olig1	ENSMUST00000056882	GO:0046983(protein dimerization activity);GO:0006355(regulation of transcription, DNA-templated);GO:0048663(neuron fate commitment);GO:0048709(oligodendrocyte differentiation);GO:0003677(DNA binding);GO:0003700(transcription factor activity, sequence-specific DNA binding);GO:0005515(protein binding);GO:0006351(transcription, DNA-templated);GO:0007275(multicellular organism development);GO:0005634…	NA	NA	NA	oligodendrocyte transcription factor 1 [Source:MGI Symbol;Acc:MGI:1355334]	2.03571	1.89367	1.83834	0.10023	0.126818	0.132535	0.0499094	-4.32455	0.000290447	0.00635462	down	yes
MSTRG.12545	Runx1	ENSMUST00000023673;ENSMUST00000168195;ENSMUST00000187242;ENSMUST00000189126;ENSMUST00000189679	GO:0000975(regulatory region DNA binding);GO:0000977(RNA polymerase II regulatory region sequence-specific DNA binding);GO:0001047(core promoter binding);GO:0001228(transcriptional activator activity, RNA polymerase II transcription regulatory region sequence-specific binding);GO:0003677(DNA binding);GO:0003700(transcription factor activity, sequence-specific DNA binding);GO:0005524(ATP binding);…	05200(Pathways in cancer);05202(Transcriptional misregulation in cancers);05220(Chronic myeloid leukemia);05221(Acute myeloid leukemia);05221(Acute myeloid leukemia)	NA	NA	runt related transcription factor 1 [Source:MGI Symbol;Acc:MGI:99852]	0.133001	0.0913193	0.104136	0.53466	0.430671	1.35075	5.30168	2.40645	0.00309696	0.043115	up	yes
MSTRG.12559	Mir802	MSTRG.12559.1	NA	NA	NA	NA		1.50697	0.665143	0.563187	0.23448	0.357262	0.255215	0.240641	-2.05504	0.0411027	0.297281	down	yes
MSTRG.12566	Cbr1;Gm5678	ENSMUST00000039659;ENSMUST00000120115	GO:0055114(oxidation-reduction process);GO:0016491(oxidoreductase activity);GO:0004090(carbonyl reductase (NADPH) activity);GO:0016655(oxidoreductase activity, acting on NAD(P)H, quinone or similar compound as acceptor);GO:0047021(15-hydroxyprostaglandin dehydrogenase (NADP+) activity);GO:0050221(prostaglandin-E2 9-reductase activity);GO:0017144(drug metabolic process);GO:0042373(vitamin K metabo…	00590(Arachidonic acid metabolism);00980(Metabolism of xenobiotics by cytochrome P450);05204(Chemical carcinogenesis)	NA	NA	carbonyl reductase 1 [Source:MGI Symbol;Acc:MGI:88284];predicted gene 5678 [Source:MGI Symbol;Acc:MGI:3646098]	18.2634	21.1412	9.13597	88.2972	71.1271	64.289	3.57284	1.83707	2.75443e-06	0.000114244	up	yes
MSTRG.12567	Cbr3	ENSMUST00000039620	GO:0000253(3-keto sterol reductase activity);GO:0004090(carbonyl reductase (NADPH) activity);GO:0016491(oxidoreductase activity);GO:0070402(NADPH binding);GO:0042376(phylloquinone catabolic process);GO:0050890(cognition);GO:0055114(oxidation-reduction process);GO:0005615(extracellular space);GO:0005654(nucleoplasm);GO:0005737(cytoplasm);GO:0005829(cytosol)	00590(Arachidonic acid metabolism);00980(Metabolism of xenobiotics by cytochrome P450)	NA	NA	carbonyl reductase 3 [Source:MGI Symbol;Acc:MGI:1309992]	0.358025	0.109857	0.061421	2.74701	28.4267	19.2525	70.8601	6.1469	3.95406e-08	2.45418e-06	up	yes
MSTRG.12616	Mx1	ENSMUST00000135184;ENSMUST00000155233;ENSMUST00000023655;ENSMUST00000113768;ENSMUST00000142883	GO:0000166(nucleotide binding);GO:0003924(GTPase activity);GO:0005525(GTP binding);GO:0005525(GTP binding)	NA	NA	NA	MX dynamin-like GTPase 1 [Source:MGI Symbol;Acc:MGI:97243]	0.245709	0.394764	0.155296	3.99806	3.21944	2.23572	9.1558	3.19469	8.12682e-07	3.82375e-05	up	yes
MSTRG.12621	Tmprss2	ENSMUST00000000395	GO:0004252(serine-type endopeptidase activity);GO:0005044(scavenger receptor activity);GO:0008233(peptidase activity);GO:0008236(serine-type peptidase activity);GO:0016787(hydrolase activity);GO:0006508(proteolysis);GO:0006898(receptor-mediated endocytosis);GO:0016540(protein autoprocessing);GO:0046598(positive regulation of viral entry into host cell);GO:0005576(extracellular region);GO:0005886(…	05164(Influenza A);05202(Transcriptional misregulation in cancers)	NA	NA	transmembrane protease, serine 2 [Source:MGI Symbol;Acc:MGI:1354381]	0.825424	0.803221	0.70689	3.29578	4.15789	2.44278	3.27432	1.71119	0.0315893	0.244548	up	yes
MSTRG.1267	Tnfrsf11a	ENSMUST00000027559;ENSMUST00000187812;ENSMUST00000187658	GO:0004888(transmembrane signaling receptor activity);GO:0005031(tumor necrosis factor-activated receptor activity);GO:0005515(protein binding);GO:0019955(cytokine binding);GO:0046872(metal ion binding);GO:0001503(ossification);GO:0002250(adaptive immune response);GO:0006955(immune response);GO:0007275(multicellular organism development);GO:0009314(response to radiation);GO:0030316(osteoclast dif…	04060(Cytokine-cytokine receptor interaction);04064(NF-kappa B signaling pathway);04380(Osteoclast differentiation);04917(Prolactin signaling pathway);05323(Rheumatoid arthritis);05323(Rheumatoid arthritis)	NA	NA	tumor necrosis factor receptor superfamily, member 11a, NFKB activator [Source:MGI Symbol;Acc:MGI:1314891]	0.204897	0.144415	0.25752	2.2029	0.730928	1.57376	5.63378	2.4941	0.00900283	0.094188	up	yes
MSTRG.12698	Synj2	ENSMUST00000146009;ENSMUST00000115791;ENSMUST00000134767;ENSMUST00000080283;ENSMUST00000142409;ENSMUST00000061091;ENSMUST00000115790;ENSMUST00000115789;ENSMUST00000115788;ENSMUST00000115787;ENSMUST00000115786;ENSMUST00000115784;ENSMUST00000130661;ENSMUST00000154114;ENSMUST00000126881	GO:0046856(phosphatidylinositol dephosphorylation);GO:0042578(phosphoric ester hydrolase activity);GO:0016787(hydrolase activity);GO:0003676(nucleic acid binding);GO:0000166(nucleotide binding);GO:0003723(RNA binding);GO:0004439(phosphatidylinositol-4,5-bisphosphate 5-phosphatase activity);GO:0005737(cytoplasm);GO:0005856(cytoskeleton);GO:0005886(plasma membrane);GO:0016020(membrane);GO:0030424(a…	00562(Inositol phosphate metabolism);04070(Phosphatidylinositol signaling system);04070(Phosphatidylinositol signaling system)	K20279	EC:3.1.3.36	synaptojanin 2 [Source:MGI Symbol;Acc:MGI:1201671]	0.446389	0.266297	0.35934	1.75079	1.66507	2.12194	3.92111	1.97126	0.00476773	0.0597776	up	yes
MSTRG.12762	Slc22a3	ENSMUST00000024595	GO:0005215(transporter activity);GO:0005329(dopamine transmembrane transporter activity);GO:0015101(organic cation transmembrane transporter activity);GO:0015651(quaternary ammonium group transmembrane transporter activity);GO:0019534(toxin transporter activity);GO:0022857(transmembrane transporter activity);GO:0015695(organic cation transport);GO:0015697(quaternary ammonium group transport);GO:0…	05231(Choline metabolism in cancer)	NA	NA	solute carrier family 22 (organic cation transporter), member 3 [Source:MGI Symbol;Acc:MGI:1333817]	2.79007	2.46879	2.21358	0.549534	0.811414	0.444816	0.187819	-2.41258	0.00355422	0.0477029	down	yes
MSTRG.12764	Slc22a1	ENSMUST00000024596	GO:0005215(transporter activity);GO:0005277(acetylcholine transmembrane transporter activity);GO:0005329(dopamine transmembrane transporter activity);GO:0005333(norepinephrine transmembrane transporter activity);GO:0008504(monoamine transmembrane transporter activity);GO:0008513(secondary active organic cation transmembrane transporter activity);GO:0008514(organic anion transmembrane transporter …	04976(Bile secretion);05231(Choline metabolism in cancer)	NA	NA	solute carrier family 22 (organic cation transporter), member 1 [Source:MGI Symbol;Acc:MGI:108111]	28.7885	24.6784	24.7498	9.56153	16.5721	11.7825	0.37326	-1.42175	2.57117e-05	0.000784028	down	yes
MSTRG.12808	1600012H06Rik	ENSMUST00000052691;ENSMUST00000164837;ENSMUST00000174163	GO:0003674(molecular_function);GO:0006915(apoptotic process);GO:0008150(biological_process);GO:0005576(extracellular region);GO:0070062(extracellular exosome);GO:0070062(extracellular exosome)	NA	NA	NA	RIKEN cDNA 1600012H06 gene [Source:MGI Symbol;Acc:MGI:1915162]	5.00582	4.7966	5.32367	4.21721	1.75597	1.35172	0.376634	-1.40876	0.0247832	0.20692	down	yes
MSTRG.12972	Pkmyt1	ENSMUST00000024701	GO:0000166(nucleotide binding);GO:0004672(protein kinase activity);GO:0004674(protein serine/threonine kinase activity);GO:0005524(ATP binding);GO:0016301(kinase activity);GO:0016740(transferase activity);GO:0046872(metal ion binding);GO:0006468(protein phosphorylation);GO:0007049(cell cycle);GO:0010923(negative regulation of phosphatase activity);GO:0016310(phosphorylation);GO:0000139(Golgi memb…	04110(Cell cycle);04114(Oocyte meiosis);04914(Progesterone-mediated oocyte maturation)	K04456	EC:2.7.11.1	protein kinase, membrane associated tyrosine/threonine 1 [Source:MGI Symbol;Acc:MGI:2137630]	0.27145	0.136812	0.14445	1.57698	1.65592	1.24591	6.17581	2.62663	0.0325211	0.249662	up	yes
MSTRG.12986	1600002H07Rik	ENSMUST00000024930;ENSMUST00000137648;ENSMUST00000124557;ENSMUST00000138818;ENSMUST00000149916	GO:0003674(molecular_function);GO:0008150(biological_process);GO:0005575(cellular_component);GO:0005575(cellular_component)	NA	NA	NA	RIKEN cDNA 1600002H07 gene [Source:MGI Symbol;Acc:MGI:1919266]	9.09781	9.61044	9.2926	0.860809	1.79149	1.25309	0.107542	-3.21703	1.02168e-14	1.96511e-12	down	yes
MSTRG.12987	Ccnf;Mir5134	ENSMUST00000115390;ENSMUST00000175529	GO:0004842(ubiquitin-protein transferase activity);GO:0000320(re-entry into mitotic cell cycle);GO:0001890(placenta development);GO:0007049(cell cycle);GO:0007067(mitotic nuclear division);GO:0010826(negative regulation of centrosome duplication);GO:0016567(protein ubiquitination);GO:0031146(SCF-dependent proteasomal ubiquitin-dependent protein catabolic process);GO:0051301(cell division);GO:0051…	NA	NA	NA	cyclin F [Source:MGI Symbol;Acc:MGI:102551];microRNA 5134 [Source:MGI Symbol;Acc:MGI:4950459]	3.98044	4.49425	4.17506	1.5261	3.59173	1.51939	0.405865	-1.30093	0.0477481	0.331509	down	yes
MSTRG.12993	Eci1	ENSMUST00000024946	GO:0003824(catalytic activity);GO:0004165(dodecenoyl-CoA delta-isomerase activity);GO:0004300(enoyl-CoA hydratase activity);GO:0016853(isomerase activity);GO:0006629(lipid metabolic process);GO:0006631(fatty acid metabolic process);GO:0006635(fatty acid beta-oxidation);GO:0008152(metabolic process);GO:0005739(mitochondrion);GO:0005743(mitochondrial inner membrane);GO:0005759(mitochondrial matrix)…	00071(Fatty acid degradation)	NA	NA	enoyl-Coenzyme A delta isomerase 1 [Source:MGI Symbol;Acc:MGI:94871]	48.5078	51.5599	47.5438	27.5295	31.0627	24.5376	0.434063	-1.20402	0.000220947	0.0050751	down	yes
MSTRG.13024	Igfals	ENSMUST00000050714	GO:0070062(extracellular exosome);GO:0042567(insulin-like growth factor ternary complex);GO:0005654(nucleoplasm)	NA	NA	NA	insulin-like growth factor binding protein, acid labile subunit [Source:MGI Symbol;Acc:MGI:107973]	30.2385	4.87024	37.9865	0.716525	2.05575	2.91804	0.0588898	-4.08584	8.56564e-09	6.32681e-07	down	yes
MSTRG.13058	Fam195a	ENSMUST00000026828	GO:0005515(protein binding);GO:0008150(biological_process);GO:0005634(nucleus);GO:0005737(cytoplasm);GO:0010494(cytoplasmic stress granule)	NA	NA	NA	family with sequence similarity 195, member A [Source:MGI Symbol;Acc:MGI:1915491]	3.95286	3.57614	4.22504	2.59188	2.65785	2.0288	0.477763	-1.06563	0.0420203	0.30217	down	yes
MSTRG.13073	Decr2	ENSMUST00000040907;ENSMUST00000123056;ENSMUST00000150534;ENSMUST00000134696;ENSMUST00000137672	GO:0005102(receptor binding);GO:0008670(2,4-dienoyl-CoA reductase (NADPH) activity);GO:0019166(trans-2-enoyl-CoA reductase (NADPH) activity);GO:0006636(unsaturated fatty acid biosynthetic process);GO:0055114(oxidation-reduction process);GO:0016491(oxidoreductase activity);GO:0006629(lipid metabolic process);GO:0006631(fatty acid metabolic process);GO:0005777(peroxisome);GO:0005777(peroxisome)	04146(Peroxisome);04146(Peroxisome)	NA	NA	2-4-dienoyl-Coenzyme A reductase 2, peroxisomal [Source:MGI Symbol;Acc:MGI:1347059]	121.661	90.3106	96.4623	65.0841	39.6537	43.759	0.371763	-1.42755	3.43008e-05	0.00102103	down	yes
MSTRG.13084	Neurl1b	ENSMUST00000182897;ENSMUST00000183077;ENSMUST00000053020	GO:0008270(zinc ion binding);GO:0005515(protein binding);GO:0016740(transferase activity);GO:0016874(ligase activity);GO:0046872(metal ion binding);GO:0007219(Notch signaling pathway);GO:0016567(protein ubiquitination);GO:0070086(ubiquitin-dependent endocytosis);GO:0005737(cytoplasm);GO:0005769(early endosome);GO:0005769(early endosome)	NA	NA	NA	neuralized E3 ubiquitin protein ligase 1B [Source:MGI Symbol;Acc:MGI:3643092]	0.276954	0.0196069	0.194627	1.28213	2.45138	1.50519	8.16872	3.03011	0.00389054	0.050894	up	yes
MSTRG.13110	Itpr3	ENSMUST00000049308	GO:0005216(ion channel activity);GO:0005220(inositol 1,4,5-trisphosphate-sensitive calcium-release channel activity);GO:0005262(calcium channel activity);GO:0005509(calcium ion binding);GO:0005515(protein binding);GO:0015278(calcium-release channel activity);GO:0035091(phosphatidylinositol binding);GO:0070679(inositol 1,4,5 trisphosphate binding);GO:0006810(transport);GO:0006811(ion transport);GO…	04020(Calcium signaling pathway);04022(cGMP - PKG signaling pathway);04070(Phosphatidylinositol signaling system);04114(Oocyte meiosis);04270(Vascular smooth muscle contraction);04540(Gap junction);04611(Platelet activation);04713(Circadian entrainment);04720(Long-term potentiation);04723(Retrograde endocannabinoid signaling);04724(Glutamatergic synapse);04725(Cholinergic synapse);04726(Serotoner…	NA	NA	inositol 1,4,5-triphosphate receptor 3 [Source:MGI Symbol;Acc:MGI:96624]	0.608074	0.416352	0.39561	2.0351	1.45413	1.52188	2.72358	1.4455	0.0313578	0.243179	up	yes
MSTRG.13168	Cdkn1a	ENSMUST00000119901;ENSMUST00000023829;ENSMUST00000122348	GO:0004860(protein kinase inhibitor activity);GO:0004861(cyclin-dependent protein serine/threonine kinase inhibitor activity);GO:0005515(protein binding);GO:0019912(cyclin-dependent protein kinase activating kinase activity);GO:0030332(cyclin binding);GO:0031625(ubiquitin protein ligase binding);GO:0046872(metal ion binding);GO:0000079(regulation of cyclin-dependent protein serine/threonine kinas…	04012(ErbB signaling pathway);04066(HIF-1 signaling pathway);04068(FoxO signaling pathway);04110(Cell cycle);04115(p53 signaling pathway);04151(PI3K-Akt signaling pathway);04921(Oxytocin signaling pathway);05160(Hepatitis C);05161(Hepatitis B);05166(HTLV-I infection);05169(Epstein-Barr virus infection);05200(Pathways in cancer);05202(Transcriptional misregulation in cancers);05203(Viral carcinoge…	NA	NA	cyclin-dependent kinase inhibitor 1A (P21) [Source:MGI Symbol;Acc:MGI:104556]	5.45709	7.68938	5.762	10.9864	24.6746	24.5551	2.43252	1.28245	0.00653137	0.0745718	up	yes
MSTRG.13203	Glo1	ENSMUST00000024823;ENSMUST00000167624	GO:0070062(extracellular exosome);GO:0005886(plasma membrane);GO:0005829(cytosol);GO:0005634(nucleus);GO:0043066(negative regulation of apoptotic process);GO:0009438(methylglyoxal metabolic process);GO:0006749(glutathione metabolic process);GO:0005975(carbohydrate metabolic process);GO:0046872(metal ion binding);GO:0016829(lyase activity);GO:0008270(zinc ion binding);GO:0004462(lactoylglutathione…	00620(Pyruvate metabolism);00620(Pyruvate metabolism)	K01759	EC:4.4.1.5	glyoxalase 1 [Source:MGI Symbol;Acc:MGI:95742]	99.7219	98.9806	112.258	60.1147	61.588	61.6386	0.45261	-1.14366	0.000244057	0.0055048	down	yes
MSTRG.13204	Abcg1	ENSMUST00000024829;ENSMUST00000139013	GO:0000166(nucleotide binding);GO:0005524(ATP binding);GO:0005548(phospholipid transporter activity);GO:0016887(ATPase activity);GO:0017127(cholesterol transporter activity);GO:0019534(toxin transporter activity);GO:0034041(sterol-transporting ATPase activity);GO:0034437(glycoprotein transporter activity);GO:0042803(protein homodimerization activity);GO:0043531(ADP binding);GO:0046982(protein het…	02010(ABC transporters);02010(ABC transporters)	NA	NA	ATP-binding cassette, sub-family G (WHITE), member 1 [Source:MGI Symbol;Acc:MGI:107704]	2.1634	2.22926	1.54114	25.1194	16.4308	24.0577	8.49432	3.0865	1.87053e-14	3.34903e-12	up	yes
MSTRG.13221	Cbs	ENSMUST00000067801;ENSMUST00000118504;ENSMUST00000078509;ENSMUST00000151597;ENSMUST00000128351;ENSMUST00000143982;ENSMUST00000155814;ENSMUST00000135425;ENSMUST00000151718	GO:0004122(cystathionine beta-synthase activity);GO:0016829(lyase activity);GO:0019825(oxygen binding);GO:0019899(enzyme binding);GO:0020037(heme binding);GO:0030170(pyridoxal phosphate binding);GO:0031625(ubiquitin protein ligase binding);GO:0042802(identical protein binding);GO:0042803(protein homodimerization activity);GO:0046872(metal ion binding);GO:0050421(nitrite reductase (NO-forming) act…	00260(Glycine, serine and threonine metabolism);00270(Cysteine and methionine metabolism);01230(Biosynthesis of amino acids);01230(Biosynthesis of amino acids)	K01697	EC:4.2.1.22	cystathionine beta-synthase [Source:MGI Symbol;Acc:MGI:88285]	18.7717	20.0329	13.9453	5.83848	8.71354	6.30272	0.305291	-1.71174	4.9998e-07	2.44445e-05	down	yes
MSTRG.13241	Pglyrp2	ENSMUST00000170392;ENSMUST00000114455	GO:0008270(zinc ion binding);GO:0008745(N-acetylmuramoyl-L-alanine amidase activity);GO:0016019(peptidoglycan receptor activity);GO:0016787(hydrolase activity);GO:0042834(peptidoglycan binding);GO:0046872(metal ion binding);GO:0002221(pattern recognition receptor signaling pathway);GO:0002376(immune system process);GO:0009253(peptidoglycan catabolic process);GO:0016045(detection of bacterium);GO:…	NA	NA	NA	peptidoglycan recognition protein 2 [Source:MGI Symbol;Acc:MGI:1928099]	45.2998	47.6062	36.6186	4.13446	3.74518	9.07349	0.0995033	-3.32911	1.87514e-14	3.34903e-12	down	yes
MSTRG.13244	Cyp4f17	ENSMUST00000165999	GO:0005575(cellular_component);GO:0055114(oxidation-reduction process);GO:0008150(biological_process);GO:0046872(metal ion binding);GO:0020037(heme binding);GO:0016705(oxidoreductase activity, acting on paired donors, with incorporation or reduction of molecular oxygen);GO:0016491(oxidoreductase activity);GO:0005506(iron ion binding);GO:0004497(monooxygenase activity);GO:0003674(molecular_functio…	NA	NA	NA	cytochrome P450, family 4, subfamily f, polypeptide 17 [Source:MGI Symbol;Acc:MGI:3646233]	3.65528	3.18497	3.33937	1.26552	1.45779	1.75017	0.337188	-1.56838	0.000157975	0.00383459	down	yes
MSTRG.13246	Cyp4f16	ENSMUST00000169591;ENSMUST00000003416;ENSMUST00000165515;ENSMUST00000170956;ENSMUST00000164628;ENSMUST00000169252;ENSMUST00000163736;ENSMUST00000168346;ENSMUST00000168285	GO:0003674(molecular_function);GO:0004497(monooxygenase activity);GO:0005506(iron ion binding);GO:0016491(oxidoreductase activity);GO:0016705(oxidoreductase activity, acting on paired donors, with incorporation or reduction of molecular oxygen);GO:0020037(heme binding);GO:0046872(metal ion binding);GO:0055114(oxidation-reduction process);GO:0005575(cellular_component);GO:0016021(integral componen…	NA	NA	NA	cytochrome P450, family 4, subfamily f, polypeptide 16 [Source:MGI Symbol;Acc:MGI:1917351]	0.578723	0.304691	0.215456	1.86775	2.12123	2.19418	4.28782	2.10025	0.0399334	0.29111	up	yes
MSTRG.13247	Cyp4f15	ENSMUST00000168171;ENSMUST00000167789;ENSMUST00000163907;ENSMUST00000008801	GO:0004497(monooxygenase activity);GO:0005506(iron ion binding);GO:0016491(oxidoreductase activity);GO:0016705(oxidoreductase activity, acting on paired donors, with incorporation or reduction of molecular oxygen);GO:0020037(heme binding);GO:0046872(metal ion binding);GO:0055114(oxidation-reduction process);GO:0055114(oxidation-reduction process)	NA	NA	NA	cytochrome P450, family 4, subfamily f, polypeptide 15 [Source:MGI Symbol;Acc:MGI:2146921]	17.0306	13.0555	13.2235	8.56239	6.42779	4.92615	0.35629	-1.48887	2.33553e-05	0.000720967	down	yes
MSTRG.13264	Cyp4f14	ENSMUST00000054174;ENSMUST00000179434	GO:0004497(monooxygenase activity);GO:0005506(iron ion binding);GO:0016491(oxidoreductase activity);GO:0016705(oxidoreductase activity, acting on paired donors, with incorporation or reduction of molecular oxygen);GO:0020037(heme binding);GO:0046872(metal ion binding);GO:0050051(leukotriene-B4 20-monooxygenase activity);GO:0052870(tocopherol omega-hydroxylase activity);GO:0052871(alpha-tocopherol…	00590(Arachidonic acid metabolism);00590(Arachidonic acid metabolism)	NA	NA	cytochrome P450, family 4, subfamily f, polypeptide 14 [Source:MGI Symbol;Acc:MGI:1927669]	46.9482	59.8772	45.1457	3.02528	4.90151	9.16357	0.0853739	-3.55006	3.20348e-15	6.42744e-13	down	yes
MSTRG.13296	Myo1f	ENSMUST00000087605;ENSMUST00000173372;ENSMUST00000174695;ENSMUST00000173426	GO:0000166(nucleotide binding);GO:0003774(motor activity);GO:0003779(actin binding);GO:0005524(ATP binding);GO:0016459(myosin complex);GO:0016459(myosin complex)	NA	NA	NA	myosin IF [Source:MGI Symbol;Acc:MGI:107711]	0.629665	0.569595	0.529695	5.54665	3.77858	6.52315	6.98948	2.80519	2.05532e-06	8.81722e-05	up	yes
MSTRG.13302	Angptl4	ENSMUST00000002360;ENSMUST00000173869;ENSMUST00000174858;ENSMUST00000174872	GO:0004857(enzyme inhibitor activity);GO:0042802(identical protein binding);GO:0001525(angiogenesis);GO:0001666(response to hypoxia);GO:0009267(cellular response to starvation);GO:0043066(negative regulation of apoptotic process);GO:0045834(positive regulation of lipid metabolic process);GO:0051005(negative regulation of lipoprotein lipase activity);GO:0051260(protein homooligomerization);GO:0070…	03320(PPAR signaling pathway);03320(PPAR signaling pathway)	NA	NA	angiopoietin-like 4 [Source:MGI Symbol;Acc:MGI:1888999]	38.396	42.0176	39.6371	12.2333	10.8153	7.64655	0.197737	-2.33835	2.90955e-11	3.56125e-09	down	yes
MSTRG.13314	B3galt4	ENSMUST00000087543	GO:0016021(integral component of membrane);GO:0016020(membrane);GO:0005794(Golgi apparatus);GO:0000139(Golgi membrane);GO:0006486(protein glycosylation);GO:0016757(transferase activity, transferring glycosyl groups);GO:0016740(transferase activity);GO:0008378(galactosyltransferase activity);GO:0003674(molecular_function);GO:0047915(ganglioside galactosyltransferase activity);GO:0008150(biological…	00514(Other types of O-glycan biosynthesis);00604(Glycosphingolipid biosynthesis - ganglio series)	NA	NA	UDP-Gal:betaGlcNAc beta 1,3-galactosyltransferase, polypeptide 4 [Source:MGI Symbol;Acc:MGI:1859517]	0	0	0	0	0.698993	0.836986	530.317	9.05071	0.00738806	0.0814315	up	yes
MSTRG.13327	H2-DMa	ENSMUST00000042121;ENSMUST00000173907	GO:0023026(MHC class II protein complex binding);GO:0002376(immune system process);GO:0002503(peptide antigen assembly with MHC class II protein complex);GO:0002504(antigen processing and presentation of peptide or polysaccharide antigen via MHC class II);GO:0006955(immune response);GO:0019882(antigen processing and presentation);GO:0009986(cell surface);GO:0016020(membrane);GO:0016021(integral c…	04145(Phagosome);04514(Cell adhesion molecules (CAMs));04612(Antigen processing and presentation);04672(Intestinal immune network for IgA production);04940(Type I diabetes mellitus);05140(Leishmaniasis);05145(Toxoplasmosis);05150(Staphylococcus aureus infection);05152(Tuberculosis);05164(Influenza A);05166(HTLV-I infection);05168(Herpes simplex infection);05310(Asthma);05320(Autoimmune thyroid di…	NA	NA	histocompatibility 2, class II, locus DMa [Source:MGI Symbol;Acc:MGI:95921]	1.2561	0.794779	0.745664	11.3014	6.95738	6.84783	6.92602	2.79203	0.000513192	0.0100813	up	yes
MSTRG.13329	H2-DMb1	ENSMUST00000114232;ENSMUST00000174765	GO:0002376(immune system process);GO:0002504(antigen processing and presentation of peptide or polysaccharide antigen via MHC class II);GO:0006955(immune response);GO:0019882(antigen processing and presentation);GO:0016020(membrane);GO:0016021(integral component of membrane);GO:0042613(MHC class II protein complex);GO:0042613(MHC class II protein complex)	04145(Phagosome);04514(Cell adhesion molecules (CAMs));04612(Antigen processing and presentation);04672(Intestinal immune network for IgA production);04940(Type I diabetes mellitus);05140(Leishmaniasis);05145(Toxoplasmosis);05150(Staphylococcus aureus infection);05152(Tuberculosis);05164(Influenza A);05166(HTLV-I infection);05168(Herpes simplex infection);05310(Asthma);05320(Autoimmune thyroid di…	NA	NA	histocompatibility 2, class II, locus Mb1 [Source:MGI Symbol;Acc:MGI:95922]	1.08685	1.13565	1.2322	10.1272	6.92359	6.27288	5.17757	2.37228	0.0033986	0.0464007	up	yes
MSTRG.1333	Dbi	ENSMUST00000027634;ENSMUST00000132118;ENSMUST00000112648;ENSMUST00000128408;ENSMUST00000151708;ENSMUST00000135937;ENSMUST00000149628	GO:0000062(fatty-acyl-CoA binding);GO:0008289(lipid binding);GO:0036042(long-chain fatty acyl-CoA binding);GO:0046983(protein dimerization activity);GO:0001662(behavioral fear response);GO:0001942(hair follicle development);GO:0006641(triglyceride metabolic process);GO:0006810(transport);GO:0007611(learning or memory);GO:0021670(lateral ventricle development);GO:0032228(regulation of synaptic tra…	03320(PPAR signaling pathway);03320(PPAR signaling pathway)	NA	NA	diazepam binding inhibitor [Source:MGI Symbol;Acc:MGI:94865]	93.2393	119.306	120.795	73.7379	65.2671	59.2559	0.457623	-1.12777	0.000545737	0.0105898	down	yes
MSTRG.13331	Tap1	ENSMUST00000170086;ENSMUST00000166287;ENSMUST00000166853;ENSMUST00000041633;ENSMUST00000168351;ENSMUST00000171148;ENSMUST00000166582	GO:0015197(peptide transporter activity);GO:0000166(nucleotide binding);GO:0005524(ATP binding);GO:0015433(peptide antigen-transporting ATPase activity);GO:0015440(peptide-transporting ATPase activity);GO:0016887(ATPase activity);GO:0023029(MHC class Ib protein binding);GO:0042287(MHC protein binding);GO:0042288(MHC class I protein binding);GO:0042626(ATPase activity, coupled to transmembrane mov…	02010(ABC transporters);04145(Phagosome);04612(Antigen processing and presentation);05168(Herpes simplex infection);05340(Primary immunodeficiency);05340(Primary immunodeficiency)	NA	NA	transporter 1, ATP-binding cassette, sub-family B (MDR/TAP) [Source:MGI Symbol;Acc:MGI:98483]	5.02148	4.17326	4.27564	10.9953	19.1014	10.0236	2.30063	1.20203	0.00226092	0.0337077	up	yes
MSTRG.13332	Psmb8	ENSMUST00000173441;ENSMUST00000025196;ENSMUST00000172960	GO:0005839(proteasome core complex);GO:0005737(cytoplasm);GO:0005634(nucleus);GO:0000502(proteasome complex);GO:0051603(proteolysis involved in cellular protein catabolic process);GO:0006508(proteolysis);GO:0016787(hydrolase activity);GO:0008233(peptidase activity);GO:0004298(threonine-type endopeptidase activity);GO:0004175(endopeptidase activity);GO:0002376(immune system process);GO:0019882(ant…	03050(Proteasome);03050(Proteasome)	NA	NA	proteasome (prosome, macropain) subunit, beta type 8 (large multifunctional peptidase 7) [Source:MGI Symbol;Acc:MGI:1346527]	2.21132	3.29023	2.81365	8.52623	9.38621	8.40552	2.43042	1.28121	0.0149459	0.140796	up	yes
MSTRG.13336	H2-Ab1	ENSMUST00000040828;ENSMUST00000173103;ENSMUST00000174875	GO:0005515(protein binding);GO:0008134(transcription factor binding);GO:0015643(toxic substance binding);GO:0031625(ubiquitin protein ligase binding);GO:0042605(peptide antigen binding);GO:1990405(protein antigen binding);GO:0002344(B cell affinity maturation);GO:0002376(immune system process);GO:0002381(immunoglobulin production involved in immunoglobulin mediated immune response);GO:0002455(hum…	04145(Phagosome);04514(Cell adhesion molecules (CAMs));04612(Antigen processing and presentation);04672(Intestinal immune network for IgA production);04940(Type I diabetes mellitus);05140(Leishmaniasis);05145(Toxoplasmosis);05150(Staphylococcus aureus infection);05152(Tuberculosis);05164(Influenza A);05166(HTLV-I infection);05168(Herpes simplex infection);05310(Asthma);05320(Autoimmune thyroid di…	NA	NA	histocompatibility 2, class II antigen A, beta 1 [Source:MGI Symbol;Acc:MGI:103070]	8.59188	6.56094	5.99482	55.6997	26.5382	55.5323	4.99783	2.3213	6.4796e-08	3.87073e-06	up	yes
MSTRG.13337	H2-Aa	ENSMUST00000040655;ENSMUST00000174751;ENSMUST00000165139;ENSMUST00000173944	GO:0005515(protein binding);GO:0042605(peptide antigen binding);GO:0002376(immune system process);GO:0002504(antigen processing and presentation of peptide or polysaccharide antigen via MHC class II);GO:0006955(immune response);GO:0019882(antigen processing and presentation);GO:0019886(antigen processing and presentation of exogenous peptide antigen via MHC class II);GO:0034341(response to interf…	04145(Phagosome);04514(Cell adhesion molecules (CAMs));04612(Antigen processing and presentation);04672(Intestinal immune network for IgA production);04940(Type I diabetes mellitus);05140(Leishmaniasis);05145(Toxoplasmosis);05150(Staphylococcus aureus infection);05152(Tuberculosis);05164(Influenza A);05166(HTLV-I infection);05168(Herpes simplex infection);05310(Asthma);05320(Autoimmune thyroid di…	NA	NA	histocompatibility 2, class II antigen A, alpha [Source:MGI Symbol;Acc:MGI:95895]	5.92422	4.49432	4.5883	32.0124	25.9973	39.1266	4.95529	2.30897	8.34681e-10	8.11635e-08	up	yes
MSTRG.13338	H2-Eb1	ENSMUST00000074557	GO:0002376(immune system process);GO:0002504(antigen processing and presentation of peptide or polysaccharide antigen via MHC class II);GO:0006955(immune response);GO:0019882(antigen processing and presentation);GO:0016020(membrane);GO:0016021(integral component of membrane);GO:0042613(MHC class II protein complex)	04145(Phagosome);04514(Cell adhesion molecules (CAMs));04612(Antigen processing and presentation);04640(Hematopoietic cell lineage);04672(Intestinal immune network for IgA production);04940(Type I diabetes mellitus);05140(Leishmaniasis);05145(Toxoplasmosis);05150(Staphylococcus aureus infection);05152(Tuberculosis);05164(Influenza A);05166(HTLV-I infection);05168(Herpes simplex infection);05310(A…	NA	NA	histocompatibility 2, class II antigen E beta [Source:MGI Symbol;Acc:MGI:95901]	11.4355	6.00345	9.21965	44.2687	40.5329	70.1158	4.42918	2.14704	1.44538e-06	6.4702e-05	up	yes
MSTRG.13351	Tnxb	ENSMUST00000168533;ENSMUST00000087399	GO:0070062(extracellular exosome);GO:0005622(intracellular);GO:0005615(extracellular space);GO:0005578(proteinaceous extracellular matrix);GO:0005576(extracellular region);GO:0048251(elastic fiber assembly);GO:0043506(regulation of JUN kinase activity);GO:0032963(collagen metabolic process);GO:0030199(collagen fibril organization);GO:0030198(extracellular matrix organization);GO:0016337(single or…	04151(PI3K-Akt signaling pathway);04510(Focal adhesion);04512(ECM-receptor interaction);05206(MicroRNAs in cancer);05206(MicroRNAs in cancer)	NA	NA	tenascin XB [Source:MGI Symbol;Acc:MGI:1932137]	1.28663	1.12291	1.46374	2.69089	3.1327	5.74466	2.26563	1.17991	0.00614605	0.0715255	up	yes
MSTRG.1336	Marco	ENSMUST00000027639	GO:0016021(integral component of membrane);GO:0016020(membrane);GO:0005581(collagen trimer);GO:0006898(receptor-mediated endocytosis);GO:0005044(scavenger receptor activity);GO:0002376(immune system process);GO:0006897(endocytosis);GO:0043277(apoptotic cell clearance);GO:0045087(innate immune response);GO:0005886(plasma membrane)	04145(Phagosome)	NA	NA	macrophage receptor with collagenous structure [Source:MGI Symbol;Acc:MGI:1309998]	0.705442	1.24175	0.202651	3.1328	4.74786	13.5358	7.52499	2.91169	0.00245388	0.0358857	up	yes
MSTRG.13378	Vars	ENSMUST00000087315;ENSMUST00000173584;ENSMUST00000174260;ENSMUST00000172637;ENSMUST00000172656;ENSMUST00000172741;ENSMUST00000173911;ENSMUST00000173336;ENSMUST00000172999;ENSMUST00000173302;ENSMUST00000174084	GO:0000166(nucleotide binding);GO:0002161(aminoacyl-tRNA editing activity);GO:0004812(aminoacyl-tRNA ligase activity);GO:0004832(valine-tRNA ligase activity);GO:0005524(ATP binding);GO:0016874(ligase activity);GO:0006412(translation);GO:0006418(tRNA aminoacylation for protein translation);GO:0006438(valyl-tRNA aminoacylation);GO:0006450(regulation of translational fidelity);GO:0005739(mitochondri…	00970(Aminoacyl-tRNA biosynthesis);00970(Aminoacyl-tRNA biosynthesis)	K01873	EC:6.1.1.9	valyl-tRNA synthetase [Source:MGI Symbol;Acc:MGI:90675]	8.27002	7.53273	6.60785	18.8449	22.6309	20.3674	2.12353	1.08646	0.00128279	0.0215064	up	yes
MSTRG.13379	Clic1	ENSMUST00000007257;ENSMUST00000172599	GO:0005244(voltage-gated ion channel activity);GO:0005254(chloride channel activity);GO:0045296(cadherin binding);GO:0006810(transport);GO:0006811(ion transport);GO:0006821(chloride transport);GO:0034765(regulation of ion transmembrane transport);GO:0051726(regulation of cell cycle);GO:0070527(platelet aggregation);GO:1902476(chloride transmembrane transport);GO:0005615(extracellular space);GO:00…	NA	NA	NA	chloride intracellular channel 1 [Source:MGI Symbol;Acc:MGI:2148924]	3.20547	3.98449	3.47846	12.1677	10.9728	11.6514	2.5021	1.32314	0.0175576	0.159725	up	yes
MSTRG.13416	Ddr1	ENSMUST00000119825;ENSMUST00000117301;ENSMUST00000166980;ENSMUST00000155628;ENSMUST00000148065;ENSMUST00000146472;ENSMUST00000135078	GO:0000166(nucleotide binding);GO:0004672(protein kinase activity);GO:0004713(protein tyrosine kinase activity);GO:0004714(transmembrane receptor protein tyrosine kinase activity);GO:0005518(collagen binding);GO:0005524(ATP binding);GO:0016301(kinase activity);GO:0016740(transferase activity);GO:0038062(protein tyrosine kinase collagen receptor activity);GO:0046872(metal ion binding);GO:0001558(r…	NA	NA	NA	discoidin domain receptor family, member 1 [Source:MGI Symbol;Acc:MGI:99216]	0.120772	0.213042	0.226519	1.4446	0.881546	1.16855	4.76104	2.25128	0.0352496	0.265365	up	yes
MSTRG.13423	Tubb5	ENSMUST00000001566;ENSMUST00000173253;ENSMUST00000134978;ENSMUST00000156050	GO:0000166(nucleotide binding);GO:0003924(GTPase activity);GO:0005200(structural constituent of cytoskeleton);GO:0005525(GTP binding);GO:0019904(protein domain specific binding);GO:0031625(ubiquitin protein ligase binding);GO:0032403(protein complex binding);GO:0032794(GTPase activating protein binding);GO:0042288(MHC class I protein binding);GO:0006457(protein folding);GO:0007017(microtubule-bas…	04145(Phagosome);04540(Gap junction);04540(Gap junction)	NA	NA	tubulin, beta 5 class I [Source:MGI Symbol;Acc:MGI:107812]	10.5106	8.31452	8.46745	28.4263	31.6416	32.8405	2.61442	1.38649	4.65057e-05	0.00134322	up	yes
MSTRG.13434	Ppp1r10	ENSMUST00000154856;ENSMUST00000087211;ENSMUST00000130124;ENSMUST00000133641;ENSMUST00000151664;ENSMUST00000087210;ENSMUST00000151375	GO:0000784(nuclear chromosome, telomeric region);GO:0003677(DNA binding);GO:0003723(RNA binding);GO:0004864(protein phosphatase inhibitor activity);GO:0005515(protein binding);GO:0046872(metal ion binding);GO:0043086(negative regulation of catalytic activity);GO:0000785(chromatin);GO:0005634(nucleus);GO:0005654(nucleoplasm);GO:0016604(nuclear body);GO:0072357(PTW/PP1 phosphatase complex);GO:00723…	NA	NA	NA	protein phosphatase 1, regulatory subunit 10 [Source:MGI Symbol;Acc:MGI:1289273]	3.58836	4.11556	5.50108	2.16899	1.88222	2.19062	0.361968	-1.46607	9.04867e-05	0.00238164	down	yes
MSTRG.13482	Tnfrsf21	ENSMUST00000024708	GO:0005031(tumor necrosis factor-activated receptor activity);GO:0001783(B cell apoptotic process);GO:0002250(adaptive immune response);GO:0002376(immune system process);GO:0006915(apoptotic process);GO:0006954(inflammatory response);GO:0006959(humoral immune response);GO:0007165(signal transduction);GO:0030889(negative regulation of B cell proliferation);GO:0031642(negative regulation of myelina…	04060(Cytokine-cytokine receptor interaction)	NA	NA	tumor necrosis factor receptor superfamily, member 21 [Source:MGI Symbol;Acc:MGI:2151075]	1.22084	1.56623	1.74579	4.48019	4.1655	5.32724	2.35464	1.2355	0.0448764	0.317362	up	yes
MSTRG.13490	Pla2g7	ENSMUST00000167214;ENSMUST00000024706;ENSMUST00000167418;ENSMUST00000165706;ENSMUST00000169694;ENSMUST00000163489	GO:0016042(lipid catabolic process);GO:0003847(1-alkyl-2-acetylglycerophosphocholine esterase activity);GO:0005543(phospholipid binding);GO:0016787(hydrolase activity);GO:0047499(calcium-independent phospholipase A2 activity);GO:0006629(lipid metabolic process);GO:0006954(inflammatory response);GO:0034374(low-density lipoprotein particle remodeling);GO:0034440(lipid oxidation);GO:0034441(plasma l…	00565(Ether lipid metabolism);00565(Ether lipid metabolism)	NA	NA	phospholipase A2, group VII (platelet-activating factor acetylhydrolase, plasma) [Source:MGI Symbol;Acc:MGI:1351327]	0.943776	0.677873	0.627921	10.8609	6.16567	10.016	9.17218	3.19727	2.64445e-07	1.38167e-05	up	yes
MSTRG.13494	Cyp39a1	ENSMUST00000170988	GO:0004497(monooxygenase activity);GO:0005506(iron ion binding);GO:0008396(oxysterol 7-alpha-hydroxylase activity);GO:0016705(oxidoreductase activity, acting on paired donors, with incorporation or reduction of molecular oxygen);GO:0020037(heme binding);GO:0046872(metal ion binding);GO:0006699(bile acid biosynthetic process);GO:0055114(oxidation-reduction process);GO:0005783(endoplasmic reticulum…	00120(Primary bile acid biosynthesis)	NA	NA	cytochrome P450, family 39, subfamily a, polypeptide 1 [Source:MGI Symbol;Acc:MGI:1927096]	6.75213	6.69498	3.36776	32.3659	35.3473	33.6567	4.65622	2.21916	2.22055e-08	1.49485e-06	up	yes
MSTRG.13554	Slc29a1	ENSMUST00000163492;ENSMUST00000171847;ENSMUST00000167692;ENSMUST00000064889;ENSMUST00000051574;ENSMUST00000097317;ENSMUST00000166119;ENSMUST00000164769;ENSMUST00000171978;ENSMUST00000171081;ENSMUST00000164217;ENSMUST00000171876;ENSMUST00000167748;ENSMUST00000167863;ENSMUST00000170425;ENSMUST00000166633;ENSMUST00000164618;ENSMUST00000163905;ENSMUST00000169729;ENSMUST00000167195;ENSMUST00000172301;…	GO:0005337(nucleoside transmembrane transporter activity);GO:0006810(transport);GO:0015858(nucleoside transport);GO:1901642(nucleoside transmembrane transport);GO:0005887(integral component of plasma membrane);GO:0016020(membrane);GO:0016021(integral component of membrane);GO:0005886(plasma membrane);GO:0016323(basolateral plasma membrane);GO:0016324(apical plasma membrane);GO:0098794(postsynapse…	05034(Alcoholism);05034(Alcoholism)	NA	NA	solute carrier family 29 (nucleoside transporters), member 1 [Source:MGI Symbol;Acc:MGI:1927073]	14.1104	16.0642	11.7771	7.02314	6.96632	8.23944	0.407326	-1.29575	7.19583e-05	0.00196182	down	yes
MSTRG.13569	Gtpbp2	ENSMUST00000169383;ENSMUST00000024748;ENSMUST00000164338;ENSMUST00000172170;ENSMUST00000166563;ENSMUST00000165686;ENSMUST00000171901;ENSMUST00000167404;ENSMUST00000169955;ENSMUST00000169918;ENSMUST00000169778;ENSMUST00000163941;ENSMUST00000166252;ENSMUST00000169798;ENSMUST00000167681;ENSMUST00000166701;ENSMUST00000166663	GO:0000166(nucleotide binding);GO:0003924(GTPase activity);GO:0005525(GTP binding);GO:0043231(intracellular membrane-bounded organelle);GO:0043231(intracellular membrane-bounded organelle)	NA	NA	NA	GTP binding protein 2 [Source:MGI Symbol;Acc:MGI:1860138]	2.4073	2.48982	1.93313	4.54465	7.3947	6.34918	2.05615	1.03995	0.0166823	0.153677	up	yes
MSTRG.13588	Slc22a7	ENSMUST00000087012	GO:0016021(integral component of membrane);GO:0016020(membrane);GO:0055085(transmembrane transport);GO:0015711(organic anion transport);GO:0022857(transmembrane transporter activity);GO:0008514(organic anion transmembrane transporter activity)	04976(Bile secretion)	NA	NA	solute carrier family 22 (organic anion transporter), member 7 [Source:MGI Symbol;Acc:MGI:1859559]	4.65435	3.59447	5.3853	0.699739	0.923521	0.303432	0.110176	-3.18212	0.000291933	0.00637915	down	yes
MSTRG.13608	Gnmt	ENSMUST00000147112;ENSMUST00000002846	GO:0005542(folic acid binding);GO:0008168(methyltransferase activity);GO:0016594(glycine binding);GO:0016740(transferase activity);GO:0017174(glycine N-methyltransferase activity);GO:0005977(glycogen metabolic process);GO:0006111(regulation of gluconeogenesis);GO:0006555(methionine metabolic process);GO:0006730(one-carbon metabolic process);GO:0032259(methylation);GO:0046500(S-adenosylmethionine …	00260(Glycine, serine and threonine metabolism);00260(Glycine, serine and threonine metabolism)	NA	NA	glycine N-methyltransferase [Source:MGI Symbol;Acc:MGI:1202304]	555.694	556.449	511.886	175.225	196.911	205.972	0.273347	-1.8712	2.74109e-09	2.31775e-07	down	yes
MSTRG.13641	Ccnd3	ENSMUST00000182129;ENSMUST00000171031;ENSMUST00000183044;ENSMUST00000037333;ENSMUST00000183177;ENSMUST00000182848;ENSMUST00000182060;ENSMUST00000183014;ENSMUST00000183061;ENSMUST00000182506;ENSMUST00000182281;ENSMUST00000182209;ENSMUST00000182874;ENSMUST00000183158;ENSMUST00000182846;ENSMUST00000182539;ENSMUST00000183256	GO:0007049(cell cycle);GO:0005634(nucleus);GO:0004693(cyclin-dependent protein serine/threonine kinase activity);GO:0005515(protein binding);GO:0019901(protein kinase binding);GO:0000122(negative regulation of transcription from RNA polymerase II promoter);GO:0001934(positive regulation of protein phosphorylation);GO:0007165(signal transduction);GO:0042098(T cell proliferation);GO:0042127(regulat…	04110(Cell cycle);04115(p53 signaling pathway);04151(PI3K-Akt signaling pathway);04310(Wnt signaling pathway);04390(Hippo signaling pathway);04510(Focal adhesion);04630(Jak-STAT signaling pathway);05162(Measles);05166(HTLV-I infection);05203(Viral carcinogenesis);05203(Viral carcinogenesis)	NA	NA	cyclin D3 [Source:MGI Symbol;Acc:MGI:88315]	4.25332	3.31447	2.99275	2.34154	2.65565	1.68307	0.490716	-1.02704	0.0197675	0.174215	down	yes
MSTRG.13671	Treml4	ENSMUST00000059873;ENSMUST00000136272;ENSMUST00000154335;ENSMUST00000125426;ENSMUST00000153420;ENSMUST00000153131	GO:0005515(protein binding);GO:0002457(T cell antigen processing and presentation);GO:0006911(phagocytosis, engulfment);GO:0016020(membrane);GO:0016021(integral component of membrane);GO:0016021(integral component of membrane)	NA	NA	NA	triggering receptor expressed on myeloid cells-like 4 [Source:MGI Symbol;Acc:MGI:1923239]	0.594595	0.605585	0.796904	6.70427	2.92592	4.78389	5.45037	2.44635	0.00695091	0.0780787	up	yes
MSTRG.13672	B430306N03Rik	ENSMUST00000049614;ENSMUST00000125174;ENSMUST00000129825;ENSMUST00000124205	GO:0003674(molecular_function);GO:0008150(biological_process);GO:0005575(cellular_component);GO:0016020(membrane);GO:0016021(integral component of membrane);GO:0016021(integral component of membrane)	NA	NA	NA	RIKEN cDNA B430306N03 gene [Source:MGI Symbol;Acc:MGI:2443478]	0.269587	0.224325	0.27721	4.37758	2.10846	2.36629	8.77364	3.13318	6.8089e-06	0.000247767	up	yes
MSTRG.13673	Trem2	ENSMUST00000024791;ENSMUST00000132340;ENSMUST00000113237;ENSMUST00000148545	GO:0001530(lipopolysaccharide binding);GO:0004888(transmembrane signaling receptor activity);GO:0005515(protein binding);GO:0042834(peptidoglycan binding);GO:0070891(lipoteichoic acid binding);GO:0097110(scaffold protein binding);GO:0002588(positive regulation of antigen processing and presentation of peptide antigen via MHC class II);GO:0006911(phagocytosis, engulfment);GO:0031663(lipopolysaccha…	04380(Osteoclast differentiation);04380(Osteoclast differentiation)	NA	NA	triggering receptor expressed on myeloid cells 2 [Source:MGI Symbol;Acc:MGI:1913150]	0.0949762	0.00851878	0.0400359	2.12649	0.97521	2.41406	28.3219	4.82385	8.5095e-05	0.00226355	up	yes
MSTRG.13712	Sult1c2	ENSMUST00000023886	GO:0008146(sulfotransferase activity);GO:0016740(transferase activity);GO:0051923(sulfation);GO:0005764(lysosome);GO:0070062(extracellular exosome)	NA	NA	NA	sulfotransferase family, cytosolic, 1C, member 2 [Source:MGI Symbol;Acc:MGI:1916333]	0.534853	0.616942	0.870715	5.02642	3.93043	5.76065	5.53392	2.4683	0.00711732	0.0791955	up	yes
MSTRG.13717	Adgre4	ENSMUST00000025004	GO:0004871(signal transducer activity);GO:0004888(transmembrane signaling receptor activity);GO:0004930(G-protein coupled receptor activity);GO:0005509(calcium ion binding);GO:0007165(signal transduction);GO:0007166(cell surface receptor signaling pathway);GO:0007173(epidermal growth factor receptor signaling pathway);GO:0007186(G-protein coupled receptor signaling pathway);GO:0005886(plasma memb…	NA	NA	NA	adhesion G protein-coupled receptor E4 [Source:MGI Symbol;Acc:MGI:1196464]	1.78111	1.7561	1.3448	7.18663	3.95812	4.80417	2.52267	1.33495	0.0292583	0.233094	up	yes
MSTRG.13746	Tnfaip8l1	ENSMUST00000077788	GO:0005515(protein binding);GO:0032007(negative regulation of TOR signaling);GO:0005737(cytoplasm)	NA	NA	NA	tumor necrosis factor, alpha-induced protein 8-like 1 [Source:MGI Symbol;Acc:MGI:1913693]	8.96128	7.99982	7.65287	0.344833	3.05888	0.412343	0.120964	-3.04735	7.17646e-05	0.00195959	down	yes
MSTRG.13754	Plin3	ENSMUST00000019726	GO:0045296(cadherin binding);GO:0098641(cadherin binding involved in cell-cell adhesion);GO:0006810(transport);GO:0098609(cell-cell adhesion);GO:0005737(cytoplasm);GO:0005768(endosome);GO:0005811(lipid particle);GO:0005829(cytosol);GO:0005913(cell-cell adherens junction);GO:0010008(endosome membrane);GO:0016020(membrane)	NA	NA	NA	perilipin 3 [Source:MGI Symbol;Acc:MGI:1914155]	2.78045	2.78458	2.62214	9.22383	10.0558	12.7366	2.99194	1.58108	1.48827e-05	0.000490569	up	yes
MSTRG.13755	Uhrf1	ENSMUST00000001258;ENSMUST00000113038;ENSMUST00000113039;ENSMUST00000137876;ENSMUST00000139654	GO:0000987(core promoter proximal region sequence-specific DNA binding);GO:0003677(DNA binding);GO:0004842(ubiquitin-protein transferase activity);GO:0005515(protein binding);GO:0008270(zinc ion binding);GO:0008327(methyl-CpG binding);GO:0016740(transferase activity);GO:0031493(nucleosomal histone binding);GO:0035064(methylated histone binding);GO:0042393(histone binding);GO:0042802(identical pro…	NA	NA	NA	ubiquitin-like, containing PHD and RING finger domains, 1 [Source:MGI Symbol;Acc:MGI:1338889]	0.0619176	0.0308797	0.0185977	0.79033	0.562134	0.531305	12.5135	3.64542	0.00802368	0.0864236	up	yes
MSTRG.13773	Vmac	ENSMUST00000067931;ENSMUST00000164907	GO:0008150(biological_process);GO:0005737(cytoplasm);GO:0045098(type III intermediate filament);GO:0045098(type III intermediate filament)	NA	NA	NA	vimentin-type intermediate filament associated coiled-coil protein [Source:MGI Symbol;Acc:MGI:2146912]	0.911583	4.33935	3.46878	1.02146	0.604961	0.915369	0.223661	-2.16062	0.0274538	0.222773	down	yes
MSTRG.13800	Vav1	ENSMUST00000169220;ENSMUST00000005889;ENSMUST00000112870;ENSMUST00000174878;ENSMUST00000008847	GO:0005622(intracellular);GO:0035556(intracellular signal transduction);GO:0035023(regulation of Rho protein signal transduction);GO:0007264(small GTPase mediated signal transduction);GO:0046872(metal ion binding);GO:0005089(Rho guanyl-nucleotide exchange factor activity);GO:0005085(guanyl-nucleotide exchange factor activity);GO:0005515(protein binding);GO:0030676(Rac guanyl-nucleotide exchange f…	04024(cAMP signaling pathway);04062(Chemokine signaling pathway);04510(Focal adhesion);04650(Natural killer cell mediated cytotoxicity);04660(T cell receptor signaling pathway);04662(B cell receptor signaling pathway);04664(Fc epsilon RI signaling pathway);04666(Fc gamma R-mediated phagocytosis);04670(Leukocyte transendothelial migration);04810(Regulation of actin cytoskeleton);04810(Regulation o…	NA	NA	vav 1 oncogene [Source:MGI Symbol;Acc:MGI:98923]	0.85991	0.708173	0.42556	4.63313	2.91109	3.56299	4.28815	2.10035	0.00621693	0.0719675	up	yes
MSTRG.13804	Adgre1	ENSMUST00000086763;ENSMUST00000004850	GO:0004888(transmembrane signaling receptor activity);GO:0004930(G-protein coupled receptor activity);GO:0005509(calcium ion binding);GO:0007166(cell surface receptor signaling pathway);GO:0007186(G-protein coupled receptor signaling pathway);GO:0016020(membrane);GO:0016021(integral component of membrane);GO:0004871(signal transducer activity);GO:0002250(adaptive immune response);GO:0002376(immun…	NA	NA	NA	adhesion G protein-coupled receptor E1 [Source:MGI Symbol;Acc:MGI:106912]	4.68046	3.72117	2.8813	28.738	11.8578	21.9151	4.271	2.09458	2.59017e-06	0.000108459	up	yes
MSTRG.13808	Efna5	ENSMUST00000076840;ENSMUST00000078839	GO:0005169(neurotrophin TRKB receptor binding);GO:0005515(protein binding);GO:0045499(chemorepellent activity);GO:0046875(ephrin receptor binding);GO:0007275(multicellular organism development);GO:0007399(nervous system development);GO:0007411(axon guidance);GO:0022407(regulation of cell-cell adhesion);GO:0022604(regulation of cell morphogenesis);GO:0030154(cell differentiation);GO:0031290(retina…	04014(Ras signaling pathway);04015(Rap1 signaling pathway);04151(PI3K-Akt signaling pathway);04360(Axon guidance);04360(Axon guidance)	NA	NA	ephrin A5 [Source:MGI Symbol;Acc:MGI:107444]	2.07346	1.92143	2.43409	1.18639	0.920403	0.402179	0.303436	-1.72054	0.0352244	0.26529	down	yes
MSTRG.13831	Rab31	ENSMUST00000070673	GO:0005525(GTP binding);GO:0019003(GDP binding);GO:0007264(small GTPase mediated signal transduction);GO:0031623(receptor internalization);GO:0032869(cellular response to insulin stimulus);GO:0043001(Golgi to plasma membrane protein transport);GO:0045055(regulated exocytosis);GO:0090382(phagosome maturation);GO:0005769(early endosome);GO:0032588(trans-Golgi network membrane);GO:0045335(phagocytic…	04144(Endocytosis)	NA	NA	RAB31, member RAS oncogene family [Source:MGI Symbol;Acc:MGI:1914603]	1.35914	1.32217	1.19642	5.34604	3.22494	4.28126	2.55138	1.35128	0.0426121	0.305422	up	yes
MSTRG.13860	Epb41l3	ENSMUST00000112680;ENSMUST00000080208	GO:0030673(axolemma);GO:0003779(actin binding);GO:0005198(structural molecule activity);GO:0005200(structural constituent of cytoskeleton);GO:0008092(cytoskeletal protein binding);GO:0001558(regulation of cell growth);GO:0002175(protein localization to paranode region of axon);GO:0006915(apoptotic process);GO:0007010(cytoskeleton organization);GO:0007016(cytoskeletal anchoring at plasma membrane)…	04530(Tight junction);04530(Tight junction)	NA	NA	erythrocyte membrane protein band 4.1 like 3 [Source:MGI Symbol;Acc:MGI:103008]	0.598528	0.199113	0.288593	3.45916	1.32358	3.19539	5.61573	2.48947	0.00579621	0.0683633	up	yes
MSTRG.13913	Lclat1	ENSMUST00000130574;ENSMUST00000149064;ENSMUST00000067545;ENSMUST00000131335;ENSMUST00000134149	GO:0016021(integral component of membrane);GO:0016020(membrane);GO:0005829(cytosol);GO:0005783(endoplasmic reticulum);GO:0008152(metabolic process);GO:0016746(transferase activity, transferring acyl groups);GO:0016740(transferase activity);GO:0003841(1-acylglycerol-3-phosphate O-acyltransferase activity);GO:0006629(lipid metabolic process);GO:0007275(multicellular organism development);GO:0008654…	00561(Glycerolipid metabolism);00564(Glycerophospholipid metabolism);00564(Glycerophospholipid metabolism)	K13509	EC:2.3.1.51	lysocardiolipin acyltransferase 1 [Source:MGI Symbol;Acc:MGI:2684937]	5.26664	4.63781	4.34358	4.68314	0.912611	2.4985	0.438989	-1.18774	0.0218748	0.188701	down	yes
MSTRG.13920	Xdh	ENSMUST00000024866	GO:0003824(catalytic activity);GO:0004854(xanthine dehydrogenase activity);GO:0004855(xanthine oxidase activity);GO:0005506(iron ion binding);GO:0005515(protein binding);GO:0009055(electron carrier activity);GO:0016491(oxidoreductase activity);GO:0016614(oxidoreductase activity, acting on CH-OH group of donors);GO:0016903(oxidoreductase activity, acting on the aldehyde or oxo group of donors);GO:…	00230(Purine metabolism);00232(Caffeine metabolism);00983(Drug metabolism - other enzymes);04146(Peroxisome)	K00106	EC:1.17.1.4;EC:1.17.3.2	xanthine dehydrogenase [Source:MGI Symbol;Acc:MGI:98973]	15.8812	11.3864	11.7416	38.6618	47.3043	42.4686	2.53477	1.34186	3.12673e-05	0.000937109	up	yes
MSTRG.1395	Cxcr4	ENSMUST00000052172;ENSMUST00000142893	GO:0070062(extracellular exosome);GO:0031410(cytoplasmic vesicle);GO:0031252(cell leading edge);GO:0016021(integral component of membrane);GO:0016020(membrane);GO:0009986(cell surface);GO:0005886(plasma membrane);GO:0005770(late endosome);GO:0005769(early endosome);GO:0005764(lysosome);GO:0071345(cellular response to cytokine stimulus);GO:0070098(chemokine-mediated signaling pathway);GO:0050920(r…	04060(Cytokine-cytokine receptor interaction);04062(Chemokine signaling pathway);04144(Endocytosis);04360(Axon guidance);04670(Leukocyte transendothelial migration);04672(Intestinal immune network for IgA production);05200(Pathways in cancer);05200(Pathways in cancer)	NA	NA	chemokine (C-X-C motif) receptor 4 [Source:MGI Symbol;Acc:MGI:109563]	0.429634	0.243126	0.479432	2.83927	2.93463	4.47041	6.68813	2.7416	0.010252	0.104034	up	yes
MSTRG.13965	Prkd3	ENSMUST00000003191;ENSMUST00000168887;ENSMUST00000119284;ENSMUST00000118768;ENSMUST00000124229;ENSMUST00000118991;ENSMUST00000130070	GO:0000166(nucleotide binding);GO:0004672(protein kinase activity);GO:0004674(protein serine/threonine kinase activity);GO:0004697(protein kinase C activity);GO:0005524(ATP binding);GO:0016301(kinase activity);GO:0016740(transferase activity);GO:0046872(metal ion binding);GO:0006468(protein phosphorylation);GO:0016310(phosphorylation);GO:0035556(intracellular signal transduction);GO:0089700(prote…	04015(Rap1 signaling pathway);04015(Rap1 signaling pathway)	NA	NA	protein kinase D3 [Source:MGI Symbol;Acc:MGI:1922542]	13.7927	14.4227	15.3244	8.47087	8.58679	8.37547	0.448805	-1.15584	0.000169975	0.00407543	down	yes
MSTRG.14012	Slc8a1	ENSMUST00000163680	GO:0016021(integral component of membrane);GO:0016020(membrane);GO:0055085(transmembrane transport);GO:0035725(sodium ion transmembrane transport);GO:0007154(cell communication);GO:0006816(calcium ion transport);GO:0005432(calcium:sodium antiporter activity);GO:0045211(postsynaptic membrane);GO:0043198(dendritic shaft);GO:0043197(dendritic spine);GO:0042995(cell projection);GO:0042383(sarcolemma)…	04020(Calcium signaling pathway);04022(cGMP - PKG signaling pathway);04260(Cardiac muscle contraction);04261(Adrenergic signaling in cardiomyocytes);04961(Endocrine and other factor-regulated calcium reabsorption);04974(Protein digestion and absorption);04978(Mineral absorption);05410(Hypertrophic cardiomyopathy (HCM));05412(Arrhythmogenic right ventricular cardiomyopathy (ARVC));05414(Dilated ca…	NA	NA	solute carrier family 8 (sodium/calcium exchanger), member 1 [Source:MGI Symbol;Acc:MGI:107956]	0.542809	0.348571	0.446239	3.23519	2.02492	3.44295	4.97138	2.31365	0.000488262	0.0097004	up	yes
MSTRG.14033	Abcg5	ENSMUST00000066175;ENSMUST00000163375;ENSMUST00000171544;ENSMUST00000172439	GO:0000166(nucleotide binding);GO:0005524(ATP binding);GO:0016887(ATPase activity);GO:0017127(cholesterol transporter activity);GO:0046982(protein heterodimerization activity);GO:0007584(response to nutrient);GO:0007588(excretion);GO:0010212(response to ionizing radiation);GO:0010949(negative regulation of intestinal phytosterol absorption);GO:0033344(cholesterol efflux);GO:0042493(response to dr…	02010(ABC transporters);04975(Fat digestion and absorption);04976(Bile secretion);04976(Bile secretion)	NA	NA	ATP-binding cassette, sub-family G (WHITE), member 5 [Source:MGI Symbol;Acc:MGI:1351659]	4.91836	3.29646	4.97403	16.3449	15.1549	14.3198	2.66997	1.41683	3.5232e-05	0.0010452	up	yes
MSTRG.14034	Abcg8	ENSMUST00000170725;ENSMUST00000045714;ENSMUST00000171915	GO:0016021(integral component of membrane);GO:0016020(membrane);GO:0016887(ATPase activity);GO:0005524(ATP binding);GO:0000166(nucleotide binding);GO:0017127(cholesterol transporter activity);GO:0015248(sterol transporter activity);GO:0042626(ATPase activity, coupled to transmembrane movement of substances);GO:0046982(protein heterodimerization activity);GO:0006810(transport);GO:0007584(response …	02010(ABC transporters);04975(Fat digestion and absorption);04976(Bile secretion);04976(Bile secretion)	NA	NA	ATP-binding cassette, sub-family G (WHITE), member 8 [Source:MGI Symbol;Acc:MGI:1914720]	19.8552	12.9514	18.0178	51.374	56.4717	59.6766	2.52809	1.33805	5.43864e-05	0.00153784	up	yes
MSTRG.1408	Gm29427;C4bp-ps1;Pfkfb2	ENSMUST00000188520;ENSMUST00000189393;ENSMUST00000171479;ENSMUST00000066863;ENSMUST00000185233;ENSMUST00000187522;ENSMUST00000189534;ENSMUST00000187089;ENSMUST00000169659;ENSMUST00000050406;ENSMUST00000186867;ENSMUST00000191301;ENSMUST00000186777	GO:0046835(carbohydrate phosphorylation);GO:0016310(phosphorylation);GO:0008152(metabolic process);GO:0006003(fructose 2,6-bisphosphate metabolic process);GO:0006000(fructose metabolic process);GO:0016740(transferase activity);GO:0016301(kinase activity);GO:0005524(ATP binding);GO:0003873(6-phosphofructo-2-kinase activity);GO:0003824(catalytic activity);GO:0003824(catalytic activity)	00051(Fructose and mannose metabolism);04152(AMPK signaling pathway);04919(Thyroid hormone signaling pathway);04919(Thyroid hormone signaling pathway)	K14634;K19029	EC:3.1.3.46;EC:2.7.1.105	predicted gene 29427 [Source:MGI Symbol;Acc:MGI:5580133];complement component 4 binding protein, pseudogene 1 [Source:MGI Symbol;Acc:MGI:99594];6-phosphofructo-2-kinase/fructose-2,6-biphosphatase 2 [Source:MGI Symbol;Acc:MGI:107815]	2.14578	2.06943	1.82257	1.08879	1.29118	1.40909	0.482258	-1.05212	0.00521024	0.0633506	down	yes
MSTRG.1413	AA986860	ENSMUST00000039323;ENSMUST00000186185;ENSMUST00000190859	GO:0003674(molecular_function);GO:0008150(biological_process);GO:0005737(cytoplasm);GO:0005829(cytosol);GO:0005886(plasma membrane);GO:0070062(extracellular exosome);GO:0070062(extracellular exosome)	NA	NA	NA	expressed sequence AA986860 [Source:MGI Symbol;Acc:MGI:2138143]	2.10148	1.91854	1.38237	0.388599	0.597854	0.611402	0.228199	-2.13163	0.018994	0.169619	down	yes
MSTRG.1416	Pigr	ENSMUST00000027675;ENSMUST00000133792;ENSMUST00000137782	GO:0001792(polymeric immunoglobulin receptor activity);GO:0001580(detection of chemical stimulus involved in sensory perception of bitter taste);GO:0001895(retina homeostasis);GO:0002415(immunoglobulin transcytosis in epithelial cells mediated by polymeric immunoglobulin receptor);GO:0007173(epidermal growth factor receptor signaling pathway);GO:0038093(Fc receptor signaling pathway);GO:0043113(r…	04672(Intestinal immune network for IgA production);04672(Intestinal immune network for IgA production)	NA	NA	polymeric immunoglobulin receptor [Source:MGI Symbol;Acc:MGI:103080]	255.079	220.11	278.003	172.175	64.2097	89.3326	0.33373	-1.58325	8.95807e-05	0.00236694	down	yes
MSTRG.1426	Ikbke	ENSMUST00000162437;ENSMUST00000062108;ENSMUST00000161764;ENSMUST00000160748;ENSMUST00000163029;ENSMUST00000162285;ENSMUST00000159195	GO:0000166(nucleotide binding);GO:0004672(protein kinase activity);GO:0004674(protein serine/threonine kinase activity);GO:0004704(NF-kappaB-inducing kinase activity);GO:0005515(protein binding);GO:0005524(ATP binding);GO:0008384(IkappaB kinase activity);GO:0016301(kinase activity);GO:0016740(transferase activity);GO:0031625(ubiquitin protein ligase binding);GO:0036435(K48-linked polyubiquitin bi…	04620(Toll-like receptor signaling pathway);04622(RIG-I-like receptor signaling pathway);04623(Cytosolic DNA-sensing pathway);05160(Hepatitis C);05161(Hepatitis B);05162(Measles);05164(Influenza A);05168(Herpes simplex infection);05168(Herpes simplex infection)	NA	NA	inhibitor of kappaB kinase epsilon [Source:MGI Symbol;Acc:MGI:1929612]	0.91043	1.33377	1.03702	3.74376	4.32363	3.53519	2.71525	1.44108	0.00139378	0.0229928	up	yes
MSTRG.14268	Lama3	ENSMUST00000092070;ENSMUST00000188815	GO:0005604(basement membrane);GO:0005102(receptor binding);GO:0007155(cell adhesion);GO:0022617(extracellular matrix disassembly);GO:0030155(regulation of cell adhesion);GO:0030198(extracellular matrix organization);GO:0030334(regulation of cell migration);GO:0035987(endodermal cell differentiation);GO:0045995(regulation of embryonic development);GO:0005576(extracellular region);GO:0005578(protei…	04151(PI3K-Akt signaling pathway);04510(Focal adhesion);04512(ECM-receptor interaction);05145(Toxoplasmosis);05146(Amoebiasis);05200(Pathways in cancer);05222(Small cell lung cancer);05222(Small cell lung cancer)	NA	NA	laminin, alpha 3 [Source:MGI Symbol;Acc:MGI:99909]	0.562167	0.835231	0.572946	0.258019	0.263262	0.203257	0.284648	-1.81275	0.0345214	0.261005	down	yes
MSTRG.14274	Ttc39c;Mir1948;Cabyr	ENSMUST00000169401;ENSMUST00000141060;ENSMUST00000025294;ENSMUST00000157325;ENSMUST00000143388;ENSMUST00000119108	GO:0005509(calcium ion binding);GO:0005515(protein binding);GO:0019899(enzyme binding);GO:0019904(protein domain specific binding);GO:0046872(metal ion binding);GO:0046982(protein heterodimerization activity);GO:0019722(calcium-mediated signaling);GO:0048240(sperm capacitation);GO:0051259(protein oligomerization);GO:0005634(nucleus);GO:0005737(cytoplasm);GO:0005829(cytosol);GO:0005856(cytoskeleto…	NA	NA	NA	tetratricopeptide repeat domain 39C [Source:MGI Symbol;Acc:MGI:1919997];microRNA 1948 [Source:MGI Symbol;Acc:MGI:3837020];calcium-binding tyrosine-(Y)-phosphorylation regulated (fibrousheathin 2) [Source:MGI Symbol;Acc:MGI:1918382]	9.66408	4.70057	9.94605	0.757972	1.1401	1.71096	0.112819	-3.14792	2.2435e-13	3.56981e-11	down	yes
MSTRG.14306	Dsg1c	ENSMUST00000054128	GO:0005509(calcium ion binding);GO:0046872(metal ion binding);GO:0007155(cell adhesion);GO:0007156(homophilic cell adhesion via plasma membrane adhesion molecules);GO:0005886(plasma membrane);GO:0016020(membrane);GO:0016021(integral component of membrane);GO:0030054(cell junction);GO:0030057(desmosome)	05150(Staphylococcus aureus infection)	NA	NA	desmoglein 1 gamma [Source:MGI Symbol;Acc:MGI:2664358]	0.689449	0.818683	0.960204	10.5692	5.68014	7.97092	7.51866	2.91048	2.01146e-07	1.09337e-05	up	yes
MSTRG.14314	B4galt6	ENSMUST00000070080	GO:0016740(transferase activity);GO:0016757(transferase activity, transferring glycosyl groups);GO:0005975(carbohydrate metabolic process);GO:0008378(galactosyltransferase activity);GO:0046872(metal ion binding);GO:0006486(protein glycosylation);GO:0030148(sphingolipid biosynthetic process);GO:0005575(cellular_component);GO:0005794(Golgi apparatus);GO:0016020(membrane);GO:0016021(integral compone…	00600(Sphingolipid metabolism)	K11936	EC:2.4.1.-	UDP-Gal:betaGlcNAc beta 1,4-galactosyltransferase, polypeptide 6 [Source:MGI Symbol;Acc:MGI:1928380]	0.604667	0.485151	0.423513	5.0878	2.34825	3.25676	5.44429	2.44474	0.000215613	0.00496562	up	yes
MSTRG.14329	Mapre2	ENSMUST00000132286;ENSMUST00000118826;ENSMUST00000115830;ENSMUST00000149943;ENSMUST00000025127;ENSMUST00000141853	GO:0008017(microtubule binding);GO:0035371(microtubule plus-end);GO:0005515(protein binding);GO:0007049(cell cycle);GO:0007067(mitotic nuclear division);GO:0051301(cell division);GO:0005737(cytoplasm);GO:0005856(cytoskeleton);GO:0005874(microtubule);GO:0042802(identical protein binding);GO:0015630(microtubule cytoskeleton);GO:0015630(microtubule cytoskeleton)	NA	NA	NA	microtubule-associated protein, RP/EB family, member 2 [Source:MGI Symbol;Acc:MGI:106271]	0.467275	0.876757	0.928394	3.95809	1.25808	3.64614	2.96584	1.56844	0.00720879	0.0801114	up	yes
MSTRG.14387	Lims2	ENSMUST00000025254	GO:0003674(molecular_function);GO:0008270(zinc ion binding);GO:0046872(metal ion binding);GO:0016337(single organismal cell-cell adhesion);GO:0043066(negative regulation of apoptotic process);GO:0045216(cell-cell junction organization);GO:0050680(negative regulation of epithelial cell proliferation);GO:2000178(negative regulation of neural precursor cell proliferation);GO:2000346(negative regulat…	NA	NA	NA	LIM and senescent cell antigen like domains 2 [Source:MGI Symbol;Acc:MGI:2385067]	8.63138	7.4933	5.69012	5.1153	3.16267	5.80195	0.495407	-1.01331	0.0101221	0.103086	down	yes
MSTRG.1441	Rab7b	ENSMUST00000064679;ENSMUST00000064664;ENSMUST00000136247;ENSMUST00000130848	GO:0000166(nucleotide binding);GO:0005525(GTP binding);GO:0006810(transport);GO:0007264(small GTPase mediated signal transduction);GO:0015031(protein transport);GO:0032755(positive regulation of interleukin-6 production);GO:0034144(negative regulation of toll-like receptor 4 signaling pathway);GO:0034164(negative regulation of toll-like receptor 9 signaling pathway);GO:0034499(late endosome to Go…	04145(Phagosome);05132(Salmonella infection);05146(Amoebiasis);05146(Amoebiasis)	NA	NA	RAB7B, member RAS oncogene family [Source:MGI Symbol;Acc:MGI:2442295]	0.113655	0.14704	0.160602	1.31028	0.562032	0.889609	5.01077	2.32503	0.0418775	0.301514	up	yes
MSTRG.14424	Reep5	ENSMUST00000006027	GO:0071782(endoplasmic reticulum tubular network);GO:0070062(extracellular exosome);GO:0016021(integral component of membrane);GO:0016020(membrane)	NA	NA	NA	receptor accessory protein 5 [Source:MGI Symbol;Acc:MGI:1270152]	3.99033	3.54069	3.61432	10.6811	10.2985	10.6819	2.18366	1.12675	0.0141142	0.134847	up	yes
MSTRG.14431	Kif20a	ENSMUST00000167161;ENSMUST00000166044	GO:0000166(nucleotide binding);GO:0003777(microtubule motor activity);GO:0005524(ATP binding);GO:0008017(microtubule binding);GO:0016887(ATPase activity);GO:0019901(protein kinase binding);GO:0000281(mitotic cytokinesis);GO:0000910(cytokinesis);GO:0000920(cell separation after cytokinesis);GO:0001578(microtubule bundle formation);GO:0006810(transport);GO:0007018(microtubule-based movement);GO:001…	NA	NA	NA	kinesin family member 20A [Source:MGI Symbol;Acc:MGI:1201682]	0.165702	0.166157	0.17207	1.0015	3.92633	1.17593	9.30005	3.21724	0.00305732	0.0428648	up	yes
MSTRG.14485	Cd14	ENSMUST00000061829	GO:0001530(lipopolysaccharide binding);GO:0070891(lipoteichoic acid binding);GO:0002237(response to molecule of bacterial origin);GO:0002376(immune system process);GO:0006898(receptor-mediated endocytosis);GO:0006954(inflammatory response);GO:0009408(response to heat);GO:0009617(response to bacterium);GO:0031663(lipopolysaccharide-mediated signaling pathway);GO:0032026(response to magnesium ion);…	04010(MAPK signaling pathway);04064(NF-kappa B signaling pathway);04145(Phagosome);04620(Toll-like receptor signaling pathway);04640(Hematopoietic cell lineage);04810(Regulation of actin cytoskeleton);05132(Salmonella infection);05133(Pertussis);05134(Legionellosis);05146(Amoebiasis);05152(Tuberculosis);05202(Transcriptional misregulation in cancers)	NA	NA	CD14 antigen [Source:MGI Symbol;Acc:MGI:88318]	0.454627	0.578937	0.494984	1.788	3.90058	3.16622	4.38432	2.13235	0.048526	0.3357	up	yes
MSTRG.14493	Vaultrc5	ENSMUST00000083211	NA	NA	NA	NA	vault RNA component 5 [Source:MGI Symbol;Acc:MGI:2673990]	15.6139	0	0	147.438	92.0854	71.7123	15.6723	3.97014	0.0242487	0.203855	up	yes
MSTRG.14569	Fgf1	ENSMUST00000040647;ENSMUST00000131348;ENSMUST00000115582;ENSMUST00000139972;ENSMUST00000147607;ENSMUST00000134864	GO:0005104(fibroblast growth factor receptor binding);GO:0005178(integrin binding);GO:0005515(protein binding);GO:0008083(growth factor activity);GO:0008201(heparin binding);GO:0030544(Hsp70 protein binding);GO:0044548(S100 protein binding);GO:0000187(activation of MAPK activity);GO:0001525(angiogenesis);GO:0001759(organ induction);GO:0001934(positive regulation of protein phosphorylation);GO:000…	04010(MAPK signaling pathway);04014(Ras signaling pathway);04015(Rap1 signaling pathway);04151(PI3K-Akt signaling pathway);04390(Hippo signaling pathway);04810(Regulation of actin cytoskeleton);05200(Pathways in cancer);05218(Melanoma);05218(Melanoma)	NA	NA	fibroblast growth factor 1 [Source:MGI Symbol;Acc:MGI:95515]	2.39255	6.18713	14.0815	2.5963	3.47878	0.813702	0.234815	-2.0904	0.00123172	0.0208499	down	yes
MSTRG.14598	Mcc	ENSMUST00000089874;ENSMUST00000164666;ENSMUST00000202845;ENSMUST00000201270	GO:0005886(plasma membrane);GO:0005829(cytosol);GO:0005737(cytoplasm);GO:0005654(nucleoplasm);GO:0005634(nucleus);GO:0090090(negative regulation of canonical Wnt signaling pathway);GO:0050680(negative regulation of epithelial cell proliferation);GO:0045184(establishment of protein localization);GO:0010633(negative regulation of epithelial cell migration);GO:0005509(calcium ion binding);GO:0005509…	NA	NA	NA	mutated in colorectal cancers [Source:MGI Symbol;Acc:MGI:96930]	6.9606	7.90969	6.7609	3.052	3.33994	3.10474	0.337813	-1.56571	1.45603e-06	6.50127e-05	down	yes
MSTRG.14660	Hsd17b4	ENSMUST00000025385;ENSMUST00000152388;ENSMUST00000139502;ENSMUST00000127325	GO:0003857(3-hydroxyacyl-CoA dehydrogenase activity);GO:0005102(receptor binding);GO:0016491(oxidoreductase activity);GO:0016508(long-chain-enoyl-CoA hydratase activity);GO:0016829(lyase activity);GO:0016853(isomerase activity);GO:0033989(3alpha,7alpha,12alpha-trihydroxy-5beta-cholest-24-enoyl-CoA hydratase activity);GO:0042803(protein homodimerization activity);GO:0044594(17-beta-hydroxysteroid …	00120(Primary bile acid biosynthesis);04146(Peroxisome);04146(Peroxisome)	NA	NA	hydroxysteroid (17-beta) dehydrogenase 4 [Source:MGI Symbol;Acc:MGI:105089]	146.137	139.657	144.031	72.2543	79.0829	64.3142	0.386513	-1.37141	1.41126e-05	0.000469608	down	yes
MSTRG.14706	Aldh7a1	ENSMUST00000172902;ENSMUST00000174518;ENSMUST00000172734;ENSMUST00000066208;ENSMUST00000174704;ENSMUST00000168517;ENSMUST00000170309;ENSMUST00000171851;ENSMUST00000171844	GO:0004029(aldehyde dehydrogenase (NAD) activity);GO:0004043(L-aminoadipate-semialdehyde dehydrogenase activity);GO:0008802(betaine-aldehyde dehydrogenase activity);GO:0016491(oxidoreductase activity);GO:0016620(oxidoreductase activity, acting on the aldehyde or oxo group of donors, NAD or NADP as acceptor);GO:0008152(metabolic process);GO:0019285(glycine betaine biosynthetic process from choline…	00010(Glycolysis / Gluconeogenesis);00053(Ascorbate and aldarate metabolism);00071(Fatty acid degradation);00260(Glycine, serine and threonine metabolism);00280(Valine, leucine and isoleucine degradation);00300(Lysine biosynthesis);00310(Lysine degradation);00330(Arginine and proline metabolism);00340(Histidine metabolism);00380(Tryptophan metabolism);00410(beta-Alanine metabolism);00561(Glycerol…	NA	NA	aldehyde dehydrogenase family 7, member A1 [Source:MGI Symbol;Acc:MGI:108186]	50.2749	49.1883	51.548	23.5846	27.1843	21.5313	0.368775	-1.43919	5.45755e-06	0.000204547	down	yes
MSTRG.14760	Cd74;Mir5107	ENSMUST00000050487;ENSMUST00000097563;ENSMUST00000167610;ENSMUST00000175586	GO:0042613(MHC class II protein complex);GO:0019955(cytokine binding);GO:0001540(beta-amyloid binding);GO:0004896(cytokine receptor activity);GO:0005515(protein binding);GO:0023026(MHC class II protein complex binding);GO:0035718(macrophage migration inhibitory factor binding);GO:0042289(MHC class II protein binding);GO:0042658(MHC class II protein binding, via antigen binding groove);GO:0044183(…	04612(Antigen processing and presentation);05152(Tuberculosis);05168(Herpes simplex infection);05168(Herpes simplex infection)	NA	NA	CD74 antigen (invariant polypeptide of major histocompatibility complex, class II antigen-associated) [Source:MGI Symbol;Acc:MGI:96534];microRNA 5107 [Source:MGI Symbol;Acc:MGI:4950427]	22.8136	18.2385	19.3368	154.367	98.174	140.503	4.9992	2.3217	4.10442e-11	4.95446e-09	up	yes
MSTRG.14763	Csf1r	ENSMUST00000025523;ENSMUST00000115268	GO:0000166(nucleotide binding);GO:0004672(protein kinase activity);GO:0004713(protein tyrosine kinase activity);GO:0004714(transmembrane receptor protein tyrosine kinase activity);GO:0005011(macrophage colony-stimulating factor receptor activity);GO:0005515(protein binding);GO:0005524(ATP binding);GO:0016301(kinase activity);GO:0016740(transferase activity);GO:0019903(protein phosphatase binding)…	04014(Ras signaling pathway);04015(Rap1 signaling pathway);04060(Cytokine-cytokine receptor interaction);04144(Endocytosis);04151(PI3K-Akt signaling pathway);04380(Osteoclast differentiation);04640(Hematopoietic cell lineage);05200(Pathways in cancer);05202(Transcriptional misregulation in cancers);05202(Transcriptional misregulation in cancers)	NA	NA	colony stimulating factor 1 receptor [Source:MGI Symbol;Acc:MGI:1339758]	7.771	6.07941	6.2975	35.5369	15.9559	28.5248	3.05354	1.61048	2.05209e-05	0.000648335	up	yes
MSTRG.1478	Golt1a;Kiss1;Gm28040	ENSMUST00000094557;ENSMUST00000193888;ENSMUST00000183489;ENSMUST00000192465;ENSMUST00000007433;ENSMUST00000195286;ENSMUST00000178033	GO:0006810(transport);GO:0015031(protein transport);GO:0016192(vesicle-mediated transport);GO:0000139(Golgi membrane);GO:0005794(Golgi apparatus);GO:0016020(membrane);GO:0016021(integral component of membrane);GO:0007186(G-protein coupled receptor signaling pathway);GO:0046697(decidualization);GO:0005576(extracellular region);GO:0043025(neuronal cell body);GO:0043005(neuron projection);GO:0016324…	NA	NA	NA	golgi transport 1A [Source:MGI Symbol;Acc:MGI:1915588];KiSS-1 metastasis-suppressor [Source:MGI Symbol;Acc:MGI:2663985];predicted gene, 28040 [Source:MGI Symbol;Acc:MGI:5547776]	4.46666	4.4397	1.88822	1.30743	2.02951	1.48498	0.346372	-1.52961	0.042194	0.303045	down	yes
MSTRG.1480	Etnk2	ENSMUST00000135222;ENSMUST00000147909;ENSMUST00000129213;ENSMUST00000156832;ENSMUST00000131450	GO:0005575(cellular_component);GO:0035264(multicellular organism growth);GO:0016310(phosphorylation);GO:0009791(post-embryonic development);GO:0008654(phospholipid biosynthetic process);GO:0006646(phosphatidylethanolamine biosynthetic process);GO:0006629(lipid metabolic process);GO:0001890(placenta development);GO:0001701(in utero embryonic development);GO:0016740(transferase activity);GO:0016301…	00564(Glycerophospholipid metabolism);00564(Glycerophospholipid metabolism)	NA	NA	ethanolamine kinase 2 [Source:MGI Symbol;Acc:MGI:2443760]	28.4756	39.8901	16.6386	21.5785	22.0943	8.68595	0.481061	-1.05571	0.0176968	0.160501	down	yes
MSTRG.14819	Onecut2	ENSMUST00000115145;ENSMUST00000175965	GO:0005634(nucleus);GO:0006355(regulation of transcription, DNA-templated);GO:0006351(transcription, DNA-templated);GO:0003677(DNA binding);GO:0000978(RNA polymerase II core promoter proximal region sequence-specific DNA binding);GO:0001077(transcriptional activator activity, RNA polymerase II core promoter proximal region sequence-specific binding);GO:0003700(transcription factor activity, seque…	NA	NA	NA	one cut domain, family member 2 [Source:MGI Symbol;Acc:MGI:1891408]	5.91653	4.05343	8.26237	4.72538	2.62002	2.69785	0.423828	-1.23845	0.00167603	0.026693	down	yes
MSTRG.14828	Mir122	MSTRG.14828.1	NA	NA	NA	NA		89.4112	93.3469	82.7726	63.9058	41.3253	31.5032	0.399063	-1.32531	0.000243127	0.00549801	down	yes
MSTRG.14894	Cep192	ENSMUST00000025425	GO:0005829(cytosol);GO:0005814(centriole);GO:0005813(centrosome);GO:0005737(cytoplasm);GO:0000242(pericentriolar material);GO:0070201(regulation of establishment of protein localization);GO:0051298(centrosome duplication);GO:0051225(spindle assembly);GO:0046605(regulation of centrosome cycle);GO:0046599(regulation of centriole replication);GO:0010923(negative regulation of phosphatase activity);G…	NA	NA	NA	centrosomal protein 192 [Source:MGI Symbol;Acc:MGI:1918049]	0.944757	0.87041	0.919957	2.8844	3.41967	3.64127	2.78655	1.47848	0.00380725	0.0501996	up	yes
MSTRG.14986	Acaa2	ENSMUST00000041053	GO:0003723(RNA binding);GO:0003824(catalytic activity);GO:0003988(acetyl-CoA C-acyltransferase activity);GO:0016740(transferase activity);GO:0016746(transferase activity, transferring acyl groups);GO:0016747(transferase activity, transferring acyl groups other than amino-acyl groups);GO:0006629(lipid metabolic process);GO:0006631(fatty acid metabolic process);GO:0006635(fatty acid beta-oxidation)…	00062(Fatty acid elongation);00071(Fatty acid degradation);00280(Valine, leucine and isoleucine degradation);01212(Fatty acid metabolism)	NA	NA	acetyl-Coenzyme A acyltransferase 2 (mitochondrial 3-oxoacyl-Coenzyme A thiolase) [Source:MGI Symbol;Acc:MGI:1098623]	280.366	248.657	238.008	118.432	140.866	109.963	0.371234	-1.4296	6.97611e-06	0.000252801	down	yes
MSTRG.14987	Lipg	ENSMUST00000066532	GO:0009986(cell surface);GO:0005794(Golgi apparatus);GO:0005769(early endosome);GO:0005615(extracellular space);GO:0005576(extracellular region);GO:0055091(phospholipid homeostasis);GO:0043691(reverse cholesterol transport);GO:0042632(cholesterol homeostasis);GO:0034375(high-density lipoprotein particle remodeling);GO:0032376(positive regulation of cholesterol transport);GO:0010983(positive regul…	00561(Glycerolipid metabolism)	NA	NA	lipase, endothelial [Source:MGI Symbol;Acc:MGI:1341803]	8.1719	5.01084	5.71606	0.557583	0.460493	0.320706	0.0551508	-4.18048	2.51588e-11	3.10108e-09	down	yes
MSTRG.14999	Ctif	ENSMUST00000165559	GO:0048471(perinuclear region of cytoplasm);GO:0005829(cytosol);GO:0006446(regulation of translational initiation);GO:0000184(nuclear-transcribed mRNA catabolic process, nonsense-mediated decay);GO:0003723(RNA binding)	NA	NA	NA	CBP80/20-dependent translation initiation factor [Source:MGI Symbol;Acc:MGI:2685518]	4.26242	4.88343	4.54059	1.89616	1.82459	1.86654	0.313781	-1.67217	2.59141e-07	1.35801e-05	down	yes
MSTRG.1501	Adora1	ENSMUST00000169927;ENSMUST00000086465;ENSMUST00000038191;ENSMUST00000187631	GO:0001609(G-protein coupled adenosine receptor activity);GO:0001664(G-protein coupled receptor binding);GO:0001883(purine nucleoside binding);GO:0004629(phospholipase C activity);GO:0004871(signal transducer activity);GO:0004930(G-protein coupled receptor activity);GO:0005515(protein binding);GO:0031072(heat shock protein binding);GO:0031683(G-protein beta/gamma-subunit complex binding);GO:00327…	04022(cGMP - PKG signaling pathway);04024(cAMP signaling pathway);04071(Sphingolipid signaling pathway);04080(Neuroactive ligand-receptor interaction);04923(Regulation of lipolysis in adipocyte);05032(Morphine addiction);05032(Morphine addiction)	NA	NA	adenosine A1 receptor [Source:MGI Symbol;Acc:MGI:99401]	1.16181	0.786133	0.856409	2.14372	2.69128	4.23196	2.45882	1.29796	0.0116637	0.115338	up	yes
MSTRG.1504	Cyb5r1	ENSMUST00000186489;ENSMUST00000154237;ENSMUST00000027726;ENSMUST00000173908;ENSMUST00000172496;ENSMUST00000133686;ENSMUST00000127412;ENSMUST00000172795	GO:0004128(cytochrome-b5 reductase activity, acting on NAD(P)H);GO:0016491(oxidoreductase activity);GO:0006629(lipid metabolic process);GO:0006694(steroid biosynthetic process);GO:0008202(steroid metabolic process);GO:0016126(sterol biosynthetic process);GO:0055114(oxidation-reduction process);GO:1903955(positive regulation of protein targeting to mitochondrion);GO:0005739(mitochondrion);GO:00160…	00520(Amino sugar and nucleotide sugar metabolism);00520(Amino sugar and nucleotide sugar metabolism)	NA	NA	cytochrome b5 reductase 1 [Source:MGI Symbol;Acc:MGI:1919267]	1.40392	0.911512	0.654051	3.41882	3.13675	6.13313	3.26042	1.70506	0.00684436	0.0772114	up	yes
MSTRG.15095	Gm5096	ENSMUST00000091776	GO:0008168(methyltransferase activity);GO:0008270(zinc ion binding);GO:0016740(transferase activity);GO:0046872(metal ion binding);GO:0047150(betaine-homocysteine S-methyltransferase activity);GO:0006577(amino-acid betaine metabolic process);GO:0006579(amino-acid betaine catabolic process);GO:0009086(methionine biosynthetic process);GO:0032259(methylation);GO:0071267(L-methionine salvage);GO:0005…	NA	NA	NA	predicted gene 5096 [Source:MGI Symbol;Acc:MGI:3643681]	41.3511	62.0802	51.7015	2.71056	4.55478	2.06106	0.0465566	-4.42487	4.43126e-22	1.65022e-19	down	yes
MSTRG.15120	Cpt1a	ENSMUST00000025835	GO:0004095(carnitine O-palmitoyltransferase activity);GO:0016740(transferase activity);GO:0016746(transferase activity, transferring acyl groups);GO:0042802(identical protein binding);GO:1990698(palmitoleoyltransferase activity);GO:0001676(long-chain fatty acid metabolic process);GO:0006006(glucose metabolic process);GO:0006629(lipid metabolic process);GO:0006631(fatty acid metabolic process);GO:…	00071(Fatty acid degradation);01212(Fatty acid metabolism);03320(PPAR signaling pathway);04152(AMPK signaling pathway);04920(Adipocytokine signaling pathway);04922(Glucagon signaling pathway)	K08765	EC:2.3.1.21	carnitine palmitoyltransferase 1a, liver [Source:MGI Symbol;Acc:MGI:1098296]	74.8088	58.0774	69.4002	22.7962	26.2145	13.5375	0.239501	-2.0619	1.92251e-08	1.3196e-06	down	yes
MSTRG.15126	1810055G02Rik	ENSMUST00000039048	GO:0003674(molecular_function);GO:0008150(biological_process);GO:0005575(cellular_component);GO:0005794(Golgi apparatus);GO:0005886(plasma membrane);GO:0016020(membrane);GO:0016021(integral component of membrane)	NA	NA	NA	RIKEN cDNA 1810055G02 gene [Source:MGI Symbol;Acc:MGI:1919306]	4.0894	3.50519	2.93391	1.48309	3.0386	1.62937	0.452199	-1.14497	0.0118285	0.116507	down	yes
MSTRG.15134	Aldh3b1	ENSMUST00000051803	GO:0004030(aldehyde dehydrogenase [NAD(P)+] activity);GO:0016491(oxidoreductase activity);GO:0016620(oxidoreductase activity, acting on the aldehyde or oxo group of donors, NAD or NADP as acceptor);GO:0006081(cellular aldehyde metabolic process);GO:0008152(metabolic process);GO:0055114(oxidation-reduction process);GO:0004029(aldehyde dehydrogenase (NAD) activity);GO:0006068(ethanol catabolic proc…	00010(Glycolysis / Gluconeogenesis);00340(Histidine metabolism);00350(Tyrosine metabolism);00360(Phenylalanine metabolism);00410(beta-Alanine metabolism);00980(Metabolism of xenobiotics by cytochrome P450);00982(Drug metabolism - cytochrome P450);05204(Chemical carcinogenesis)	NA	NA	aldehyde dehydrogenase 3 family, member B1 [Source:MGI Symbol;Acc:MGI:1914939]	0.673087	0.612202	0.465394	4.13651	2.84599	4.29358	4.92689	2.30068	0.0183921	0.165425	up	yes
MSTRG.15135	Unc93b1	ENSMUST00000165711;ENSMUST00000162708;ENSMUST00000162193;ENSMUST00000161415	GO:0016021(integral component of membrane);GO:0016020(membrane);GO:0005783(endoplasmic reticulum);GO:0005768(endosome);GO:0034162(toll-like receptor 9 signaling pathway);GO:0034154(toll-like receptor 7 signaling pathway);GO:0034138(toll-like receptor 3 signaling pathway);GO:0034138(toll-like receptor 3 signaling pathway)	NA	NA	NA	unc-93 homolog B1 (C. elegans) [Source:MGI Symbol;Acc:MGI:1859307]	8.72974	7.57245	6.945	26.0669	19.3807	26.3403	2.37157	1.24584	0.000508825	0.0100405	up	yes
MSTRG.15143	Pitpnm1	ENSMUST00000049658;ENSMUST00000151957;ENSMUST00000131265;ENSMUST00000100022;ENSMUST00000139427;ENSMUST00000145214;ENSMUST00000145915;ENSMUST00000126620;ENSMUST00000128798;ENSMUST00000127056;ENSMUST00000125596	GO:0005543(phospholipid binding);GO:0008526(phosphatidylinositol transporter activity);GO:0031210(phosphatidylcholine binding);GO:0035091(phosphatidylinositol binding);GO:0046872(metal ion binding);GO:0070300(phosphatidic acid binding);GO:0006810(transport);GO:0015031(protein transport);GO:0015914(phospholipid transport);GO:0000932(P-body);GO:0005622(intracellular);GO:0005737(cytoplasm);GO:000578…	NA	NA	NA	phosphatidylinositol transfer protein, membrane-associated 1 [Source:MGI Symbol;Acc:MGI:1197524]	1.26994	1.1744	0.959599	4.43529	3.57449	4.12606	2.7317	1.4498	0.00361648	0.0482831	up	yes
MSTRG.15154	Clcf1	ENSMUST00000046506;ENSMUST00000132305;ENSMUST00000138090	GO:0005125(cytokine activity);GO:0005127(ciliary neurotrophic factor receptor binding);GO:0005102(receptor binding);GO:0005515(protein binding);GO:0046982(protein heterodimerization activity);GO:0002639(positive regulation of immunoglobulin production);GO:0002830(positive regulation of type 2 immune response);GO:0007166(cell surface receptor signaling pathway);GO:0007259(JAK-STAT cascade);GO:0008…	04060(Cytokine-cytokine receptor interaction);04630(Jak-STAT signaling pathway);04630(Jak-STAT signaling pathway)	NA	NA	cardiotrophin-like cytokine factor 1 [Source:MGI Symbol;Acc:MGI:1930088]	0.191391	0.167532	0.443739	3.22011	2.40034	3.5362	8.61298	3.10651	0.000643745	0.0121417	up	yes
MSTRG.15185	Ccs	ENSMUST00000037246	GO:0004784(superoxide dismutase activity);GO:0005507(copper ion binding);GO:0045296(cadherin binding);GO:0046872(metal ion binding);GO:0006801(superoxide metabolic process);GO:0019430(removal of superoxide radicals);GO:0030001(metal ion transport);GO:0055114(oxidation-reduction process);GO:0005634(nucleus);GO:0005737(cytoplasm);GO:0008270(zinc ion binding);GO:0098641(cadherin binding involved in …	05014(Amyotrophic lateral sclerosis (ALS))	NA	NA	copper chaperone for superoxide dismutase [Source:MGI Symbol;Acc:MGI:1333783]	11.4303	14.2542	14.8394	7.80375	7.44861	9.61293	0.469244	-1.09159	0.000887707	0.0159687	down	yes
MSTRG.15262	Znhit2	ENSMUST00000162726	GO:0046872(metal ion binding);GO:0022008(neurogenesis)	NA	NA	NA	zinc finger, HIT domain containing 2 [Source:MGI Symbol;Acc:MGI:1352481]	11.3792	7.92832	0	0	0	0	0.000141487	-12.787	4.11594e-06	0.000159737	down	yes
MSTRG.15263	Tm7sf2;Vps51;Gm28374;Zfpl1	ENSMUST00000159084;ENSMUST00000025713;ENSMUST00000113543;ENSMUST00000161090;ENSMUST00000162575;ENSMUST00000162810;ENSMUST00000160354;ENSMUST00000160417;ENSMUST00000162549;ENSMUST00000162721;ENSMUST00000161528;ENSMUST00000159836;ENSMUST00000159832;ENSMUST00000161634;ENSMUST00000025711;ENSMUST00000160324;ENSMUST00000159475;ENSMUST00000161222;ENSMUST00000159869;ENSMUST00000159211;ENSMUST00000160519;…	GO:0016021(integral component of membrane);GO:0016020(membrane);GO:0055114(oxidation-reduction process);GO:0016628(oxidoreductase activity, acting on the CH-CH group of donors, NAD or NADP as acceptor);GO:0016491(oxidoreductase activity);GO:0016627(oxidoreductase activity, acting on the CH-CH group of donors);GO:0050613(delta14-sterol reductase activity);GO:0050661(NADP binding);GO:0006629(lipid …	00100(Steroid biosynthesis);00100(Steroid biosynthesis)	NA	NA	transmembrane 7 superfamily member 2 [Source:MGI Symbol;Acc:MGI:1920416];VPS51 GARP complex subunit [Source:MGI Symbol;Acc:MGI:1915755];predicted gene 28374 [Source:MGI Symbol;Acc:MGI:5579080];zinc finger like protein 1 [Source:MGI Symbol;Acc:MGI:1891017]	8.60003	6.49983	6.93661	3.82713	4.4534	4.20225	0.436619	-1.19555	0.000432149	0.00872423	down	yes
MSTRG.15291	Slc22a12	ENSMUST00000113451;ENSMUST00000129698	GO:0070062(extracellular exosome);GO:0016324(apical plasma membrane);GO:0016021(integral component of membrane);GO:0016020(membrane);GO:0005886(plasma membrane);GO:1903825(organic acid transmembrane transport);GO:0055085(transmembrane transport);GO:0046415(urate metabolic process);GO:0042493(response to drug);GO:0015747(urate transport);GO:0030165(PDZ domain binding);GO:0022857(transmembrane tran…	NA	NA	NA	solute carrier family 22 (organic anion/cation transporter), member 12 [Source:MGI Symbol;Acc:MGI:1195269]	0	0	0	0.187395	0.629029	0.837885	822.627	9.6841	0.000407635	0.00831566	up	yes
MSTRG.15293	Rps6ka4	ENSMUST00000025903;ENSMUST00000170516	GO:0000166(nucleotide binding);GO:0000287(magnesium ion binding);GO:0004672(protein kinase activity);GO:0004674(protein serine/threonine kinase activity);GO:0005515(protein binding);GO:0005524(ATP binding);GO:0016301(kinase activity);GO:0016740(transferase activity);GO:0048273(mitogen-activated protein kinase p38 binding);GO:0006355(regulation of transcription, DNA-templated);GO:0006468(protein p…	04010(MAPK signaling pathway);04668(TNF signaling pathway);04668(TNF signaling pathway)	K04456	EC:2.7.11.1	ribosomal protein S6 kinase, polypeptide 4 [Source:MGI Symbol;Acc:MGI:1930076]	3.18638	2.40382	1.83587	6.66214	8.74648	7.75907	2.40438	1.26567	0.0174697	0.159143	up	yes
MSTRG.15294	Ccdc88b	ENSMUST00000113440	GO:0008017(microtubule binding);GO:0051959(dynein light intermediate chain binding);GO:0001819(positive regulation of cytokine production);GO:0030705(cytoskeleton-dependent intracellular transport);GO:0031122(cytoplasmic microtubule organization);GO:0042102(positive regulation of T cell proliferation);GO:0042832(defense response to protozoan);GO:0050870(positive regulation of T cell activation);G…	NA	NA	NA	coiled-coil domain containing 88B [Source:MGI Symbol;Acc:MGI:1925567]	0.202594	0.25738	0.306331	1.74761	1.22317	1.42511	4.38466	2.13247	0.0278888	0.225306	up	yes
MSTRG.15308	Fermt3	ENSMUST00000040772	GO:0007159(leukocyte cell-cell adhesion);GO:0007229(integrin-mediated signaling pathway);GO:0030335(positive regulation of cell migration);GO:0033622(integrin activation);GO:0033632(regulation of cell-cell adhesion mediated by integrin);GO:0034446(substrate adhesion-dependent cell spreading);GO:0070527(platelet aggregation);GO:0016020(membrane);GO:0070062(extracellular exosome);GO:0005178(integri…	04611(Platelet activation)	NA	NA	fermitin family member 3 [Source:MGI Symbol;Acc:MGI:2147790]	1.55604	1.10304	1.31784	9.02835	4.00737	7.30899	3.92322	1.97204	0.000959721	0.0170711	up	yes
MSTRG.15334	Slc22a27	ENSMUST00000182102;ENSMUST00000075619	GO:0005452(inorganic anion exchanger activity);GO:0015143(urate transmembrane transporter activity);GO:0015347(sodium-independent organic anion transmembrane transporter activity);GO:0022857(transmembrane transporter activity);GO:0006810(transport);GO:0015698(inorganic anion transport);GO:0015747(urate transport);GO:0043252(sodium-independent organic anion transport);GO:0055085(transmembrane tran…	NA	NA	NA	solute carrier family 22, member 27 [Source:MGI Symbol;Acc:MGI:3042283]	0.326734	0.193292	0.119244	0.627556	2.53815	1.97851	6.08846	2.60608	0.0294517	0.234209	up	yes
MSTRG.15338	Slc22a28	ENSMUST00000065651	GO:0016021(integral component of membrane);GO:0016020(membrane);GO:0005887(integral component of plasma membrane);GO:1903825(organic acid transmembrane transport);GO:0055085(transmembrane transport);GO:0043252(sodium-independent organic anion transport);GO:0015747(urate transport);GO:0015698(inorganic anion transport);GO:0022857(transmembrane transporter activity);GO:0015347(sodium-independent or…	NA	NA	NA	solute carrier family 22, member 28 [Source:MGI Symbol;Acc:MGI:3645714]	6.94897	4.04174	7.72496	1.88533	2.66849	2.59015	0.292013	-1.77589	0.000233473	0.00530712	down	yes
MSTRG.15343	Slc22a30	ENSMUST00000096269;ENSMUST00000064507;ENSMUST00000120540	GO:0005452(inorganic anion exchanger activity);GO:0015143(urate transmembrane transporter activity);GO:0015347(sodium-independent organic anion transmembrane transporter activity);GO:0022857(transmembrane transporter activity);GO:0015698(inorganic anion transport);GO:0015747(urate transport);GO:0043252(sodium-independent organic anion transport);GO:0055085(transmembrane transport);GO:1903825(orga…	NA	NA	NA	solute carrier family 22, member 30 [Source:MGI Symbol;Acc:MGI:2442750]	9.92014	10.0057	9.69266	2.71927	3.71992	3.16086	0.249278	-2.00417	4.34688e-10	4.44933e-08	down	yes
MSTRG.15345	Slc3a2	ENSMUST00000170157;ENSMUST00000206598;ENSMUST00000010239;ENSMUST00000205377;ENSMUST00000205463;ENSMUST00000206797;ENSMUST00000206895;ENSMUST00000206560;ENSMUST00000205538	GO:0003723(RNA binding);GO:0003725(double-stranded RNA binding);GO:0003824(catalytic activity);GO:0005515(protein binding);GO:0015175(neutral amino acid transmembrane transporter activity);GO:0098641(cadherin binding involved in cell-cell adhesion);GO:0005975(carbohydrate metabolic process);GO:0006810(transport);GO:0006865(amino acid transport);GO:0015827(tryptophan transport);GO:0043330(response…	04974(Protein digestion and absorption);04974(Protein digestion and absorption)	NA	NA	solute carrier family 3 (activators of dibasic and neutral amino acid transport), member 2 [Source:MGI Symbol;Acc:MGI:96955]	3.93397	4.28709	3.83388	16.0051	23.5996	28.0613	4.28629	2.09973	7.11723e-09	5.41622e-07	up	yes
MSTRG.15377	Fth1	ENSMUST00000025563	GO:0004322(ferroxidase activity);GO:0005506(iron ion binding);GO:0008199(ferric iron binding);GO:0016491(oxidoreductase activity);GO:0046872(metal ion binding);GO:0006826(iron ion transport);GO:0006879(cellular iron ion homeostasis);GO:0006880(intracellular sequestering of iron ion);GO:0006898(receptor-mediated endocytosis);GO:0006955(immune response);GO:0008285(negative regulation of cell prolif…	04978(Mineral absorption)	NA	NA	ferritin heavy polypeptide 1 [Source:MGI Symbol;Acc:MGI:95588]	418.774	406.314	445.153	1750.43	1158.24	775.901	2.24769	1.16845	0.00171709	0.0271248	up	yes
MSTRG.1538	Arl8a	ENSMUST00000027684;ENSMUST00000125774;ENSMUST00000123344;ENSMUST00000141177	GO:0000166(nucleotide binding);GO:0005525(GTP binding);GO:0007049(cell cycle);GO:0007059(chromosome segregation);GO:0007067(mitotic nuclear division);GO:0007264(small GTPase mediated signal transduction);GO:0008150(biological_process);GO:0051301(cell division);GO:0005622(intracellular);GO:0005737(cytoplasm);GO:0005764(lysosome);GO:0005765(lysosomal membrane);GO:0005768(endosome);GO:0016020(membra…	NA	NA	NA	ADP-ribosylation factor-like 8A [Source:MGI Symbol;Acc:MGI:1915974]	2.95404	2.75004	2.6433	10.1631	6.97459	8.3809	2.34621	1.23033	0.0328578	0.25136	up	yes
MSTRG.15382	Fads3	ENSMUST00000115995	GO:0016491(oxidoreductase activity);GO:0006629(lipid metabolic process);GO:0055114(oxidation-reduction process);GO:0016020(membrane);GO:0016021(integral component of membrane);GO:0006631(fatty acid metabolic process);GO:0006633(fatty acid biosynthetic process);GO:0008150(biological_process);GO:0005575(cellular_component);GO:0005783(endoplasmic reticulum);GO:0005789(endoplasmic reticulum membrane)	NA	NA	NA	fatty acid desaturase 3 [Source:MGI Symbol;Acc:MGI:1928740]	9.27368	8.91704	7.01041	2.72594	4.93641	2.92359	0.324667	-1.62297	0.000925517	0.0166147	down	yes
MSTRG.15384	Fads2	ENSMUST00000025567	GO:0004768(stearoyl-CoA 9-desaturase activity);GO:0016491(oxidoreductase activity);GO:0006629(lipid metabolic process);GO:0006631(fatty acid metabolic process);GO:0006633(fatty acid biosynthetic process);GO:0006636(unsaturated fatty acid biosynthetic process);GO:0055114(oxidation-reduction process);GO:0005783(endoplasmic reticulum);GO:0005789(endoplasmic reticulum membrane);GO:0016020(membrane);G…	00592(alpha-Linolenic acid metabolism);01040(Biosynthesis of unsaturated fatty acids);01212(Fatty acid metabolism);03320(PPAR signaling pathway)	NA	NA	fatty acid desaturase 2 [Source:MGI Symbol;Acc:MGI:1930079]	155.855	161.575	156.435	98.2536	86.8057	62.4596	0.40374	-1.3085	7.68399e-05	0.00207872	down	yes
MSTRG.15400	Tkfc	ENSMUST00000037678	GO:0000166(nucleotide binding);GO:0003824(catalytic activity);GO:0004371(glycerone kinase activity);GO:0005515(protein binding);GO:0005524(ATP binding);GO:0016301(kinase activity);GO:0016740(transferase activity);GO:0016829(lyase activity);GO:0034012(FAD-AMP lyase (cyclizing) activity);GO:0046872(metal ion binding);GO:0050354(triokinase activity);GO:0006071(glycerol metabolic process);GO:0008152(…	00561(Glycerolipid metabolism);01200(Carbon metabolism);04622(RIG-I-like receptor signaling pathway)	K00863	EC:2.7.1.28;EC:2.7.1.29	triokinase, FMN cyclase [Source:MGI Symbol;Acc:MGI:2385084]	73.8092	61.2119	44.0435	172.373	205.891	413.26	3.36627	1.75115	6.83108e-06	0.000248059	up	yes
MSTRG.15405	Slc15a3	ENSMUST00000138380;ENSMUST00000025646;ENSMUST00000138263	GO:0005215(transporter activity);GO:0015293(symporter activity);GO:0006810(transport);GO:0006857(oligopeptide transport);GO:0015031(protein transport);GO:0015833(peptide transport);GO:0055085(transmembrane transport);GO:0005764(lysosome);GO:0005765(lysosomal membrane);GO:0016020(membrane);GO:0016021(integral component of membrane);GO:0043231(intracellular membrane-bounded organelle);GO:0043231(in…	NA	NA	NA	solute carrier family 15, member 3 [Source:MGI Symbol;Acc:MGI:1929691]	1.09889	1.18761	0.863053	10.8718	5.96166	7.89921	6.05001	2.59694	3.86906e-08	2.42725e-06	up	yes
MSTRG.15415	Ms4a4c	ENSMUST00000072729;ENSMUST00000119366	GO:0016021(integral component of membrane);GO:0016020(membrane);GO:0005575(cellular_component);GO:0008150(biological_process);GO:0003674(molecular_function);GO:0003674(molecular_function)	NA	NA	NA	membrane-spanning 4-domains, subfamily A, member 4C [Source:MGI Symbol;Acc:MGI:1927656]	0.160513	0.0806317	0.0565441	0.748129	2.35703	2.62335	14.0005	3.8074	0.00467701	0.0590207	up	yes
MSTRG.15417	Ms4a6c	ENSMUST00000165310;ENSMUST00000187462	GO:0016020(membrane);GO:0016021(integral component of membrane);GO:0016021(integral component of membrane)	NA	NA	NA	membrane-spanning 4-domains, subfamily A, member 6C [Source:MGI Symbol;Acc:MGI:2385644]	0.39098	0.337623	0.400063	3.56715	3.00498	4.83608	7.65393	2.9362	0.00333871	0.0457257	up	yes
MSTRG.15421	Ms4a6b	ENSMUST00000163078;ENSMUST00000025580;ENSMUST00000161157;ENSMUST00000159587	GO:0003674(molecular_function);GO:0008150(biological_process);GO:0005575(cellular_component);GO:0016020(membrane);GO:0016021(integral component of membrane);GO:0016021(integral component of membrane)	NA	NA	NA	membrane-spanning 4-domains, subfamily A, member 6B [Source:MGI Symbol;Acc:MGI:1917024]	0.137001	0.197449	0.238052	1.49177	1.57901	1.59387	6.14196	2.6187	0.00923197	0.0961828	up	yes
MSTRG.15423	Ms4a6d	ENSMUST00000025582;ENSMUST00000155669;ENSMUST00000125291;ENSMUST00000135351	GO:0016020(membrane);GO:0016021(integral component of membrane);GO:0016021(integral component of membrane)	NA	NA	NA	membrane-spanning 4-domains, subfamily A, member 6D [Source:MGI Symbol;Acc:MGI:1916024]	0.313501	0.120097	0.202941	3.77597	2.18802	3.3838	11.1443	3.47823	0.00299125	0.0421206	up	yes
MSTRG.15431	Mpeg1	ENSMUST00000081035	GO:0016021(integral component of membrane);GO:0016020(membrane)	NA	NA	NA	macrophage expressed gene 1 [Source:MGI Symbol;Acc:MGI:1333743]	2.81315	7.62322	8.44852	49.7411	67.3237	46.6059	6.64002	2.73119	9.39512e-10	8.98594e-08	up	yes
MSTRG.15442	Gm4952	ENSMUST00000181868;ENSMUST00000092931	GO:0047961(glycine N-acyltransferase activity);GO:0005739(mitochondrion);GO:0003674(molecular_function);GO:0016740(transferase activity);GO:0016746(transferase activity, transferring acyl groups);GO:0008150(biological_process);GO:0008150(biological_process)	00360(Phenylalanine metabolism);00360(Phenylalanine metabolism)	NA	NA	predicted gene 4952 [Source:MGI Symbol;Acc:MGI:3643569]	28.6506	29.0085	27.815	7.74139	9.19026	3.88779	0.189122	-2.40261	2.43727e-08	1.62823e-06	down	yes
MSTRG.15448	Cntf;Zfp91	ENSMUST00000112933;ENSMUST00000142247;ENSMUST00000038627;ENSMUST00000137256	GO:0097058(CRLF-CLCF1 complex);GO:0005125(cytokine activity);GO:0005127(ciliary neurotrophic factor receptor binding);GO:0005138(interleukin-6 receptor binding);GO:0008083(growth factor activity);GO:0007275(multicellular organism development);GO:0007399(nervous system development);GO:0008284(positive regulation of cell proliferation);GO:0010628(positive regulation of gene expression);GO:0030154(c…	04060(Cytokine-cytokine receptor interaction);04630(Jak-STAT signaling pathway)	NA	NA	ciliary neurotrophic factor [Source:MGI Symbol;Acc:MGI:88439];zinc finger protein 91 [Source:MGI Symbol;Acc:MGI:104854]	2.31366	3.57647	2.56623	1.93165	0.893194	0.800616	0.332689	-1.58776	0.000346314	0.00733842	down	yes
MSTRG.15452	Psat1	ENSMUST00000025542;ENSMUST00000162053;ENSMUST00000161707;ENSMUST00000159264;ENSMUST00000160170;ENSMUST00000162233	GO:0003824(catalytic activity);GO:0004648(O-phospho-L-serine:2-oxoglutarate aminotransferase activity);GO:0008483(transaminase activity);GO:0016740(transferase activity);GO:0006564(L-serine biosynthetic process);GO:0008652(cellular amino acid biosynthetic process);GO:0005829(cytosol);GO:0070062(extracellular exosome);GO:0005737(cytoplasm);GO:0005737(cytoplasm)	00260(Glycine, serine and threonine metabolism);00750(Vitamin B6 metabolism);01200(Carbon metabolism);01230(Biosynthesis of amino acids);01230(Biosynthesis of amino acids)	K00831	EC:2.6.1.52	phosphoserine aminotransferase 1 [Source:MGI Symbol;Acc:MGI:2183441]	0.127272	0.0424144	0.0948301	5.62169	8.7474	6.04833	58.3669	5.86708	6.88687e-18	1.72201e-15	up	yes
MSTRG.15553	Vldlr	ENSMUST00000164509;ENSMUST00000164746;ENSMUST00000172302;ENSMUST00000163729;ENSMUST00000047645;ENSMUST00000167487;ENSMUST00000025866;ENSMUST00000165761	GO:0006898(receptor-mediated endocytosis);GO:0030229(very-low-density lipoprotein particle receptor activity);GO:0005509(calcium ion binding);GO:0016020(membrane);GO:0016021(integral component of membrane);GO:0001948(glycoprotein binding);GO:0005515(protein binding);GO:0034185(apolipoprotein binding);GO:0034189(very-low-density lipoprotein particle binding);GO:0034437(glycoprotein transporter act…	NA	NA	NA	very low density lipoprotein receptor [Source:MGI Symbol;Acc:MGI:98935]	0.520093	0.356275	0.303189	2.09666	3.58726	2.67582	5.45645	2.44796	1.63149e-05	0.000529794	up	yes
MSTRG.15581	Glis3	ENSMUST00000162022;ENSMUST00000159520;ENSMUST00000162873;ENSMUST00000161026;ENSMUST00000159639;ENSMUST00000112612;ENSMUST00000159178;ENSMUST00000161328	GO:0003676(nucleic acid binding);GO:0046872(metal ion binding);GO:0006357(regulation of transcription from RNA polymerase II promoter);GO:0005634(nucleus);GO:0000977(RNA polymerase II regulatory region sequence-specific DNA binding);GO:0000978(RNA polymerase II core promoter proximal region sequence-specific DNA binding);GO:0001077(transcriptional activator activity, RNA polymerase II core promot…	NA	NA	NA	GLIS family zinc finger 3 [Source:MGI Symbol;Acc:MGI:2444289]	0.247538	0.263776	0.292108	1.57552	0.864947	0.979744	3.25534	1.70281	0.027002	0.220385	up	yes
MSTRG.15585	Slc1a1	ENSMUST00000161340;ENSMUST00000025875;ENSMUST00000161119;ENSMUST00000162189	GO:0005313(L-glutamate transmembrane transporter activity);GO:0005515(protein binding);GO:0015293(symporter activity);GO:0015501(glutamate:sodium symporter activity);GO:0016595(glutamate binding);GO:0033229(cysteine transmembrane transporter activity);GO:0006810(transport);GO:0010460(positive regulation of heart rate);GO:0015813(L-glutamate transport);GO:0042883(cysteine transport);GO:0051260(pro…	04724(Glutamatergic synapse);04974(Protein digestion and absorption);04974(Protein digestion and absorption)	NA	NA	solute carrier family 1 (neuronal/epithelial high affinity glutamate transporter, system Xag), member 1 [Source:MGI Symbol;Acc:MGI:105083]	0.0305287	0.0765522	0.0128375	0.929923	0.321874	0.304698	9.6666	3.27301	0.0160554	0.14916	up	yes
MSTRG.15597	Cd274	ENSMUST00000016640	GO:0006955(immune response);GO:0007165(signal transduction);GO:0007166(cell surface receptor signaling pathway);GO:0030335(positive regulation of cell migration);GO:0031295(T cell costimulation);GO:0032689(negative regulation of interferon-gamma production);GO:0032693(negative regulation of interleukin-10 production);GO:0034097(response to cytokine);GO:0042102(positive regulation of T cell prolif…	04514(Cell adhesion molecules (CAMs))	NA	NA	CD274 antigen [Source:MGI Symbol;Acc:MGI:1926446]	0.606291	0.616329	0.666943	5.08648	6.82408	3.93513	6.46082	2.69172	6.70094e-05	0.00184703	up	yes
MSTRG.15699	Stambpl1	ENSMUST00000054956;ENSMUST00000129535;ENSMUST00000125232;ENSMUST00000130756	GO:0003674(molecular_function);GO:0008233(peptidase activity);GO:0008237(metallopeptidase activity);GO:0016787(hydrolase activity);GO:0046872(metal ion binding);GO:0006508(proteolysis);GO:0008150(biological_process);GO:0016020(membrane);GO:0016020(membrane)	NA	NA	NA	STAM binding protein like 1 [Source:MGI Symbol;Acc:MGI:1923880]	0.208071	0.164736	0.108164	1.10719	0.843348	0.921323	4.50697	2.17216	0.0407089	0.295409	up	yes
MSTRG.15708	Ifit2	ENSMUST00000149829;ENSMUST00000102826	GO:0003723(RNA binding);GO:0009615(response to virus);GO:0032091(negative regulation of protein binding);GO:0035457(cellular response to interferon-alpha);GO:0043065(positive regulation of apoptotic process);GO:0005737(cytoplasm);GO:0005783(endoplasmic reticulum);GO:0005783(endoplasmic reticulum)	NA	NA	NA	interferon-induced protein with tetratricopeptide repeats 2 [Source:MGI Symbol;Acc:MGI:99449]	0.655991	0.037544	0.686509	4.85015	0.0794906	7.34844	6.67897	2.73963	0.0308933	0.240429	up	yes
MSTRG.15709	Ifit3;Ifit3b	ENSMUST00000102825;ENSMUST00000076249	GO:0035457(cellular response to interferon-alpha);GO:0005515(protein binding);GO:0042802(identical protein binding);GO:0002376(immune system process);GO:0008285(negative regulation of cell proliferation);GO:0009615(response to virus);GO:0035458(cellular response to interferon-beta);GO:0035634(response to stilbenoid);GO:0043066(negative regulation of apoptotic process);GO:0045087(innate immune res…	NA	NA	NA	interferon-induced protein with tetratricopeptide repeats 3 [Source:MGI Symbol;Acc:MGI:1101055];interferon-induced protein with tetratricopeptide repeats 3B [Source:MGI Symbol;Acc:MGI:3698419]	1.43716	1.07457	0.438731	8.01668	6.57519	4.91001	5.13443	2.3602	0.000199416	0.00466004	up	yes
MSTRG.15712	Ifit1	ENSMUST00000102824	GO:0003723(RNA binding);GO:0005515(protein binding);GO:0002376(immune system process);GO:0009615(response to virus);GO:0035457(cellular response to interferon-alpha);GO:0035458(cellular response to interferon-beta);GO:0045087(innate immune response);GO:0051607(defense response to virus);GO:0005737(cytoplasm)	05160(Hepatitis C);05168(Herpes simplex infection)	NA	NA	interferon-induced protein with tetratricopeptide repeats 1 [Source:MGI Symbol;Acc:MGI:99450]	1.87308	2.73074	1.69362	13.6059	10.6938	1.40017	3.19891	1.67758	0.0274664	0.222773	up	yes
MSTRG.15717	Pank1	ENSMUST00000036584;ENSMUST00000112460	GO:0000166(nucleotide binding);GO:0004594(pantothenate kinase activity);GO:0005524(ATP binding);GO:0016301(kinase activity);GO:0016740(transferase activity);GO:0015937(coenzyme A biosynthetic process);GO:0016310(phosphorylation);GO:0005634(nucleus);GO:0005829(cytosol);GO:0030118(clathrin coat);GO:0055037(recycling endosome);GO:0071944(cell periphery);GO:0071944(cell periphery)	00770(Pantothenate and CoA biosynthesis);00770(Pantothenate and CoA biosynthesis)	K01947	EC:2.7.1.33	pantothenate kinase 1 [Source:MGI Symbol;Acc:MGI:1922985]	5.7986	5.84947	6.55564	4.07861	3.32274	3.39527	0.456157	-1.1324	0.000380238	0.0079609	down	yes
MSTRG.1573	Csrp1	ENSMUST00000097561;ENSMUST00000027677	GO:0003723(RNA binding);GO:0005515(protein binding);GO:0008270(zinc ion binding);GO:0046872(metal ion binding);GO:0030036(actin cytoskeleton organization);GO:0070527(platelet aggregation);GO:0005634(nucleus);GO:0005925(focal adhesion);GO:0015629(actin cytoskeleton);GO:0070062(extracellular exosome);GO:0070062(extracellular exosome)	NA	NA	NA	cysteine and glycine-rich protein 1 [Source:MGI Symbol;Acc:MGI:88549]	2.992	2.22551	2.74739	23.9312	12.66	17.9961	5.26938	2.39763	2.99637e-06	0.000121402	up	yes
MSTRG.15739	Ppp1r3c	ENSMUST00000087321	GO:0019888(protein phosphatase regulator activity);GO:0019903(protein phosphatase binding);GO:0005975(carbohydrate metabolic process);GO:0005977(glycogen metabolic process);GO:0005978(glycogen biosynthetic process);GO:0006605(protein targeting);GO:0050790(regulation of catalytic activity);GO:0005622(intracellular)	04910(Insulin signaling pathway)	NA	NA	protein phosphatase 1, regulatory (inhibitor) subunit 3C [Source:MGI Symbol;Acc:MGI:1858229]	5.28861	0.032781	3.073	0.010433	0.117474	0.003843	0.0129223	-6.274	0.00038684	0.00805096	down	yes
MSTRG.1574	Phlda3	ENSMUST00000038945;ENSMUST00000136445	GO:0005546(phosphatidylinositol-4,5-bisphosphate binding);GO:0005547(phosphatidylinositol-3,4,5-trisphosphate binding);GO:0010314(phosphatidylinositol-5-phosphate binding);GO:0032266(phosphatidylinositol-3-phosphate binding);GO:0043325(phosphatidylinositol-3,4-bisphosphate binding);GO:0080025(phosphatidylinositol-3,5-bisphosphate binding);GO:0006915(apoptotic process);GO:0042771(intrinsic apoptot…	NA	NA	NA	pleckstrin homology like domain, family A, member 3 [Source:MGI Symbol;Acc:MGI:1351485]	0.144987	0.109988	0.215926	0.749845	3.18696	2.20287	9.60788	3.26422	0.0130412	0.126054	up	yes
MSTRG.15764	Cyp26a1	ENSMUST00000025946	GO:0055114(oxidation-reduction process);GO:0042573(retinoic acid metabolic process);GO:0034653(retinoic acid catabolic process);GO:0006805(xenobiotic metabolic process);GO:0046872(metal ion binding);GO:0020037(heme binding);GO:0016709(oxidoreductase activity, acting on paired donors, with incorporation or reduction of molecular oxygen, NAD(P)H as one donor, and incorporation of one atom of oxygen…	00830(Retinol metabolism)	NA	NA	cytochrome P450, family 26, subfamily a, polypeptide 1 [Source:MGI Symbol;Acc:MGI:1096359]	0.56671	0.765389	0.604963	7.42651	4.44045	3.52472	6.12701	2.61518	0.00359056	0.0480471	up	yes
MSTRG.15765	Myof	ENSMUST00000041475;ENSMUST00000172095	GO:0005543(phospholipid binding);GO:0001778(plasma membrane repair);GO:0007520(myoblast fusion);GO:0030947(regulation of vascular endothelial growth factor receptor signaling pathway);GO:0034605(cellular response to heat);GO:0005634(nucleus);GO:0005886(plasma membrane);GO:0005901(caveola);GO:0016020(membrane);GO:0016021(integral component of membrane);GO:0030659(cytoplasmic vesicle membrane);GO:0…	NA	NA	NA	myoferlin [Source:MGI Symbol;Acc:MGI:1919192]	0.472554	0.37485	0.355819	3.29265	2.00066	3.26161	5.43558	2.44243	5.95826e-05	0.00167665	up	yes
MSTRG.15795	Cyp2c55	ENSMUST00000025966	GO:0004497(monooxygenase activity);GO:0005506(iron ion binding);GO:0008392(arachidonic acid epoxygenase activity);GO:0016491(oxidoreductase activity);GO:0016705(oxidoreductase activity, acting on paired donors, with incorporation or reduction of molecular oxygen);GO:0020037(heme binding);GO:0046872(metal ion binding);GO:0070330(aromatase activity);GO:0071614(linoleic acid epoxygenase activity);GO…	00140(Steroid hormone biosynthesis);00590(Arachidonic acid metabolism);00591(Linoleic acid metabolism);00830(Retinol metabolism);04726(Serotonergic synapse);04750(Inflammatory mediator regulation of TRP channels);05204(Chemical carcinogenesis)	NA	NA	cytochrome P450, family 2, subfamily c, polypeptide 55 [Source:MGI Symbol;Acc:MGI:1919332]	1.06285	0.725657	0.944936	62.5929	95.4675	73.4555	64.9685	6.02167	1.97034e-42	1.37948e-39	up	yes
MSTRG.15797	Cyp2c53-ps;Cyp2c29	ENSMUST00000176493;ENSMUST00000175649;ENSMUST00000176624;ENSMUST00000003137;ENSMUST00000177087	GO:0004497(monooxygenase activity);GO:0005506(iron ion binding);GO:0016491(oxidoreductase activity);GO:0016705(oxidoreductase activity, acting on paired donors, with incorporation or reduction of molecular oxygen);GO:0020037(heme binding);GO:0046872(metal ion binding);GO:0055114(oxidation-reduction process);GO:0008392(arachidonic acid epoxygenase activity);GO:0016712(oxidoreductase activity, acti…	00140(Steroid hormone biosynthesis);00590(Arachidonic acid metabolism);00591(Linoleic acid metabolism);00830(Retinol metabolism);04726(Serotonergic synapse);04750(Inflammatory mediator regulation of TRP channels);05204(Chemical carcinogenesis);05204(Chemical carcinogenesis)	K17712	EC:1.14.14.1	cytochrome P450, family 2, subfamily c, polypeptide 53-ps [Source:MGI Symbol;Acc:MGI:3646306];cytochrome P450, family 2, subfamily c, polypeptide 29 [Source:MGI Symbol;Acc:MGI:103238]	100.924	94.1202	139.002	587.13	383.087	609.597	3.61257	1.85303	1.77e-07	9.65121e-06	up	yes
MSTRG.15809	Cyp2c67	ENSMUST00000067328	GO:0004497(monooxygenase activity);GO:0005506(iron ion binding);GO:0008392(arachidonic acid epoxygenase activity);GO:0016491(oxidoreductase activity);GO:0016705(oxidoreductase activity, acting on paired donors, with incorporation or reduction of molecular oxygen);GO:0020037(heme binding);GO:0046872(metal ion binding);GO:0019373(epoxygenase P450 pathway);GO:0055114(oxidation-reduction process)	NA	NA	NA	cytochrome P450, family 2, subfamily c, polypeptide 67 [Source:MGI Symbol;Acc:MGI:3612288]	71.169	77.0207	74.9367	25.5999	32.7923	46.896	0.359791	-1.47477	1.87593e-05	0.000600262	down	yes
MSTRG.15820	Cyp2c37	ENSMUST00000049178	GO:0004497(monooxygenase activity);GO:0005506(iron ion binding);GO:0008392(arachidonic acid epoxygenase activity);GO:0016491(oxidoreductase activity);GO:0016705(oxidoreductase activity, acting on paired donors, with incorporation or reduction of molecular oxygen);GO:0020037(heme binding);GO:0046872(metal ion binding);GO:0070330(aromatase activity);GO:0019373(epoxygenase P450 pathway);GO:0055114(o…	00140(Steroid hormone biosynthesis);00590(Arachidonic acid metabolism);00591(Linoleic acid metabolism);00830(Retinol metabolism);04726(Serotonergic synapse);04750(Inflammatory mediator regulation of TRP channels);05204(Chemical carcinogenesis)	NA	NA	cytochrome P450, family 2. subfamily c, polypeptide 37 [Source:MGI Symbol;Acc:MGI:1306806]	144.155	159.385	151.894	37.6479	25.367	11.9673	0.128092	-2.96475	1.61142e-11	2.04381e-09	down	yes
MSTRG.15824	Cyp2c54	ENSMUST00000048959	GO:0004497(monooxygenase activity);GO:0005506(iron ion binding);GO:0008392(arachidonic acid epoxygenase activity);GO:0016491(oxidoreductase activity);GO:0016705(oxidoreductase activity, acting on paired donors, with incorporation or reduction of molecular oxygen);GO:0020037(heme binding);GO:0046872(metal ion binding);GO:0070330(aromatase activity);GO:0071614(linoleic acid epoxygenase activity);GO…	00140(Steroid hormone biosynthesis);00590(Arachidonic acid metabolism);00591(Linoleic acid metabolism);00830(Retinol metabolism);04726(Serotonergic synapse);04750(Inflammatory mediator regulation of TRP channels);05204(Chemical carcinogenesis)	NA	NA	cytochrome P450, family 2, subfamily c, polypeptide 54 [Source:MGI Symbol;Acc:MGI:3642960]	93.7807	98.3412	101.031	1.17616	1.14047	0.705782	0.00801572	-6.96295	8.96986e-57	9.81247e-54	down	yes
MSTRG.15825	Cyp2c50	ENSMUST00000068094;ENSMUST00000080171;ENSMUST00000124391	GO:0004497(monooxygenase activity);GO:0005506(iron ion binding);GO:0008392(arachidonic acid epoxygenase activity);GO:0016491(oxidoreductase activity);GO:0016705(oxidoreductase activity, acting on paired donors, with incorporation or reduction of molecular oxygen);GO:0020037(heme binding);GO:0046872(metal ion binding);GO:0070330(aromatase activity);GO:0071614(linoleic acid epoxygenase activity);GO…	00140(Steroid hormone biosynthesis);00590(Arachidonic acid metabolism);00591(Linoleic acid metabolism);00830(Retinol metabolism);04726(Serotonergic synapse);04750(Inflammatory mediator regulation of TRP channels);05204(Chemical carcinogenesis);05204(Chemical carcinogenesis)	NA	NA	cytochrome P450, family 2, subfamily c, polypeptide 50 [Source:MGI Symbol;Acc:MGI:2147497]	110.781	160.184	176.85	17.0122	10.6604	8.22047	0.0619054	-4.01379	1.90927e-21	6.86441e-19	down	yes
MSTRG.1583	Zfp281	ENSMUST00000047734;ENSMUST00000112046	GO:0000978(RNA polymerase II core promoter proximal region sequence-specific DNA binding);GO:0001047(core promoter binding);GO:0001078(transcriptional repressor activity, RNA polymerase II core promoter proximal region sequence-specific binding);GO:0003676(nucleic acid binding);GO:0003677(DNA binding);GO:0003700(transcription factor activity, sequence-specific DNA binding);GO:0003714(transcriptio…	NA	NA	NA	zinc finger protein 281 [Source:MGI Symbol;Acc:MGI:3029290]	0.00397711	0.000472842	0.0107386	0.0227535	3.71546	4.45289	282.182	8.14048	1.29453e-06	5.85482e-05	up	yes
MSTRG.15835	Cyp2c70	ENSMUST00000051846;ENSMUST00000171604;ENSMUST00000165102;ENSMUST00000164351	GO:0004497(monooxygenase activity);GO:0005506(iron ion binding);GO:0008392(arachidonic acid epoxygenase activity);GO:0016491(oxidoreductase activity);GO:0016705(oxidoreductase activity, acting on paired donors, with incorporation or reduction of molecular oxygen);GO:0020037(heme binding);GO:0046872(metal ion binding);GO:0070330(aromatase activity);GO:0019373(epoxygenase P450 pathway);GO:0055114(o…	00140(Steroid hormone biosynthesis);00590(Arachidonic acid metabolism);00591(Linoleic acid metabolism);00830(Retinol metabolism);04726(Serotonergic synapse);04750(Inflammatory mediator regulation of TRP channels);05204(Chemical carcinogenesis);05204(Chemical carcinogenesis)	NA	NA	cytochrome P450, family 2, subfamily c, polypeptide 70 [Source:MGI Symbol;Acc:MGI:2385878]	2.81905	2.63986	3.68745	26.3884	28.2577	26.232	6.77949	2.76118	2.69492e-16	5.89615e-14	up	yes
MSTRG.15836	Pdlim1	ENSMUST00000068439;ENSMUST00000182540;ENSMUST00000182813;ENSMUST00000182636	GO:0003713(transcription coactivator activity);GO:0005515(protein binding);GO:0008270(zinc ion binding);GO:0046872(metal ion binding);GO:0098641(cadherin binding involved in cell-cell adhesion);GO:0001666(response to hypoxia);GO:0006355(regulation of transcription, DNA-templated);GO:0098609(cell-cell adhesion);GO:0005667(transcription factor complex);GO:0005737(cytoplasm);GO:0005856(cytoskeleton)…	NA	NA	NA	PDZ and LIM domain 1 (elfin) [Source:MGI Symbol;Acc:MGI:1860611]	1.61298	1.48347	1.78381	4.77212	4.07395	5.11494	2.18832	1.12983	0.0261997	0.216002	up	yes
MSTRG.15845	Aldh18a1	ENSMUST00000176939;ENSMUST00000025979;ENSMUST00000155613;ENSMUST00000175967;ENSMUST00000134749;ENSMUST00000176955;ENSMUST00000149476	GO:0000166(nucleotide binding);GO:0003723(RNA binding);GO:0003824(catalytic activity);GO:0004349(glutamate 5-kinase activity);GO:0004350(glutamate-5-semialdehyde dehydrogenase activity);GO:0005524(ATP binding);GO:0016301(kinase activity);GO:0016491(oxidoreductase activity);GO:0016620(oxidoreductase activity, acting on the aldehyde or oxo group of donors, NAD or NADP as acceptor);GO:0016740(transf…	00330(Arginine and proline metabolism);01230(Biosynthesis of amino acids);01230(Biosynthesis of amino acids)	K00147;K00931	EC:1.2.1.41;EC:2.7.2.11	aldehyde dehydrogenase 18 family, member A1 [Source:MGI Symbol;Acc:MGI:1888908]	0.292906	0.273338	0.164567	12.9038	14.2893	19.2942	48.1343	5.58899	1.18032e-25	5.73866e-23	up	yes
MSTRG.15847	Entpd1	ENSMUST00000112231;ENSMUST00000156598;ENSMUST00000144080;ENSMUST00000137508;ENSMUST00000127268;ENSMUST00000151726	GO:0016787(hydrolase activity);GO:0016020(membrane);GO:0016021(integral component of membrane);GO:0070062(extracellular exosome);GO:0000166(nucleotide binding);GO:0005524(ATP binding);GO:0017110(nucleoside-diphosphatase activity);GO:0017111(nucleoside-triphosphatase activity);GO:0102490(8-oxo-dGTP phosphohydrolase activity);GO:0007186(G-protein coupled receptor signaling pathway);GO:0009181(purin…	00230(Purine metabolism);00240(Pyrimidine metabolism);05169(Epstein-Barr virus infection);05169(Epstein-Barr virus infection)	NA	NA	ectonucleoside triphosphate diphosphohydrolase 1 [Source:MGI Symbol;Acc:MGI:102805]	0.803389	0.541312	0.704137	3.74541	2.23398	3.17564	3.42606	1.77655	0.000145408	0.00357957	up	yes
MSTRG.15860	Arhgap19	ENSMUST00000026150;ENSMUST00000176266;ENSMUST00000177495	GO:0003674(molecular_function);GO:0005096(GTPase activator activity);GO:0007165(signal transduction);GO:0043547(positive regulation of GTPase activity);GO:0043547(positive regulation of GTPase activity)	NA	NA	NA	Rho GTPase activating protein 19 [Source:MGI Symbol;Acc:MGI:1918335]	0.279236	0.407015	0.706633	3.32139	1.41396	2.33556	3.86917	1.95202	0.00903873	0.0944507	up	yes
MSTRG.15875	Marveld1	ENSMUST00000061111;ENSMUST00000184186	GO:0019911(structural constituent of myelin sheath);GO:0001766(membrane raft polarization);GO:0007049(cell cycle);GO:0008104(protein localization);GO:0042552(myelination);GO:0005634(nucleus);GO:0005737(cytoplasm);GO:0005856(cytoskeleton);GO:0005886(plasma membrane);GO:0016020(membrane);GO:0016021(integral component of membrane);GO:0045121(membrane raft);GO:0045121(membrane raft)	NA	NA	NA	MARVEL (membrane-associating) domain containing 1 [Source:MGI Symbol;Acc:MGI:2147570]	4.18166	3.5899	3.40784	0.276929	0.394495	3.00404	0.245339	-2.02715	0.0170693	0.156585	down	yes
MSTRG.15889	Got1	ENSMUST00000026196;ENSMUST00000133325;ENSMUST00000132504;ENSMUST00000124954	GO:0003824(catalytic activity);GO:0004069(L-aspartate:2-oxoglutarate aminotransferase activity);GO:0004609(phosphatidylserine decarboxylase activity);GO:0008483(transaminase activity);GO:0016740(transferase activity);GO:0030170(pyridoxal phosphate binding);GO:0031406(carboxylic acid binding);GO:0047801(L-cysteine:2-oxoglutarate aminotransferase activity);GO:0080130(L-phenylalanine:2-oxoglutarate …	00250(Alanine, aspartate and glutamate metabolism);00270(Cysteine and methionine metabolism);00330(Arginine and proline metabolism);00350(Tyrosine metabolism);00360(Phenylalanine metabolism);00400(Phenylalanine, tyrosine and tryptophan biosynthesis);01200(Carbon metabolism);01210(2-Oxocarboxylic acid metabolism);01230(Biosynthesis of amino acids);01230(Biosynthesis of amino acids)	K14455	EC:2.6.1.1	glutamic-oxaloacetic transaminase 1, soluble [Source:MGI Symbol;Acc:MGI:95791]	27.1362	21.2364	13.2686	4.822	4.88584	6.80028	0.205964	-2.27953	1.06352e-09	1.00079e-07	down	yes
MSTRG.15902	Cyp2c44	ENSMUST00000026211;ENSMUST00000211830	GO:0055114(oxidation-reduction process);GO:0019373(epoxygenase P450 pathway);GO:0046872(metal ion binding);GO:0020037(heme binding);GO:0016712(oxidoreductase activity, acting on paired donors, with incorporation or reduction of molecular oxygen, reduced flavin or flavoprotein as one donor, and incorporation of one atom of oxygen);GO:0016705(oxidoreductase activity, acting on paired donors, with i…	00140(Steroid hormone biosynthesis);00590(Arachidonic acid metabolism);00591(Linoleic acid metabolism);00830(Retinol metabolism);04726(Serotonergic synapse);04750(Inflammatory mediator regulation of TRP channels);05204(Chemical carcinogenesis);05204(Chemical carcinogenesis)	K17712	EC:1.14.14.1	cytochrome P450, family 2, subfamily c, polypeptide 44 [Source:MGI Symbol;Acc:MGI:1888897]	108.641	111.028	115.213	23.7492	20.8518	22.9805	0.155033	-2.68935	2.68432e-16	5.89615e-14	down	yes
MSTRG.15908	Scd2	ENSMUST00000026221	GO:0004768(stearoyl-CoA 9-desaturase activity);GO:0016491(oxidoreductase activity);GO:0016717(oxidoreductase activity, acting on paired donors, with oxidation of a pair of donors resulting in the reduction of molecular oxygen to two molecules of water);GO:0032896(palmitoyl-CoA 9-desaturase activity);GO:0046872(metal ion binding);GO:0006629(lipid metabolic process);GO:0006631(fatty acid metabolic …	01040(Biosynthesis of unsaturated fatty acids);01212(Fatty acid metabolism);03320(PPAR signaling pathway);04152(AMPK signaling pathway)	NA	NA	stearoyl-Coenzyme A desaturase 2 [Source:MGI Symbol;Acc:MGI:98240]	0.318024	0.903481	0.936673	6.0358	8.48338	13.5048	9.80767	3.29391	1.04846e-08	7.61462e-07	up	yes
MSTRG.15910	Scd1	ENSMUST00000041331	GO:0004768(stearoyl-CoA 9-desaturase activity);GO:0005506(iron ion binding);GO:0016491(oxidoreductase activity);GO:0016717(oxidoreductase activity, acting on paired donors, with oxidation of a pair of donors resulting in the reduction of molecular oxygen to two molecules of water);GO:0032896(palmitoyl-CoA 9-desaturase activity);GO:0046872(metal ion binding);GO:0006629(lipid metabolic process);GO:…	01040(Biosynthesis of unsaturated fatty acids);01212(Fatty acid metabolism);03320(PPAR signaling pathway);04152(AMPK signaling pathway)	NA	NA	stearoyl-Coenzyme A desaturase 1 [Source:MGI Symbol;Acc:MGI:98239]	99.2065	529.71	701.496	2777.76	2575.9	3880.54	5.2559	2.39394	1.61206e-05	0.000525434	up	yes
MSTRG.1594	Ptprc	ENSMUST00000112036;ENSMUST00000182283;ENSMUST00000183301;ENSMUST00000182755;ENSMUST00000188596;ENSMUST00000195533;ENSMUST00000187586;ENSMUST00000193650;ENSMUST00000183262;ENSMUST00000182138;ENSMUST00000183229;ENSMUST00000185570;ENSMUST00000186628	GO:0004721(phosphoprotein phosphatase activity);GO:0004725(protein tyrosine phosphatase activity);GO:0016787(hydrolase activity);GO:0016791(phosphatase activity);GO:0006470(protein dephosphorylation);GO:0016311(dephosphorylation);GO:0035335(peptidyl-tyrosine dephosphorylation);GO:0050852(T cell receptor signaling pathway);GO:0016020(membrane);GO:0016021(integral component of membrane);GO:0010332(…	04514(Cell adhesion molecules (CAMs));04660(T cell receptor signaling pathway);04666(Fc gamma R-mediated phagocytosis);05340(Primary immunodeficiency);05340(Primary immunodeficiency)	NA	NA	protein tyrosine phosphatase, receptor type, C [Source:MGI Symbol;Acc:MGI:97810]	0.7426	0.637336	0.549146	2.16941	2.65616	2.75102	3.01463	1.59198	0.000215233	0.0049634	up	yes
MSTRG.15950	Elovl3	ENSMUST00000043739	GO:0009922(fatty acid elongase activity);GO:0016740(transferase activity);GO:0102336(3-oxo-arachidoyl-CoA synthase activity);GO:0102337(3-oxo-cerotoyl-CoA synthase activity);GO:0102338(3-oxo-lignoceronyl-CoA synthase activity);GO:0006629(lipid metabolic process);GO:0006631(fatty acid metabolic process);GO:0006633(fatty acid biosynthetic process);GO:0006636(unsaturated fatty acid biosynthetic proc…	00062(Fatty acid elongation)	K00634;K10205	EC:2.3.1.19;EC:2.3.1.199	elongation of very long chain fatty acids (FEN1/Elo2, SUR4/Elo3, yeast)-like 3 [Source:MGI Symbol;Acc:MGI:1195976]	61.0599	54.0837	52.7667	0.494789	0.435811	0.339264	0.00592121	-7.39989	5.59887e-54	5.44427e-51	down	yes
MSTRG.15951	Pitx3	ENSMUST00000026259;ENSMUST00000172980;ENSMUST00000172971	GO:0000978(RNA polymerase II core promoter proximal region sequence-specific DNA binding);GO:0001077(transcriptional activator activity, RNA polymerase II core promoter proximal region sequence-specific binding);GO:0003677(DNA binding);GO:0003700(transcription factor activity, sequence-specific DNA binding);GO:0005515(protein binding);GO:0043565(sequence-specific DNA binding);GO:0002088(lens deve…	NA	NA	NA	paired-like homeodomain transcription factor 3 [Source:MGI Symbol;Acc:MGI:1100498]	1.44428	1.75547	1.29005	0.0566126	0.0299458	0	0.0180934	-5.78839	0.000548852	0.010615	down	yes
MSTRG.15983	Cyp17a1	ENSMUST00000026012;ENSMUST00000131142;ENSMUST00000156577	GO:0004497(monooxygenase activity);GO:0004508(steroid 17-alpha-monooxygenase activity);GO:0005506(iron ion binding);GO:0016491(oxidoreductase activity);GO:0016705(oxidoreductase activity, acting on paired donors, with incorporation or reduction of molecular oxygen);GO:0016829(lyase activity);GO:0020037(heme binding);GO:0046872(metal ion binding);GO:0047442(17-alpha-hydroxyprogesterone aldolase ac…	00140(Steroid hormone biosynthesis);04913(Ovarian Steroidogenesis);04917(Prolactin signaling pathway);04917(Prolactin signaling pathway)	K00512	EC:1.14.14.19	cytochrome P450, family 17, subfamily a, polypeptide 1 [Source:MGI Symbol;Acc:MGI:88586]	4.42511	3.74198	2.33255	0.477611	1.40117	0.52057	0.178627	-2.48498	0.00792711	0.0855415	down	yes
MSTRG.16059	Ablim1	ENSMUST00000079360;ENSMUST00000111529;ENSMUST00000104902;ENSMUST00000099294;ENSMUST00000111528;ENSMUST00000111526;ENSMUST00000111550;ENSMUST00000111558;ENSMUST00000156316;ENSMUST00000137389;ENSMUST00000127198;ENSMUST00000133782;ENSMUST00000134430;ENSMUST00000150425;ENSMUST00000128212;ENSMUST00000133369	GO:0030027(lamellipodium);GO:0001725(stress fiber);GO:0060271(cilium assembly);GO:0030032(lamellipodium assembly);GO:0007010(cytoskeleton organization);GO:0046872(metal ion binding);GO:0008270(zinc ion binding);GO:0003779(actin binding);GO:0005515(protein binding);GO:0007411(axon guidance);GO:0045944(positive regulation of transcription from RNA polymerase II promoter);GO:0005737(cytoplasm);GO:00…	04360(Axon guidance);04360(Axon guidance)	NA	NA	actin-binding LIM protein 1 [Source:MGI Symbol;Acc:MGI:1194500]	2.64816	1.59004	1.91181	6.73418	5.39895	7.74493	2.4768	1.30848	0.000295101	0.00642432	up	yes
MSTRG.16070	Gfra1	ENSMUST00000026076;ENSMUST00000129100;ENSMUST00000169850;ENSMUST00000152507;ENSMUST00000140141;ENSMUST00000138530;ENSMUST00000131877;ENSMUST00000123957;ENSMUST00000135730	GO:0004872(receptor activity);GO:0007169(transmembrane receptor protein tyrosine kinase signaling pathway);GO:0007399(nervous system development);GO:0009653(anatomical structure morphogenesis);GO:0005886(plasma membrane);GO:0016020(membrane);GO:0019898(extrinsic component of membrane);GO:0031225(anchored component of membrane);GO:0070062(extracellular exosome);GO:0070062(extracellular exosome)	NA	NA	NA	glial cell line derived neurotrophic factor family receptor alpha 1 [Source:MGI Symbol;Acc:MGI:1100842]	8.67229	12.9815	14.3763	2.2151	4.50638	4.19442	0.231217	-2.11268	3.75077e-08	2.3615e-06	down	yes
MSTRG.16133	Fam107b	ENSMUST00000115052;ENSMUST00000115055;ENSMUST00000115054;ENSMUST00000027965;ENSMUST00000115053;ENSMUST00000177125;ENSMUST00000176254	GO:0003674(molecular_function);GO:0007605(sensory perception of sound);GO:0005575(cellular_component);GO:0005575(cellular_component)	NA	NA	NA	family with sequence similarity 107, member B [Source:MGI Symbol;Acc:MGI:1913790]	8.92984	7.9436	10.1802	4.14914	4.7356	5.96877	0.419488	-1.2533	0.000523613	0.0102172	down	yes
MSTRG.16146	Frmd4a	ENSMUST00000137809;ENSMUST00000132710;ENSMUST00000091497;ENSMUST00000175669;ENSMUST00000147156;ENSMUST00000175944;ENSMUST00000115037;ENSMUST00000141746;ENSMUST00000075767;ENSMUST00000176962;ENSMUST00000123919;ENSMUST00000153160;ENSMUST00000176828;ENSMUST00000142452;ENSMUST00000176864	GO:0005856(cytoskeleton);GO:0030674(protein binding, bridging);GO:0090162(establishment of epithelial cell polarity);GO:0005737(cytoplasm);GO:0005923(bicellular tight junction);GO:0005923(bicellular tight junction)	NA	NA	NA	FERM domain containing 4A [Source:MGI Symbol;Acc:MGI:1919850]	0.315645	0.272777	0.276275	0.946367	0.666553	0.930296	2.25286	1.17176	0.0393144	0.287435	up	yes
MSTRG.16182	Phyh	ENSMUST00000027975;ENSMUST00000146933;ENSMUST00000128738	GO:0003824(catalytic activity);GO:0005515(protein binding);GO:0016491(oxidoreductase activity);GO:0031418(L-ascorbic acid binding);GO:0046872(metal ion binding);GO:0048037(cofactor binding);GO:0048244(phytanoyl-CoA dioxygenase activity);GO:0051213(dioxygenase activity);GO:0001561(fatty acid alpha-oxidation);GO:0006631(fatty acid metabolic process);GO:0006720(isoprenoid metabolic process);GO:00551…	04146(Peroxisome);04146(Peroxisome)	NA	NA	phytanoyl-CoA hydroxylase [Source:MGI Symbol;Acc:MGI:891978]	218.109	245.197	197.071	83.8345	91.4422	71.2163	0.288045	-1.79563	4.34385e-08	2.65841e-06	down	yes
MSTRG.16183	Mcm10	ENSMUST00000102985;ENSMUST00000125349;ENSMUST00000150091;ENSMUST00000027980;ENSMUST00000139882;ENSMUST00000151533;ENSMUST00000125201;ENSMUST00000146257;ENSMUST00000125851	GO:0003677(DNA binding);GO:0003688(DNA replication origin binding);GO:0003697(single-stranded DNA binding);GO:0019899(enzyme binding);GO:0042802(identical protein binding);GO:0046872(metal ion binding);GO:0006260(DNA replication);GO:0006270(DNA replication initiation);GO:0006974(cellular response to DNA damage stimulus);GO:0008283(cell proliferation);GO:0005634(nucleus);GO:0005730(nucleolus);GO:0…	NA	NA	NA	minichromosome maintenance 10 replication initiation factor [Source:MGI Symbol;Acc:MGI:1917274]	1.91001	2.25015	1.6363	0.425381	0.481193	0.341492	0.16765	-2.57648	2.87128e-05	0.000866482	down	yes
MSTRG.16185	Optn	ENSMUST00000125203;ENSMUST00000114996;ENSMUST00000027986;ENSMUST00000145501;ENSMUST00000143809	GO:0005515(protein binding);GO:0008022(protein C-terminus binding);GO:0017137(Rab GTPase binding);GO:0030674(protein binding, bridging);GO:0031593(polyubiquitin binding);GO:0042802(identical protein binding);GO:0043130(ubiquitin binding);GO:0046872(metal ion binding);GO:0070530(K63-linked polyubiquitin binding);GO:0000042(protein targeting to Golgi);GO:0001920(negative regulation of receptor recy…	NA	NA	NA	optineurin [Source:MGI Symbol;Acc:MGI:1918898]	6.2559	6.69647	5.26292	2.67177	2.85254	2.76229	0.350308	-1.5133	3.19309e-06	0.000128557	down	yes
MSTRG.16190	Camk1d	ENSMUST00000044009;ENSMUST00000114987;ENSMUST00000130470	GO:0005737(cytoplasm);GO:0005634(nucleus);GO:0071622(regulation of granulocyte chemotaxis);GO:0060267(positive regulation of respiratory burst);GO:0050773(regulation of dendrite development);GO:0050766(positive regulation of phagocytosis);GO:0032793(positive regulation of CREB transcription factor activity);GO:0016310(phosphorylation);GO:0006468(protein phosphorylation);GO:0016740(transferase act…	04921(Oxytocin signaling pathway);04921(Oxytocin signaling pathway)	NA	NA	calcium/calmodulin-dependent protein kinase ID [Source:MGI Symbol;Acc:MGI:2442190]	4.62722	4.62108	2.00348	0.50278	0.785624	1.40314	0.182774	-2.45187	2.25158e-07	1.19422e-05	down	yes
MSTRG.16218	Usp6nl	ENSMUST00000114937;ENSMUST00000132391;ENSMUST00000042503;ENSMUST00000150515	GO:0005096(GTPase activator activity);GO:0017137(Rab GTPase binding);GO:0006886(intracellular protein transport);GO:0007030(Golgi organization);GO:0019068(virion assembly);GO:0031338(regulation of vesicle fusion);GO:0035526(retrograde transport, plasma membrane to Golgi);GO:0048227(plasma membrane to endosome transport);GO:0090630(activation of GTPase activity);GO:1903358(regulation of Golgi orga…	NA	NA	NA	USP6 N-terminal like [Source:MGI Symbol;Acc:MGI:2138893]	2.89657	2.64054	2.76979	1.50418	0.978642	2.24909	0.43405	-1.20407	0.00196171	0.0304378	down	yes
MSTRG.16302	Vim	ENSMUST00000141365;ENSMUST00000028062;ENSMUST00000193675;ENSMUST00000155605;ENSMUST00000191615;ENSMUST00000148248	GO:0005882(intermediate filament);GO:0005198(structural molecule activity);GO:0005886(plasma membrane);GO:0001948(glycoprotein binding);GO:0003725(double-stranded RNA binding);GO:0005200(structural constituent of cytoskeleton);GO:0005212(structural constituent of eye lens);GO:0005515(protein binding);GO:0008022(protein C-terminus binding);GO:0042802(identical protein binding);GO:0097110(scaffold …	05169(Epstein-Barr virus infection);05206(MicroRNAs in cancer);05206(MicroRNAs in cancer)	NA	NA	vimentin [Source:MGI Symbol;Acc:MGI:98932]	2.01263	1.34426	1.49725	9.70985	9.72485	7.85057	4.32919	2.1141	4.90505e-06	0.000186232	up	yes
MSTRG.1631	Rgs2	ENSMUST00000127206;ENSMUST00000027606;ENSMUST00000153527;ENSMUST00000134817	GO:0001965(G-protein alpha-subunit binding);GO:0005096(GTPase activator activity);GO:0005515(protein binding);GO:0048487(beta-tubulin binding);GO:0006417(regulation of translation);GO:0007049(cell cycle);GO:0007186(G-protein coupled receptor signaling pathway);GO:0007283(spermatogenesis);GO:0008277(regulation of G-protein coupled receptor protein signaling pathway);GO:0009968(negative regulation …	04022(cGMP - PKG signaling pathway);04921(Oxytocin signaling pathway);04921(Oxytocin signaling pathway)	NA	NA	regulator of G-protein signaling 2 [Source:MGI Symbol;Acc:MGI:1098271]	0.314471	0.197794	0.393316	2.61075	1.19725	2.0833	4.92424	2.2999	0.0221562	0.190659	up	yes
MSTRG.16351	Nebl	ENSMUST00000028080;ENSMUST00000124270;ENSMUST00000138241;ENSMUST00000150194;ENSMUST00000177966;ENSMUST00000132418;ENSMUST00000145545;ENSMUST00000130725	GO:0003779(actin binding);GO:0008270(zinc ion binding);GO:0046872(metal ion binding);GO:0005737(cytoplasm);GO:0030018(Z disc);GO:0001725(stress fiber);GO:0071691(cardiac muscle thin filament assembly);GO:0008092(cytoskeletal protein binding);GO:0008092(cytoskeletal protein binding)	NA	NA	NA	nebulette [Source:MGI Symbol;Acc:MGI:1921353]	0.0538966	0.0292259	0.0467014	1.3038	0.762727	1.73063	21.6322	4.43511	6.18221e-09	4.83068e-07	up	yes
MSTRG.16393	Apbb1ip	ENSMUST00000131195;ENSMUST00000014290;ENSMUST00000148315;ENSMUST00000132993	GO:0005886(plasma membrane);GO:0005829(cytosol);GO:0007165(signal transduction);GO:0005515(protein binding);GO:0002291(T cell activation via T cell receptor contact with antigen bound to MHC molecule on antigen presenting cell);GO:0045785(positive regulation of cell adhesion);GO:0005737(cytoplasm);GO:0005856(cytoskeleton);GO:0005925(focal adhesion);GO:0016020(membrane);GO:0030027(lamellipodium);G…	04015(Rap1 signaling pathway);04611(Platelet activation);04611(Platelet activation)	NA	NA	amyloid beta (A4) precursor protein-binding, family B, member 1 interacting protein [Source:MGI Symbol;Acc:MGI:1861354]	0.19058	0.170536	0.277128	1.85014	0.804613	1.22409	4.59341	2.19957	0.0130847	0.126391	up	yes
MSTRG.16404	Acbd5	ENSMUST00000028121;ENSMUST00000114523;ENSMUST00000144088;ENSMUST00000114526;ENSMUST00000114529;ENSMUST00000155602	GO:0000062(fatty-acyl-CoA binding);GO:0003674(molecular_function);GO:0008289(lipid binding);GO:0006810(transport);GO:0006914(autophagy);GO:0030242(pexophagy);GO:0005634(nucleus);GO:0005654(nucleoplasm);GO:0005777(peroxisome);GO:0005778(peroxisomal membrane);GO:0016020(membrane);GO:0016021(integral component of membrane);GO:0016021(integral component of membrane)	NA	NA	NA	acyl-Coenzyme A binding domain containing 5 [Source:MGI Symbol;Acc:MGI:1921409]	7.19167	7.93982	10.9535	4.55901	4.78488	5.67324	0.43966	-1.18554	0.00033872	0.00720367	down	yes
MSTRG.1643	Prg4	ENSMUST00000006171;ENSMUST00000111901;ENSMUST00000111902;ENSMUST00000164600;ENSMUST00000162367;ENSMUST00000161611;ENSMUST00000161320;ENSMUST00000159035	GO:0006955(immune response);GO:0006898(receptor-mediated endocytosis);GO:0030247(polysaccharide binding);GO:0005044(scavenger receptor activity);GO:0005044(scavenger receptor activity)	NA	NA	NA	proteoglycan 4 (megakaryocyte stimulating factor, articular superficial zone protein) [Source:MGI Symbol;Acc:MGI:1891344]	1.26233	1.43975	1.93683	4.54479	5.99875	4.75975	2.52204	1.33459	0.0174169	0.158941	up	yes
MSTRG.16439	Entpd8	ENSMUST00000135004;ENSMUST00000044078;ENSMUST00000114380;ENSMUST00000152326;ENSMUST00000149470;ENSMUST00000114376;ENSMUST00000150625;ENSMUST00000127384	GO:0000166(nucleotide binding);GO:0005524(ATP binding);GO:0016787(hydrolase activity);GO:0017110(nucleoside-diphosphatase activity);GO:0017111(nucleoside-triphosphatase activity);GO:0046872(metal ion binding);GO:0102490(8-oxo-dGTP phosphohydrolase activity);GO:0009124(nucleoside monophosphate biosynthetic process);GO:0009133(nucleoside diphosphate biosynthetic process);GO:0005886(plasma membrane)…	00230(Purine metabolism);00240(Pyrimidine metabolism);05169(Epstein-Barr virus infection);05169(Epstein-Barr virus infection)	NA	NA	ectonucleoside triphosphate diphosphohydrolase 8 [Source:MGI Symbol;Acc:MGI:1919340]	3.83167	4.32298	3.39693	2.76421	2.22932	1.88315	0.460362	-1.11916	0.00280632	0.0401627	down	yes
MSTRG.16458	Dpp7	ENSMUST00000139108;ENSMUST00000139971;ENSMUST00000149953;ENSMUST00000028332;ENSMUST00000133253;ENSMUST00000144218;ENSMUST00000131665;ENSMUST00000135473;ENSMUST00000150305;ENSMUST00000125248	GO:0004177(aminopeptidase activity);GO:0008233(peptidase activity);GO:0008236(serine-type peptidase activity);GO:0008239(dipeptidyl-peptidase activity);GO:0016787(hydrolase activity);GO:0006508(proteolysis);GO:0005576(extracellular region);GO:0005764(lysosome);GO:0005794(Golgi apparatus);GO:0005829(cytosol);GO:0031410(cytoplasmic vesicle);GO:0031982(vesicle);GO:0043231(intracellular membrane-boun…	NA	NA	NA	dipeptidylpeptidase 7 [Source:MGI Symbol;Acc:MGI:1933213]	2.9954	2.29402	2.27715	8.14495	7.68465	9.54339	2.56581	1.35942	0.00605728	0.070822	up	yes
MSTRG.16460	Uap1l1	ENSMUST00000102925;ENSMUST00000138985;ENSMUST00000151131;ENSMUST00000131025;ENSMUST00000146226;ENSMUST00000152537	GO:0003977(UDP-N-acetylglucosamine diphosphorylase activity);GO:0016740(transferase activity);GO:0016779(nucleotidyltransferase activity);GO:0070569(uridylyltransferase activity);GO:0006048(UDP-N-acetylglucosamine biosynthetic process);GO:0008152(metabolic process);GO:0005829(cytosol);GO:0005829(cytosol)	00520(Amino sugar and nucleotide sugar metabolism);00520(Amino sugar and nucleotide sugar metabolism)	NA	NA	UDP-N-acteylglucosamine pyrophosphorylase 1-like 1 [Source:MGI Symbol;Acc:MGI:2443318]	1.12354	0.903968	0.639249	10.2148	10.6874	12.5002	9.59037	3.26159	2.03817e-11	2.54815e-09	up	yes
MSTRG.16461	Entpd2;Npdc1	ENSMUST00000028328;ENSMUST00000148859;ENSMUST00000140590;ENSMUST00000132287;ENSMUST00000071442;ENSMUST00000144413;ENSMUST00000154809;ENSMUST00000141567;ENSMUST00000156824;ENSMUST00000136138;ENSMUST00000133409;ENSMUST00000131185;ENSMUST00000128144;ENSMUST00000138651	GO:0000166(nucleotide binding);GO:0005515(protein binding);GO:0005524(ATP binding);GO:0016787(hydrolase activity);GO:0017110(nucleoside-diphosphatase activity);GO:0017111(nucleoside-triphosphatase activity);GO:0007186(G-protein coupled receptor signaling pathway);GO:0009181(purine ribonucleoside diphosphate catabolic process);GO:0030168(platelet activation);GO:0005605(basal lamina);GO:0005886(pla…	00230(Purine metabolism);00230(Purine metabolism)	NA	NA	ectonucleoside triphosphate diphosphohydrolase 2 [Source:MGI Symbol;Acc:MGI:1096863];neural proliferation, differentiation and control 1 [Source:MGI Symbol;Acc:MGI:1099802]	0.70418	0.687699	0.694211	7.75899	5.14962	6.99243	7.28264	2.86446	1.18033e-08	8.3641e-07	up	yes
MSTRG.16468	Ptgds	ENSMUST00000114259;ENSMUST00000015234;ENSMUST00000114251;ENSMUST00000144016;ENSMUST00000137417	GO:0004667(prostaglandin-D synthase activity);GO:0005215(transporter activity);GO:0005501(retinoid binding);GO:0005504(fatty acid binding);GO:0016853(isomerase activity);GO:0036094(small molecule binding);GO:0001516(prostaglandin biosynthetic process);GO:0006629(lipid metabolic process);GO:0006631(fatty acid metabolic process);GO:0006633(fatty acid biosynthetic process);GO:0006693(prostaglandin m…	00590(Arachidonic acid metabolism);00590(Arachidonic acid metabolism)	NA	NA	prostaglandin D2 synthase (brain) [Source:MGI Symbol;Acc:MGI:99261]	0.191943	0.169256	0.136146	3.30878	0.332541	0.947661	6.87537	2.78144	0.0469828	0.327887	up	yes
MSTRG.16483	Obp2a	ENSMUST00000077667	GO:0003674(molecular_function);GO:0006810(transport);GO:0008150(biological_process);GO:0005575(cellular_component);GO:0005576(extracellular region)	NA	NA	NA	odorant binding protein 2A [Source:MGI Symbol;Acc:MGI:2387617]	1.2647	0.829967	2.24677	0.058445	0.122841	0	0.0385766	-4.69613	0.0159757	0.148736	down	yes
MSTRG.1650	Cfhr1;Cfhr3;Gm4788;Cfhr2;Gm16332;Gm5834	ENSMUST00000023965;ENSMUST00000161224;ENSMUST00000170441;ENSMUST00000111986;ENSMUST00000111989;ENSMUST00000027612;ENSMUST00000194186;ENSMUST00000094489;ENSMUST00000134229;ENSMUST00000126680	GO:0003674(molecular_function);GO:0008150(biological_process);GO:0070062(extracellular exosome);GO:0072562(blood microparticle);GO:0005575(cellular_component);GO:0003674(molecular_function)	NA	NA	NA	complement factor H-related 1 [Source:MGI Symbol;Acc:MGI:2138169];complement factor H-related 3 [Source:MGI Symbol;Acc:MGI:3647418];predicted gene 4788 [Source:MGI Symbol;Acc:MGI:3646434];complement factor H-related 2 [Source:MGI Symbol;Acc:MGI:3611575];predicted gene 16332 [Source:MGI Symbol;Acc:MGI:3840155];predicted pseudogene 5834 [Source:MGI Symbol;Acc:MGI:3643955]	6.28595	6.67361	7.45133	3.80376	3.72575	3.54962	0.417096	-1.26155	6.94295e-05	0.00190773	down	yes
MSTRG.1654	Gm5837	ENSMUST00000191844	NA	NA	NA	NA	predicted gene 5837 [Source:MGI Symbol;Acc:MGI:3648028]	0	3.20349	3.27265	0	0	0	0.000385339	-11.3416	0.000146501	0.00359636	down	yes
MSTRG.16547	Slc2a6	ENSMUST00000102890;ENSMUST00000145742;ENSMUST00000129835;ENSMUST00000045702;ENSMUST00000135725;ENSMUST00000153388	GO:0016021(integral component of membrane);GO:0016020(membrane);GO:0055085(transmembrane transport);GO:0006810(transport);GO:0022891(substrate-specific transmembrane transporter activity);GO:0022857(transmembrane transporter activity);GO:0005215(transporter activity);GO:0005351(sugar:proton symporter activity);GO:0005355(glucose transmembrane transporter activity);GO:0008643(carbohydrate transpor…	NA	NA	NA	solute carrier family 2 (facilitated glucose transporter), member 6 [Source:MGI Symbol;Acc:MGI:2443286]	0.217821	0.35044	0.246861	2.05081	1.46495	1.71894	4.89132	2.29022	0.030772	0.239592	up	yes
MSTRG.16552	Sardh	ENSMUST00000091224;ENSMUST00000102886;ENSMUST00000142136;ENSMUST00000156434;ENSMUST00000127805;ENSMUST00000147089;ENSMUST00000144448;ENSMUST00000149733;ENSMUST00000139312;ENSMUST00000129975	GO:0016491(oxidoreductase activity);GO:0055114(oxidation-reduction process);GO:0008480(sarcosine dehydrogenase activity);GO:1901053(sarcosine catabolic process);GO:0005739(mitochondrion);GO:0005759(mitochondrial matrix);GO:0005759(mitochondrial matrix)	00260(Glycine, serine and threonine metabolism);00260(Glycine, serine and threonine metabolism)	K00605	EC:2.1.2.10	sarcosine dehydrogenase [Source:MGI Symbol;Acc:MGI:2183102]	121.696	116.503	124.871	75.303	63.1469	50.3344	0.401416	-1.31683	6.6736e-05	0.0018424	down	yes
MSTRG.16558	Brd3;Mir7578	ENSMUST00000028282;ENSMUST00000077737;ENSMUST00000113941;ENSMUST00000164296;ENSMUST00000138693;ENSMUST00000154316;ENSMUST00000183455;ENSMUST00000130932;ENSMUST00000147736;ENSMUST00000144758;ENSMUST00000126059	GO:0003682(chromatin binding);GO:0070577(lysine-acetylated histone binding);GO:0006351(transcription, DNA-templated);GO:0006355(regulation of transcription, DNA-templated);GO:0006357(regulation of transcription from RNA polymerase II promoter);GO:0016569(covalent chromatin modification);GO:0005575(cellular_component);GO:0005634(nucleus);GO:0005634(nucleus)	NA	NA	NA	bromodomain containing 3 [Source:MGI Symbol;Acc:MGI:1914632];microRNA 7578 [Source:MGI Symbol;Acc:MGI:5490891]	4.27251	2.7172	3.34469	2.48219	1.86868	1.99321	0.473544	-1.07843	0.00355666	0.0477029	down	yes
MSTRG.16566	Rxra	ENSMUST00000100251;ENSMUST00000113934;ENSMUST00000148756	GO:0005634(nucleus);GO:0006355(regulation of transcription, DNA-templated);GO:0006351(transcription, DNA-templated);GO:0046872(metal ion binding);GO:0043565(sequence-specific DNA binding);GO:0008270(zinc ion binding);GO:0003700(transcription factor activity, sequence-specific DNA binding);GO:0003677(DNA binding);GO:0090575(RNA polymerase II transcription factor complex);GO:0043235(receptor comple…	03320(PPAR signaling pathway);04151(PI3K-Akt signaling pathway);04919(Thyroid hormone signaling pathway);04920(Adipocytokine signaling pathway);04932(Non-alcoholic fatty liver disease (NAFLD));04976(Bile secretion);05160(Hepatitis C);05200(Pathways in cancer);05202(Transcriptional misregulation in cancers);05216(Thyroid cancer);05222(Small cell lung cancer);05223(Non-small cell lung cancer);05223…	NA	NA	retinoid X receptor alpha [Source:MGI Symbol;Acc:MGI:98214]	19.1629	10.8834	15.7092	9.16584	9.87651	9.86116	0.485499	-1.04246	0.00200624	0.0307759	down	yes
MSTRG.1657	Gm38019	ENSMUST00000195133	NA	NA	NA	NA	predicted gene, 38019 [Source:MGI Symbol;Acc:MGI:5611247]	2.01539	2.72858	2.04737	1.23912	1.63502	0.582753	0.395905	-1.33677	0.00956573	0.0988948	down	yes
MSTRG.16633	Miga2	ENSMUST00000077977;ENSMUST00000146308;ENSMUST00000140075;ENSMUST00000137441;ENSMUST00000142801;ENSMUST00000100214;ENSMUST00000127410;ENSMUST00000116543;ENSMUST00000135841;ENSMUST00000125610;ENSMUST00000175864;ENSMUST00000176517	GO:0042803(protein homodimerization activity);GO:0046982(protein heterodimerization activity);GO:0008053(mitochondrial fusion);GO:0060348(bone development);GO:0005739(mitochondrion);GO:0005741(mitochondrial outer membrane);GO:0016020(membrane);GO:0016021(integral component of membrane);GO:0045203(integral component of cell outer membrane);GO:0045203(integral component of cell outer membrane)	NA	NA	NA	mitoguardin 2 [Source:MGI Symbol;Acc:MGI:1922035]	5.856	5.87048	4.96867	3.05119	3.38196	2.84749	0.428848	-1.22146	0.000511099	0.0100741	down	yes
MSTRG.16635	Crat	ENSMUST00000102855;ENSMUST00000146603;ENSMUST00000028207;ENSMUST00000155790;ENSMUST00000102854;ENSMUST00000154595;ENSMUST00000132981;ENSMUST00000156702;ENSMUST00000134120;ENSMUST00000129494;ENSMUST00000128593;ENSMUST00000142096	GO:0004092(carnitine O-acetyltransferase activity);GO:0005102(receptor binding);GO:0016740(transferase activity);GO:0016746(transferase activity, transferring acyl groups);GO:0006629(lipid metabolic process);GO:0006631(fatty acid metabolic process);GO:0006810(transport);GO:0019254(carnitine metabolic process, CoA-linked);GO:0005739(mitochondrion);GO:0005743(mitochondrial inner membrane);GO:000577…	04146(Peroxisome);04146(Peroxisome)	NA	NA	carnitine acetyltransferase [Source:MGI Symbol;Acc:MGI:109501]	16.1414	19.4626	16.2615	7.42691	7.94802	4.53377	0.297375	-1.74964	8.89387e-07	4.12916e-05	down	yes
MSTRG.16644	Ptges	ENSMUST00000102852;ENSMUST00000056046;ENSMUST00000132244;ENSMUST00000126588	GO:0004667(prostaglandin-D synthase activity);GO:0016853(isomerase activity);GO:0043295(glutathione binding);GO:0050220(prostaglandin-E synthase activity);GO:0001516(prostaglandin biosynthetic process);GO:0002526(acute inflammatory response);GO:0002544(chronic inflammatory response);GO:0006629(lipid metabolic process);GO:0006631(fatty acid metabolic process);GO:0006633(fatty acid biosynthetic pro…	00590(Arachidonic acid metabolism);00590(Arachidonic acid metabolism)	NA	NA	prostaglandin E synthase [Source:MGI Symbol;Acc:MGI:1927593]	0.0095837	0.0163851	0.0100745	0.554139	0.47549	0.542265	27.614	4.78733	0.00311559	0.0432451	up	yes
MSTRG.16647	Tor1b	ENSMUST00000028199;ENSMUST00000133544;ENSMUST00000135507;ENSMUST00000155213;ENSMUST00000156711;ENSMUST00000132514;ENSMUST00000195010	GO:0000166(nucleotide binding);GO:0005515(protein binding);GO:0005524(ATP binding);GO:0016787(hydrolase activity);GO:0016887(ATPase activity);GO:0007029(endoplasmic reticulum organization);GO:0051085(chaperone mediated protein folding requiring cofactor);GO:0051260(protein homooligomerization);GO:0071763(nuclear membrane organization);GO:0005634(nucleus);GO:0005635(nuclear envelope);GO:0005737(cy…	NA	NA	NA	torsin family 1, member B [Source:MGI Symbol;Acc:MGI:1353605]	8.61881	4.88496	5.34223	3.52493	4.35986	3.65828	0.472856	-1.08053	0.00959051	0.0989595	down	yes
MSTRG.16662	Ass1	ENSMUST00000102840;ENSMUST00000126474;ENSMUST00000192802;ENSMUST00000130195	GO:0000166(nucleotide binding);GO:0003723(RNA binding);GO:0004055(argininosuccinate synthase activity);GO:0005524(ATP binding);GO:0016597(amino acid binding);GO:0016874(ligase activity);GO:0042802(identical protein binding);GO:0000050(urea cycle);GO:0000052(citrulline metabolic process);GO:0000053(argininosuccinate metabolic process);GO:0006526(arginine biosynthetic process);GO:0006531(aspartate …	00250(Alanine, aspartate and glutamate metabolism);00330(Arginine and proline metabolism);01230(Biosynthesis of amino acids);01230(Biosynthesis of amino acids)	K01940	EC:6.3.4.5	argininosuccinate synthetase 1 [Source:MGI Symbol;Acc:MGI:88090]	386.357	372.617	282.482	174.16	196.566	140.954	0.379968	-1.39605	2.88248e-05	0.000868365	down	yes
MSTRG.16683	Uck1	ENSMUST00000002625;ENSMUST00000133804;ENSMUST00000138133;ENSMUST00000142797;ENSMUST00000134351	GO:0044211(CTP salvage);GO:0044206(UMP salvage);GO:0016310(phosphorylation);GO:0008152(metabolic process);GO:0019206(nucleoside kinase activity);GO:0016740(transferase activity);GO:0016301(kinase activity);GO:0005524(ATP binding);GO:0004849(uridine kinase activity);GO:0000166(nucleotide binding);GO:0009165(nucleotide biosynthetic process);GO:0009165(nucleotide biosynthetic process)	00240(Pyrimidine metabolism);00983(Drug metabolism - other enzymes);00983(Drug metabolism - other enzymes)	K00876	EC:2.7.1.48	uridine-cytidine kinase 1 [Source:MGI Symbol;Acc:MGI:98904]	7.98979	6.32076	9.1732	4.11826	3.40147	4.9906	0.407576	-1.29486	0.00386856	0.0507297	down	yes
MSTRG.16691	Lcn2	ENSMUST00000147219;ENSMUST00000050785;ENSMUST00000144569;ENSMUST00000155830;ENSMUST00000192241;ENSMUST00000136509	GO:0002020(protease binding);GO:0005215(transporter activity);GO:0005506(iron ion binding);GO:0005515(protein binding);GO:0036094(small molecule binding);GO:0042803(protein homodimerization activity);GO:0002376(immune system process);GO:0006810(transport);GO:0006811(ion transport);GO:0006879(cellular iron ion homeostasis);GO:0006915(apoptotic process);GO:0006979(response to oxidative stress);GO:0…	NA	NA	NA	lipocalin 2 [Source:MGI Symbol;Acc:MGI:96757]	0.978916	1.16516	0.898952	15.1388	29.21	9.29597	13.5961	3.76512	6.37886e-11	7.44328e-09	up	yes
MSTRG.16694	Slc25a25	ENSMUST00000052119;ENSMUST00000028160;ENSMUST00000113310;ENSMUST00000113308;ENSMUST00000113307;ENSMUST00000153782;ENSMUST00000128611;ENSMUST00000143092;ENSMUST00000153886;ENSMUST00000194756	GO:0070062(extracellular exosome);GO:0016021(integral component of membrane);GO:0016020(membrane);GO:0005743(mitochondrial inner membrane);GO:0005739(mitochondrion);GO:0070588(calcium ion transmembrane transport);GO:0060612(adipose tissue development);GO:0055085(transmembrane transport);GO:0046034(ATP metabolic process);GO:0045333(cellular respiration);GO:0043010(camera-type eye development);GO:0…	NA	NA	NA	solute carrier family 25 (mitochondrial carrier, phosphate carrier), member 25 [Source:MGI Symbol;Acc:MGI:1915913]	7.70758	7.11783	7.50492	2.0678	3.42412	1.18641	0.232389	-2.10539	7.30134e-07	3.49168e-05	down	yes
MSTRG.16704	St6galnac6	ENSMUST00000131229;ENSMUST00000113290;ENSMUST00000095045;ENSMUST00000095044;ENSMUST00000183538;ENSMUST00000126636;ENSMUST00000072111;ENSMUST00000149220;ENSMUST00000081879;ENSMUST00000129165;ENSMUST00000143625;ENSMUST00000128811	GO:0008373(sialyltransferase activity);GO:0016740(transferase activity);GO:0016757(transferase activity, transferring glycosyl groups);GO:0006486(protein glycosylation);GO:0097503(sialylation);GO:0005794(Golgi apparatus);GO:0016020(membrane);GO:0016021(integral component of membrane);GO:0001665(alpha-N-acetylgalactosaminide alpha-2,6-sialyltransferase activity);GO:0001574(ganglioside biosynthetic…	00604(Glycosphingolipid biosynthesis - ganglio series);00604(Glycosphingolipid biosynthesis - ganglio series)	NA	NA	ST6 (alpha-N-acetyl-neuraminyl-2,3-beta-galactosyl-1,3)-N-acetylgalactosaminide alpha-2,6-sialyltransferase 6 [Source:MGI Symbol;Acc:MGI:1355316]	2.58789	2.88364	2.48063	1.17779	1.21153	1.52291	0.378546	-1.40146	0.0219478	0.189051	down	yes
MSTRG.16710	Fpgs;Mir8093	ENSMUST00000028148;ENSMUST00000130164;ENSMUST00000132327;ENSMUST00000142186;ENSMUST00000123171;ENSMUST00000146498;ENSMUST00000156792;ENSMUST00000127812;ENSMUST00000185043;ENSMUST00000149491;ENSMUST00000143743	GO:0000166(nucleotide binding);GO:0004326(tetrahydrofolylpolyglutamate synthase activity);GO:0005524(ATP binding);GO:0016874(ligase activity);GO:0046872(metal ion binding);GO:0001889(liver development);GO:0006536(glutamate metabolic process);GO:0006730(one-carbon metabolic process);GO:0006760(folic acid-containing compound metabolic process);GO:0007420(brain development);GO:0008283(cell prolifera…	00790(Folate biosynthesis);00790(Folate biosynthesis)	K01930	EC:6.3.2.17	folylpolyglutamyl synthetase [Source:MGI Symbol;Acc:MGI:95576];microRNA 8093 [Source:MGI Symbol;Acc:MGI:5530930]	21.0415	27.8529	22.0011	10.6065	10.8315	8.55594	0.326446	-1.61508	7.85155e-07	3.71421e-05	down	yes
MSTRG.16725	Fam129b	ENSMUST00000028135;ENSMUST00000138781;ENSMUST00000125347;ENSMUST00000154514;ENSMUST00000150875;ENSMUST00000151607	GO:0045296(cadherin binding);GO:0098641(cadherin binding involved in cell-cell adhesion);GO:0043066(negative regulation of apoptotic process);GO:0098609(cell-cell adhesion);GO:0005654(nucleoplasm);GO:0005737(cytoplasm);GO:0005829(cytosol);GO:0005886(plasma membrane);GO:0005912(adherens junction);GO:0005913(cell-cell adherens junction);GO:0016020(membrane);GO:0030054(cell junction);GO:0070062(extr…	NA	NA	NA	family with sequence similarity 129, member B [Source:MGI Symbol;Acc:MGI:2442910]	1.12119	0.817607	0.954041	2.24344	3.51394	3.57301	2.46382	1.30089	0.0487072	0.335875	up	yes
MSTRG.16728	Rpl12	ENSMUST00000126610;ENSMUST00000134912;ENSMUST00000154340;ENSMUST00000133842;ENSMUST00000125415;ENSMUST00000102811;ENSMUST00000144644	GO:0003723(RNA binding);GO:0003735(structural constituent of ribosome);GO:0019843(rRNA binding);GO:0000027(ribosomal large subunit assembly);GO:0006412(translation);GO:0005634(nucleus);GO:0005730(nucleolus);GO:0005737(cytoplasm);GO:0005840(ribosome);GO:0005925(focal adhesion);GO:0016020(membrane);GO:0022625(cytosolic large ribosomal subunit);GO:0030529(intracellular ribonucleoprotein complex);GO:…	03010(Ribosome);03010(Ribosome)	NA	NA	ribosomal protein L12 [Source:MGI Symbol;Acc:MGI:98002]	12.3212	13.0303	12.1379	55.8767	41.7862	47.2147	2.97156	1.57122	1.9457e-06	8.4296e-05	up	yes
MSTRG.1675	Fam129a	ENSMUST00000148810;ENSMUST00000097541;ENSMUST00000111875;ENSMUST00000086267	GO:0003674(molecular_function);GO:0001933(negative regulation of protein phosphorylation);GO:0001934(positive regulation of protein phosphorylation);GO:0006417(regulation of translation);GO:0034976(response to endoplasmic reticulum stress);GO:0045727(positive regulation of translation);GO:0005737(cytoplasm);GO:0005829(cytosol);GO:0005886(plasma membrane);GO:0016020(membrane);GO:0070062(extracellu…	NA	NA	NA	family with sequence similarity 129, member A [Source:MGI Symbol;Acc:MGI:2137237]	0.929852	0.317054	0.743607	4.1632	3.42838	2.91349	4.05687	2.02037	0.000936949	0.0167689	up	yes
MSTRG.16799	AI182371	ENSMUST00000045776;ENSMUST00000134940;ENSMUST00000151161;ENSMUST00000154817	GO:0005576(extracellular region);GO:0005575(cellular_component);GO:0010951(negative regulation of endopeptidase activity);GO:0008150(biological_process);GO:0006956(complement activation);GO:0006954(inflammatory response);GO:0004866(endopeptidase inhibitor activity);GO:0003674(molecular_function);GO:0003674(molecular_function)	NA	NA	NA	expressed sequence AI182371 [Source:MGI Symbol;Acc:MGI:2138853]	19.6018	32.6732	30.9115	19.0772	17.6603	14.6979	0.475859	-1.0714	0.00237791	0.0349875	down	yes
MSTRG.16802	Cntrl	ENSMUST00000028235;ENSMUST00000156933;ENSMUST00000028237;ENSMUST00000113032;ENSMUST00000123884;ENSMUST00000113034;ENSMUST00000113037;ENSMUST00000150807;ENSMUST00000113033;ENSMUST00000201787;ENSMUST00000124081;ENSMUST00000130457;ENSMUST00000143807	GO:0097431(mitotic spindle pole);GO:0048471(perinuclear region of cytoplasm);GO:0016020(membrane);GO:0005856(cytoskeleton);GO:0005829(cytosol);GO:0005815(microtubule organizing center);GO:0005813(centrosome);GO:0005737(cytoplasm);GO:0060976(coronary vasculature development);GO:0051301(cell division);GO:0035904(aorta development);GO:0007049(cell cycle);GO:0003281(ventricular septum development);GO…	NA	NA	NA	centriolin [Source:MGI Symbol;Acc:MGI:1889576]	1.8599	2.74597	2.2358	0.795228	1.0553	1.21404	0.343333	-1.54232	0.00046231	0.00926897	down	yes
MSTRG.16829	Ptgs1	ENSMUST00000062069;ENSMUST00000144319;ENSMUST00000149930;ENSMUST00000151351;ENSMUST00000133777	GO:0004601(peroxidase activity);GO:0004666(prostaglandin-endoperoxide synthase activity);GO:0016491(oxidoreductase activity);GO:0020037(heme binding);GO:0046872(metal ion binding);GO:0051213(dioxygenase activity);GO:0001516(prostaglandin biosynthetic process);GO:0006629(lipid metabolic process);GO:0006631(fatty acid metabolic process);GO:0006633(fatty acid biosynthetic process);GO:0006693(prostag…	00590(Arachidonic acid metabolism);04611(Platelet activation);04726(Serotonergic synapse);04923(Regulation of lipolysis in adipocyte);04923(Regulation of lipolysis in adipocyte)	K11987	EC:1.14.99.1	prostaglandin-endoperoxide synthase 1 [Source:MGI Symbol;Acc:MGI:97797]	1.80363	1.5837	1.29537	6.62127	4.31756	5.78569	2.74525	1.45694	0.00216201	0.0325817	up	yes
MSTRG.16893	Rpl35	ENSMUST00000080861;ENSMUST00000152441;ENSMUST00000126246	GO:0003723(RNA binding);GO:0003729(mRNA binding);GO:0003735(structural constituent of ribosome);GO:0000463(maturation of LSU-rRNA from tricistronic rRNA transcript (SSU-rRNA, 5.8S rRNA, LSU-rRNA));GO:0006412(translation);GO:0005622(intracellular);GO:0005840(ribosome);GO:0016020(membrane);GO:0022625(cytosolic large ribosomal subunit);GO:0030529(intracellular ribonucleoprotein complex);GO:0030529(i…	03010(Ribosome);03010(Ribosome)	NA	NA	ribosomal protein L35 [Source:MGI Symbol;Acc:MGI:1913739]	34.3968	43.4038	39.2637	131.691	100.851	97.7319	2.17308	1.11974	0.000983204	0.0174357	up	yes
MSTRG.16907	Kynu	ENSMUST00000138540;ENSMUST00000028223;ENSMUST00000112826;ENSMUST00000050511;ENSMUST00000130968;ENSMUST00000148855	GO:0005829(cytosol);GO:0005739(mitochondrion);GO:0005737(cytoplasm);GO:0097053(L-kynurenine catabolic process);GO:0043420(anthranilate metabolic process);GO:0034516(response to vitamin B6);GO:0034354('de novo' NAD biosynthetic process from tryptophan);GO:0034341(response to interferon-gamma);GO:0019805(quinolinate biosynthetic process);GO:0019442(tryptophan catabolic process to acetyl-CoA);GO:001…	00380(Tryptophan metabolism);00380(Tryptophan metabolism)	K01556	EC:3.7.1.3	kynureninase (L-kynurenine hydrolase) [Source:MGI Symbol;Acc:MGI:1918039]	10.2084	9.7379	10.3781	4.26784	3.82435	6.66653	0.371146	-1.42994	1.80293e-05	0.00057902	down	yes
MSTRG.17018	Neb	ENSMUST00000036934;ENSMUST00000028320;ENSMUST00000075301;ENSMUST00000137410;ENSMUST00000135200;ENSMUST00000152851;ENSMUST00000131236;ENSMUST00000148356;ENSMUST00000139672;ENSMUST00000210179;ENSMUST00000127339;ENSMUST00000209712	GO:0070062(extracellular exosome);GO:0043292(contractile fiber);GO:0043234(protein complex);GO:0030018(Z disc);GO:0005865(striated muscle thin filament);GO:0045214(sarcomere organization);GO:0030832(regulation of actin filament length);GO:0005515(protein binding);GO:0003779(actin binding);GO:0030016(myofibril);GO:0030016(myofibril)	NA	NA	NA	nebulin [Source:MGI Symbol;Acc:MGI:97292]	1.08066	1.69509	1.38841	0.307378	0.407038	0.207125	0.171815	-2.54107	2.68221e-07	1.39722e-05	down	yes
MSTRG.17065	Ccdc148	ENSMUST00000077687;ENSMUST00000134708;ENSMUST00000131959	GO:0003674(molecular_function);GO:0008150(biological_process);GO:0005575(cellular_component);GO:0005575(cellular_component)	NA	NA	NA	coiled-coil domain containing 148 [Source:MGI Symbol;Acc:MGI:3039583]	0.121245	0.0498589	0.0920677	0.817669	0.249831	0.93941	5.68125	2.50621	0.0222502	0.191186	up	yes
MSTRG.1709	Ncf2	ENSMUST00000186568;ENSMUST00000190323;ENSMUST00000027754;ENSMUST00000187641;ENSMUST00000189135;ENSMUST00000187235	GO:0016175(superoxide-generating NADPH oxidase activity);GO:0005515(protein binding);GO:0008022(protein C-terminus binding);GO:0048365(Rac GTPase binding);GO:0006742(NADP catabolic process);GO:0006801(superoxide metabolic process);GO:0042554(superoxide anion generation);GO:0055114(oxidation-reduction process);GO:0001669(acrosomal vesicle);GO:0005730(nucleolus);GO:0005737(cytoplasm);GO:0005829(cyt…	04145(Phagosome);04380(Osteoclast differentiation);04670(Leukocyte transendothelial migration);05140(Leishmaniasis);05140(Leishmaniasis)	NA	NA	neutrophil cytosolic factor 2 [Source:MGI Symbol;Acc:MGI:97284]	0.323975	0.24171	0.351982	1.79655	0.900864	1.5868	3.56237	1.83284	0.0187683	0.167945	up	yes
MSTRG.17091	Ly75	ENSMUST00000112533;ENSMUST00000028362	GO:0016021(integral component of membrane);GO:0016020(membrane);GO:0004888(transmembrane signaling receptor activity);GO:0030246(carbohydrate binding);GO:0006897(endocytosis);GO:0007165(signal transduction);GO:0005887(integral component of plasma membrane);GO:0009897(external side of plasma membrane);GO:0070062(extracellular exosome);GO:0070062(extracellular exosome)	NA	NA	NA	lymphocyte antigen 75 [Source:MGI Symbol;Acc:MGI:106662]	0.363936	0.356808	0.301205	1.39134	1.93049	1.12696	3.3592	1.74812	0.0302641	0.236857	up	yes
MSTRG.1711	Lamc1	ENSMUST00000161744;ENSMUST00000027752;ENSMUST00000160515;ENSMUST00000163011;ENSMUST00000159251	GO:0070062(extracellular exosome);GO:0031012(extracellular matrix);GO:0005606(laminin-1 complex);GO:0005604(basement membrane);GO:0005578(proteinaceous extracellular matrix);GO:0070831(basement membrane assembly);GO:0048731(system development);GO:0034446(substrate adhesion-dependent cell spreading);GO:0031581(hemidesmosome assembly);GO:0022617(extracellular matrix disassembly);GO:0016477(cell mig…	04151(PI3K-Akt signaling pathway);04510(Focal adhesion);04512(ECM-receptor interaction);05020(Prion diseases);05145(Toxoplasmosis);05146(Amoebiasis);05200(Pathways in cancer);05222(Small cell lung cancer);05222(Small cell lung cancer)	NA	NA	laminin, gamma 1 [Source:MGI Symbol;Acc:MGI:99914]	3.14008	2.54219	2.44602	8.06576	5.70876	7.82427	2.04111	1.02935	0.00632391	0.0730128	up	yes
MSTRG.17118	Ifih1	ENSMUST00000028259;ENSMUST00000112459;ENSMUST00000176431;ENSMUST00000176388;ENSMUST00000175964	GO:0005737(cytoplasm);GO:0039530(MDA-5 signaling pathway);GO:0032728(positive regulation of interferon-beta production);GO:0032727(positive regulation of interferon-alpha production);GO:0016925(protein sumoylation);GO:0043021(ribonucleoprotein complex binding);GO:0016817(hydrolase activity, acting on acid anhydrides);GO:0016787(hydrolase activity);GO:0008270(zinc ion binding);GO:0005524(ATP bindi…	04622(RIG-I-like receptor signaling pathway);05161(Hepatitis B);05162(Measles);05164(Influenza A);05168(Herpes simplex infection);05168(Herpes simplex infection)	NA	NA	interferon induced with helicase C domain 1 [Source:MGI Symbol;Acc:MGI:1918836]	1.75994	2.05603	1.92374	4.58481	4.80717	5.85204	2.03177	1.02273	0.0151066	0.14208	up	yes
MSTRG.17128	Fign	ENSMUST00000131615;ENSMUST00000102728;ENSMUST00000153538	GO:0000166(nucleotide binding);GO:0005515(protein binding);GO:0005524(ATP binding);GO:0008022(protein C-terminus binding);GO:0008568(microtubule-severing ATPase activity);GO:0007049(cell cycle);GO:0007067(mitotic nuclear division);GO:0010569(regulation of double-strand break repair via homologous recombination);GO:0031122(cytoplasmic microtubule organization);GO:0051301(cell division);GO:0005634(…	NA	NA	NA	fidgetin [Source:MGI Symbol;Acc:MGI:1890647]	1.84696	1.99153	2.00171	1.10366	1.09055	1.40267	0.4716	-1.08436	0.0143217	0.136162	down	yes
MSTRG.17176	Cers6	ENSMUST00000028426;ENSMUST00000183755;ENSMUST00000175684;ENSMUST00000141983;ENSMUST00000176018;ENSMUST00000141498	GO:0003677(DNA binding);GO:0050291(sphingosine N-acyltransferase activity);GO:0006629(lipid metabolic process);GO:0030148(sphingolipid biosynthetic process);GO:0046513(ceramide biosynthetic process);GO:0005634(nucleus);GO:0005783(endoplasmic reticulum);GO:0005789(endoplasmic reticulum membrane);GO:0016020(membrane);GO:0016021(integral component of membrane);GO:0031965(nuclear membrane);GO:0031965…	00600(Sphingolipid metabolism);04071(Sphingolipid signaling pathway);04071(Sphingolipid signaling pathway)	NA	NA	ceramide synthase 6 [Source:MGI Symbol;Acc:MGI:2442564]	2.40223	2.3259	3.2251	8.13557	8.82283	6.4464	2.26307	1.17828	0.0016908	0.0268549	up	yes
MSTRG.17190	Dhrs9	ENSMUST00000063690	GO:0004022(alcohol dehydrogenase (NAD) activity);GO:0004745(retinol dehydrogenase activity);GO:0047035(testosterone dehydrogenase (NAD+) activity);GO:0002138(retinoic acid biosynthetic process);GO:0008209(androgen metabolic process);GO:0042448(progesterone metabolic process);GO:0042904(9-cis-retinoic acid biosynthetic process);GO:0055114(oxidation-reduction process);GO:0030176(integral component …	00830(Retinol metabolism)	NA	NA	dehydrogenase/reductase (SDR family) member 9 [Source:MGI Symbol;Acc:MGI:2442798]	0.500202	0.72871	0.6706	1.98955	3.55427	2.37355	3.20116	1.6786	0.032953	0.251867	up	yes
MSTRG.1721	Rgs16	ENSMUST00000027748	GO:0005096(GTPase activator activity);GO:0007186(G-protein coupled receptor signaling pathway);GO:0009968(negative regulation of signal transduction);GO:0043547(positive regulation of GTPase activity);GO:0005737(cytoplasm);GO:0005886(plasma membrane);GO:0016020(membrane);GO:0031224(intrinsic component of membrane)	NA	NA	NA	regulator of G-protein signaling 16 [Source:MGI Symbol;Acc:MGI:108407]	0.87501	0.526462	0.746874	31.8203	20.746	16.4571	24.7766	4.63091	2.94318e-23	1.14477e-20	up	yes
MSTRG.17248	Itga6	ENSMUST00000152009;ENSMUST00000112101;ENSMUST00000028522;ENSMUST00000155249;ENSMUST00000155596;ENSMUST00000126787;ENSMUST00000139760	GO:0005886(plasma membrane);GO:0031994(insulin-like growth factor I binding);GO:0038132(neuregulin binding);GO:0005178(integrin binding);GO:0005515(protein binding);GO:0046872(metal ion binding);GO:0098641(cadherin binding involved in cell-cell adhesion);GO:0007155(cell adhesion);GO:0007160(cell-matrix adhesion);GO:0007229(integrin-mediated signaling pathway);GO:0022409(positive regulation of cel…	04151(PI3K-Akt signaling pathway);04510(Focal adhesion);04512(ECM-receptor interaction);04514(Cell adhesion molecules (CAMs));04640(Hematopoietic cell lineage);04810(Regulation of actin cytoskeleton);05145(Toxoplasmosis);05200(Pathways in cancer);05222(Small cell lung cancer);05410(Hypertrophic cardiomyopathy (HCM));05412(Arrhythmogenic right ventricular cardiomyopathy (ARVC));05414(Dilated cardi…	NA	NA	integrin alpha 6 [Source:MGI Symbol;Acc:MGI:96605]	0.356212	0.358357	0.257953	1.45784	2.78912	1.65163	4.63843	2.21364	0.00119762	0.0204217	up	yes
MSTRG.17256	Rapgef4	ENSMUST00000090826;ENSMUST00000028525;ENSMUST00000124004;ENSMUST00000151236;ENSMUST00000153887;ENSMUST00000156031;ENSMUST00000146970	GO:0043547(positive regulation of GTPase activity);GO:0035556(intracellular signal transduction);GO:0007264(small GTPase mediated signal transduction);GO:0005085(guanyl-nucleotide exchange factor activity);GO:0000166(nucleotide binding);GO:0005088(Ras guanyl-nucleotide exchange factor activity);GO:0005515(protein binding);GO:0017016(Ras GTPase binding);GO:0030552(cAMP binding);GO:0006887(exocytos…	04015(Rap1 signaling pathway);04024(cAMP signaling pathway);04261(Adrenergic signaling in cardiomyocytes);04670(Leukocyte transendothelial migration);04911(Insulin secretion);04911(Insulin secretion)	NA	NA	Rap guanine nucleotide exchange factor (GEF) 4 [Source:MGI Symbol;Acc:MGI:1917723]	4.06167	8.2597	7.80589	4.51314	2.97342	5.22158	0.481511	-1.05436	0.0049605	0.0615517	down	yes
MSTRG.17285	Wipf1	ENSMUST00000094681;ENSMUST00000102680;ENSMUST00000102679;ENSMUST00000141264;ENSMUST00000151939;ENSMUST00000143061;ENSMUST00000129594	GO:0003779(actin binding);GO:0005515(protein binding);GO:0017124(SH3 domain binding);GO:0008154(actin polymerization or depolymerization);GO:0030048(actin filament-based movement);GO:0051707(response to other organism);GO:0001726(ruffle);GO:0005737(cytoplasm);GO:0005856(cytoskeleton);GO:0005884(actin filament);GO:0015629(actin cytoskeleton);GO:0031410(cytoplasmic vesicle);GO:0042995(cell projecti…	NA	NA	NA	WAS/WASL interacting protein family, member 1 [Source:MGI Symbol;Acc:MGI:2178801]	0.193796	0.155966	0.773096	2.89007	1.60844	2.77456	4.83766	2.27431	0.00846361	0.0899991	up	yes
MSTRG.1730	Mir8114;Glul	ENSMUST00000183582;ENSMUST00000086199;ENSMUST00000139476;ENSMUST00000140685;ENSMUST00000153134;ENSMUST00000154576	GO:0000166(nucleotide binding);GO:0000287(magnesium ion binding);GO:0003824(catalytic activity);GO:0004351(glutamate decarboxylase activity);GO:0004356(glutamate-ammonia ligase activity);GO:0005515(protein binding);GO:0005524(ATP binding);GO:0016595(glutamate binding);GO:0016829(lyase activity);GO:0016874(ligase activity);GO:0030145(manganese ion binding);GO:0042802(identical protein binding);GO:…	00250(Alanine, aspartate and glutamate metabolism);00330(Arginine and proline metabolism);00630(Glyoxylate and dicarboxylate metabolism);00910(Nitrogen metabolism);01230(Biosynthesis of amino acids);04724(Glutamatergic synapse);04727(GABAergic synapse);04727(GABAergic synapse)	K01915	EC:6.3.1.2	microRNA 8114 [Source:MGI Symbol;Acc:MGI:5530764];glutamate-ammonia ligase (glutamine synthetase) [Source:MGI Symbol;Acc:MGI:95739]	262.475	283.581	128.093	88.8978	82.4818	81.7173	0.29036	-1.78409	1.2695e-06	5.75651e-05	down	yes
MSTRG.17348	Cerkl	ENSMUST00000156731;ENSMUST00000099974;ENSMUST00000143974;ENSMUST00000152549;ENSMUST00000123859;ENSMUST00000156830;ENSMUST00000130499	GO:0048471(perinuclear region of cytoplasm);GO:0005829(cytosol);GO:0005794(Golgi apparatus);GO:0005783(endoplasmic reticulum);GO:0005737(cytoplasm);GO:0005730(nucleolus);GO:0005634(nucleus);GO:0001917(photoreceptor inner segment);GO:0001750(photoreceptor outer segment);GO:0043066(negative regulation of apoptotic process);GO:0030148(sphingolipid biosynthetic process);GO:0046625(sphingolipid bindin…	NA	NA	NA	ceramide kinase-like [Source:MGI Symbol;Acc:MGI:3037816]	2.09542	2.17669	1.7248	0.734663	0.6803	0.325568	0.226388	-2.14313	0.00081066	0.014811	down	yes
MSTRG.17358	Dnajc10	ENSMUST00000125000;ENSMUST00000028392;ENSMUST00000133536;ENSMUST00000153093;ENSMUST00000154912	GO:0001671(ATPase activator activity);GO:0005515(protein binding);GO:0015035(protein disulfide oxidoreductase activity);GO:0015036(disulfide oxidoreductase activity);GO:0016491(oxidoreductase activity);GO:0016671(oxidoreductase activity, acting on a sulfur group of donors, disulfide as acceptor);GO:0030544(Hsp70 protein binding);GO:0051087(chaperone binding);GO:0051117(ATPase binding);GO:0051787(…	04141(Protein processing in endoplasmic reticulum);04141(Protein processing in endoplasmic reticulum)	NA	NA	DnaJ heat shock protein family (Hsp40) member C10 [Source:MGI Symbol;Acc:MGI:1914111]	5.15411	5.49388	4.57092	15.2388	11.8741	13.0589	2.03186	1.0228	0.00434999	0.0559124	up	yes
MSTRG.17395	Serping1	ENSMUST00000023994;ENSMUST00000111641;ENSMUST00000131456	GO:0004867(serine-type endopeptidase inhibitor activity);GO:0030414(peptidase inhibitor activity);GO:0001869(negative regulation of complement activation, lectin pathway);GO:0002376(immune system process);GO:0006958(complement activation, classical pathway);GO:0007568(aging);GO:0007596(blood coagulation);GO:0007599(hemostasis);GO:0010466(negative regulation of peptidase activity);GO:0010951(negat…	04610(Complement and coagulation cascades);05133(Pertussis);05133(Pertussis)	NA	NA	serine (or cysteine) peptidase inhibitor, clade G, member 1 [Source:MGI Symbol;Acc:MGI:894696]	120.517	134.873	141.375	70.2679	83.5151	63.2422	0.421094	-1.24778	9.78255e-05	0.00254041	down	yes
MSTRG.17396	Ube2l6	ENSMUST00000102642;ENSMUST00000150325;ENSMUST00000154709;ENSMUST00000159150	GO:0000166(nucleotide binding);GO:0005515(protein binding);GO:0005524(ATP binding);GO:0016740(transferase activity);GO:0019787(ubiquitin-like protein transferase activity);GO:0042296(ISG15 transferase activity);GO:0043130(ubiquitin binding);GO:0016567(protein ubiquitination);GO:0019941(modification-dependent protein catabolic process);GO:0032020(ISG15-protein conjugation);GO:0032020(ISG15-protein…	04120(Ubiquitin mediated proteolysis);05012(Parkinson's disease);05012(Parkinson's disease)	NA	NA	ubiquitin-conjugating enzyme E2L 6 [Source:MGI Symbol;Acc:MGI:1914500]	18.4211	19.3051	18.6809	45.6381	75.8913	50.2702	2.34533	1.22979	0.000582915	0.0111506	up	yes
MSTRG.17447	Spi1	ENSMUST00000169852;ENSMUST00000131400;ENSMUST00000002180;ENSMUST00000132741	GO:0000978(RNA polymerase II core promoter proximal region sequence-specific DNA binding);GO:0000979(RNA polymerase II core promoter sequence-specific DNA binding);GO:0000980(RNA polymerase II distal enhancer sequence-specific DNA binding);GO:0000982(transcription factor activity, RNA polymerase II core promoter proximal region sequence-specific binding);GO:0001047(core promoter binding);GO:00010…	04380(Osteoclast differentiation);05166(HTLV-I infection);05169(Epstein-Barr virus infection);05200(Pathways in cancer);05202(Transcriptional misregulation in cancers);05221(Acute myeloid leukemia);05221(Acute myeloid leukemia)	NA	NA	spleen focus forming virus (SFFV) proviral integration oncogene [Source:MGI Symbol;Acc:MGI:98282]	0.623186	0.576043	0.421518	6.49075	2.71732	4.62891	6.51489	2.70374	0.00119906	0.0204217	up	yes
MSTRG.1754	Soat1	ENSMUST00000189661;ENSMUST00000051396;ENSMUST00000186420;ENSMUST00000187987;ENSMUST00000191379;ENSMUST00000187507;ENSMUST00000187073;ENSMUST00000188027	GO:0000062(fatty-acyl-CoA binding);GO:0004772(sterol O-acyltransferase activity);GO:0008374(O-acyltransferase activity);GO:0015485(cholesterol binding);GO:0016740(transferase activity);GO:0016746(transferase activity, transferring acyl groups);GO:0034736(cholesterol O-acyltransferase activity);GO:0006629(lipid metabolic process);GO:0008202(steroid metabolic process);GO:0008203(cholesterol metabol…	00100(Steroid biosynthesis);00100(Steroid biosynthesis)	K00637	EC:2.3.1.26	sterol O-acyltransferase 1 [Source:MGI Symbol;Acc:MGI:104665]	0.777652	0.635563	0.7482	4.94691	2.69009	4.98949	4.46238	2.15781	9.75863e-06	0.00033756	up	yes
MSTRG.17569	Slc1a2	ENSMUST00000125085;ENSMUST00000145921;ENSMUST00000136221;ENSMUST00000123759;ENSMUST00000005220;ENSMUST00000111212;ENSMUST00000136488;ENSMUST00000154446	GO:0005313(L-glutamate transmembrane transporter activity);GO:0008509(anion transmembrane transporter activity);GO:0015293(symporter activity);GO:0015501(glutamate:sodium symporter activity);GO:0006810(transport);GO:0007399(nervous system development);GO:0007632(visual behavior);GO:0009416(response to light stimulus);GO:0009611(response to wounding);GO:0010259(multicellular organism aging);GO:001…	04724(Glutamatergic synapse);05014(Amyotrophic lateral sclerosis (ALS));05014(Amyotrophic lateral sclerosis (ALS))	NA	NA	solute carrier family 1 (glial high affinity glutamate transporter), member 2 [Source:MGI Symbol;Acc:MGI:101931]	7.46023	6.99056	7.46584	0.959273	1.48084	0.561054	0.106261	-3.23431	1.08051e-14	2.05568e-12	down	yes
MSTRG.17571	Cd44	ENSMUST00000005218;ENSMUST00000111194;ENSMUST00000099673;ENSMUST00000111192;ENSMUST00000124624	GO:0070062(extracellular exosome);GO:0035692(macrophage migration inhibitory factor receptor complex);GO:0016021(integral component of membrane);GO:0016020(membrane);GO:0009986(cell surface);GO:0005925(focal adhesion);GO:0005886(plasma membrane);GO:0005829(cytosol);GO:0005794(Golgi apparatus);GO:1902166(negative regulation of intrinsic apoptotic signaling pathway in response to DNA damage by p53 …	04512(ECM-receptor interaction);04640(Hematopoietic cell lineage);05169(Epstein-Barr virus infection);05205(Proteoglycans in cancer);05206(MicroRNAs in cancer);05206(MicroRNAs in cancer)	NA	NA	CD44 antigen [Source:MGI Symbol;Acc:MGI:88338]	0.437669	0.835094	1.04738	4.11734	3.23694	5.82843	4.3003	2.10444	0.000259053	0.00576138	up	yes
MSTRG.17579	Abtb2	ENSMUST00000076212;ENSMUST00000138580;ENSMUST00000131122	GO:0046982(protein heterodimerization activity);GO:0031625(ubiquitin protein ligase binding);GO:0030162(regulation of proteolysis);GO:0042787(protein ubiquitination involved in ubiquitin-dependent protein catabolic process);GO:0043161(proteasome-mediated ubiquitin-dependent protein catabolic process);GO:0097237(cellular response to toxic substance);GO:0005737(cytoplasm);GO:0019005(SCF ubiquitin l…	NA	NA	NA	ankyrin repeat and BTB (POZ) domain containing 2 [Source:MGI Symbol;Acc:MGI:2139365]	4.97281	6.15145	4.1733	2.89837	2.63814	3.75296	0.465506	-1.10313	0.0116267	0.115062	down	yes
MSTRG.17622	Them7	ENSMUST00000068813	GO:0003674(molecular_function);GO:0008150(biological_process);GO:0005739(mitochondrion)	NA	NA	NA	thioesterase superfamily member 7 [Source:MGI Symbol;Acc:MGI:1921338]	3.18372	3.5433	2.33187	1.35481	1.56911	1.31264	0.361658	-1.4673	0.0157768	0.147197	down	yes
MSTRG.17708	Arhgap11a	ENSMUST00000110948;ENSMUST00000110949;ENSMUST00000102545;ENSMUST00000110947	GO:0003674(molecular_function);GO:0005096(GTPase activator activity);GO:0007165(signal transduction);GO:0043547(positive regulation of GTPase activity);GO:0043547(positive regulation of GTPase activity)	NA	NA	NA	Rho GTPase activating protein 11A [Source:MGI Symbol;Acc:MGI:2444300]	0.131463	0.172453	0.213798	1.18346	1.26206	0.931568	4.95115	2.30776	0.0257029	0.212953	up	yes
MSTRG.17776	Rasgrp1	ENSMUST00000102534;ENSMUST00000178884;ENSMUST00000110898	GO:0001786(phosphatidylserine binding);GO:0005085(guanyl-nucleotide exchange factor activity);GO:0005088(Ras guanyl-nucleotide exchange factor activity);GO:0005509(calcium ion binding);GO:0008270(zinc ion binding);GO:0019992(diacylglycerol binding);GO:0031210(phosphatidylcholine binding);GO:0042803(protein homodimerization activity);GO:0046872(metal ion binding);GO:0001816(cytokine production);GO…	04010(MAPK signaling pathway);04014(Ras signaling pathway);04611(Platelet activation);04660(T cell receptor signaling pathway);05200(Pathways in cancer);05200(Pathways in cancer)	NA	NA	RAS guanyl releasing protein 1 [Source:MGI Symbol;Acc:MGI:1314635]	0.398151	0.265658	0.489825	2.64454	1.08302	1.90524	3.72486	1.89719	0.0235326	0.199077	up	yes
MSTRG.17790	Disp2	ENSMUST00000037547;ENSMUST00000110846;ENSMUST00000110843;ENSMUST00000142072	GO:0016021(integral component of membrane);GO:0016020(membrane);GO:0003674(molecular_function);GO:0008150(biological_process);GO:0005575(cellular_component);GO:0005886(plasma membrane);GO:0005886(plasma membrane)	NA	NA	NA	dispatched RND tramsporter family member 2 [Source:MGI Symbol;Acc:MGI:2388733]	0.635597	0.765471	0.557378	0.15777	0.37551	0.160558	0.275471	-1.86003	0.0451017	0.318441	down	yes
MSTRG.17791	Ivd	ENSMUST00000028807;ENSMUST00000126082;ENSMUST00000141836;ENSMUST00000150162;ENSMUST00000140282;ENSMUST00000125766;ENSMUST00000152191;ENSMUST00000154104	GO:0003995(acyl-CoA dehydrogenase activity);GO:0008470(isovaleryl-CoA dehydrogenase activity);GO:0016491(oxidoreductase activity);GO:0016627(oxidoreductase activity, acting on the CH-CH group of donors);GO:0050660(flavin adenine dinucleotide binding);GO:0006552(leucine catabolic process);GO:0008152(metabolic process);GO:0055114(oxidation-reduction process);GO:0005654(nucleoplasm);GO:0005739(mitoc…	00280(Valine, leucine and isoleucine degradation);00280(Valine, leucine and isoleucine degradation)	NA	NA	isovaleryl coenzyme A dehydrogenase [Source:MGI Symbol;Acc:MGI:1929242]	28.2039	28.5628	22.8424	15.0107	17.2828	12.8596	0.438191	-1.19037	0.000345511	0.00733028	down	yes
MSTRG.17810	Chac1	ENSMUST00000028780	GO:0003839(gamma-glutamylcyclotransferase activity);GO:0005112(Notch binding);GO:0016740(transferase activity);GO:0016746(transferase activity, transferring acyl groups);GO:0006751(glutathione catabolic process);GO:0006915(apoptotic process);GO:0006986(response to unfolded protein);GO:0007219(Notch signaling pathway);GO:0007399(nervous system development);GO:0010955(negative regulation of protein…	NA	NA	NA	ChaC, cation transport regulator 1 [Source:MGI Symbol;Acc:MGI:1916315]	0.0135669	0.0894674	0.0317261	5.27786	2.07068	1.91186	49.8028	5.63816	1.86234e-06	8.1086e-05	up	yes
MSTRG.17816	Chp1	ENSMUST00000014221;ENSMUST00000119172;ENSMUST00000154406;ENSMUST00000132448;ENSMUST00000137585	GO:0004860(protein kinase inhibitor activity);GO:0005215(transporter activity);GO:0005509(calcium ion binding);GO:0008017(microtubule binding);GO:0019900(kinase binding);GO:0046872(metal ion binding);GO:0048306(calcium-dependent protein binding);GO:0001578(microtubule bundle formation);GO:0001933(negative regulation of protein phosphorylation);GO:0006469(negative regulation of protein kinase acti…	NA	NA	NA	calcineurin-like EF hand protein 1 [Source:MGI Symbol;Acc:MGI:1927185]	126.9	126.152	56.4361	14.2327	65.1547	12.0747	0.23115	-2.1131	0.000300246	0.00651094	down	yes
MSTRG.17912	Slc28a2	ENSMUST00000110525;ENSMUST00000139850;ENSMUST00000028652;ENSMUST00000110524;ENSMUST00000153848	GO:0005337(nucleoside transmembrane transporter activity);GO:0005415(nucleoside:sodium symporter activity);GO:0015211(purine nucleoside transmembrane transporter activity);GO:0006810(transport);GO:0015860(purine nucleoside transmembrane transport);GO:1901642(nucleoside transmembrane transport);GO:0005887(integral component of plasma membrane);GO:0016020(membrane);GO:0016021(integral component of …	NA	NA	NA	solute carrier family 28 (sodium-coupled nucleoside transporter), member 2 [Source:MGI Symbol;Acc:MGI:1913105]	0.410358	0.367824	0.191159	2.02343	1.43905	1.87451	4.22475	2.07887	0.030301	0.236873	up	yes
MSTRG.17940	Fbn1	ENSMUST00000028633;ENSMUST00000103234;ENSMUST00000148272	GO:0031012(extracellular matrix);GO:0005178(integrin binding);GO:0005179(hormone activity);GO:0005201(extracellular matrix structural constituent);GO:0005509(calcium ion binding);GO:0005515(protein binding);GO:0008201(heparin binding);GO:0032403(protein complex binding);GO:0001501(skeletal system development);GO:0007507(heart development);GO:0009653(anatomical structure morphogenesis);GO:0033627(…	NA	NA	NA	fibrillin 1 [Source:MGI Symbol;Acc:MGI:95489]	0.648074	0.577363	0.671595	1.58689	1.79839	2.25224	2.26969	1.1825	0.0258955	0.213898	up	yes
MSTRG.17961	Slc27a2	ENSMUST00000061491;ENSMUST00000126249;ENSMUST00000141482;ENSMUST00000150947	GO:0000166(nucleotide binding);GO:0003824(catalytic activity);GO:0004467(long-chain fatty acid-CoA ligase activity);GO:0005102(receptor binding);GO:0005524(ATP binding);GO:0015245(fatty acid transporter activity);GO:0016874(ligase activity);GO:0019899(enzyme binding);GO:0031957(very long-chain fatty acid-CoA ligase activity);GO:0050197(phytanate-CoA ligase activity);GO:0070251(pristanate-CoA liga…	03320(PPAR signaling pathway);04146(Peroxisome);04146(Peroxisome)	K08746;K08772	EC:6.2.1.3;EC:6.2.1.-	solute carrier family 27 (fatty acid transporter), member 2 [Source:MGI Symbol;Acc:MGI:1347099]	113.226	100.008	96.7178	34.1589	37.7913	20.1852	0.230448	-2.11749	6.93664e-09	5.32509e-07	down	yes
MSTRG.17962	Hdc	ENSMUST00000028838;ENSMUST00000124396;ENSMUST00000138752;ENSMUST00000132382;ENSMUST00000148591	GO:0003824(catalytic activity);GO:0004398(histidine decarboxylase activity);GO:0016829(lyase activity);GO:0016831(carboxy-lyase activity);GO:0030170(pyridoxal phosphate binding);GO:0001694(histamine biosynthetic process);GO:0006520(cellular amino acid metabolic process);GO:0006548(histidine catabolic process);GO:0019752(carboxylic acid metabolic process);GO:0042423(catecholamine biosynthetic proc…	00340(Histidine metabolism);00340(Histidine metabolism)	NA	NA	histidine decarboxylase [Source:MGI Symbol;Acc:MGI:96062]	1.95702	1.05862	3.42079	1.08637	0.806297	0.892478	0.331649	-1.59227	0.0193585	0.171908	down	yes
MSTRG.18035	Slc20a1	ENSMUST00000028880;ENSMUST00000140907;ENSMUST00000144744;ENSMUST00000141285;ENSMUST00000148988;ENSMUST00000110315;ENSMUST00000125714;ENSMUST00000144025	GO:0004871(signal transducer activity);GO:0005315(inorganic phosphate transmembrane transporter activity);GO:0005316(high-affinity inorganic phosphate:sodium symporter activity);GO:0015293(symporter activity);GO:0006810(transport);GO:0006814(sodium ion transport);GO:0006817(phosphate ion transport);GO:0007165(signal transduction);GO:0035435(phosphate ion transmembrane transport);GO:0035725(sodium…	NA	NA	NA	solute carrier family 20, member 1 [Source:MGI Symbol;Acc:MGI:108392]	4.38424	3.48504	3.04037	9.92026	9.84367	18.1199	2.6467	1.4042	0.000434822	0.00876807	up	yes
MSTRG.18045	Sirpa	ENSMUST00000127751;ENSMUST00000136153;ENSMUST00000153491;ENSMUST00000161620;ENSMUST00000179001;ENSMUST00000136554;ENSMUST00000103203;ENSMUST00000099113;ENSMUST00000103202;ENSMUST00000049262;ENSMUST00000160952;ENSMUST00000163034;ENSMUST00000160276;ENSMUST00000162764	GO:0016021(integral component of membrane);GO:0016020(membrane);GO:0016020(membrane)	04380(Osteoclast differentiation);04380(Osteoclast differentiation)	NA	NA	signal-regulatory protein alpha [Source:MGI Symbol;Acc:MGI:108563]	1.8561	1.13029	1.54504	9.81473	4.59683	8.49636	3.87286	1.9534	3.84788e-06	0.000150771	up	yes
MSTRG.18075	Siglec1	ENSMUST00000028794;ENSMUST00000110227;ENSMUST00000110226	GO:0016021(integral component of membrane);GO:0016020(membrane);GO:0030246(carbohydrate binding);GO:0030246(carbohydrate binding)	04514(Cell adhesion molecules (CAMs));04514(Cell adhesion molecules (CAMs))	NA	NA	sialic acid binding Ig-like lectin 1, sialoadhesin [Source:MGI Symbol;Acc:MGI:99668]	2.54503	2.22719	2.28243	15.3364	5.78931	14.8907	3.90596	1.96568	3.16326e-06	0.000127867	up	yes
MSTRG.18081	Spef1;Cenpb	ENSMUST00000110218;ENSMUST00000127987;ENSMUST00000089510	GO:0003674(molecular_function);GO:0008150(biological_process);GO:0005737(cytoplasm);GO:0005856(cytoskeleton);GO:0005929(cilium);GO:0005930(axoneme);GO:0031514(motile cilium);GO:0042995(cell projection);GO:0003676(nucleic acid binding);GO:0003677(DNA binding);GO:0003682(chromatin binding);GO:0003696(satellite DNA binding);GO:0000775(chromosome, centromeric region);GO:0000780(condensed nuclear chro…	NA	NA	NA	sperm flagellar 1 [Source:MGI Symbol;Acc:MGI:3513546];centromere protein B [Source:MGI Symbol;Acc:MGI:88376]	4.94657	4.44736	3.9907	1.40904	0.0507984	1.13419	0.148819	-2.74837	0.000750168	0.0138504	down	yes
MSTRG.18102	Prnp;Prn	ENSMUST00000091288;ENSMUST00000142070;ENSMUST00000136783	GO:0030425(dendrite);GO:0001540(beta-amyloid binding);GO:0004871(signal transducer activity);GO:0004872(receptor activity);GO:0005507(copper ion binding);GO:0005515(protein binding);GO:0005521(lamin binding);GO:0008017(microtubule binding);GO:0015631(tubulin binding);GO:0042802(identical protein binding);GO:0043008(ATP-dependent protein binding);GO:0044325(ion channel binding);GO:0046872(metal io…	05020(Prion diseases);05020(Prion diseases)	NA	NA	prion protein [Source:MGI Symbol;Acc:MGI:97769];prion protein [Source:MGI Symbol;Acc:MGI:97767]	2.31706	2.266	0.684761	0.228931	0.222636	0.218202	0.0997808	-3.32509	0.000173174	0.0041408	down	yes
MSTRG.18114	Cds2	ENSMUST00000110158;ENSMUST00000103181;ENSMUST00000147456;ENSMUST00000089461;ENSMUST00000138194	GO:0016020(membrane);GO:0016021(integral component of membrane);GO:0004605(phosphatidate cytidylyltransferase activity);GO:0016740(transferase activity);GO:0016772(transferase activity, transferring phosphorus-containing groups);GO:0016779(nucleotidyltransferase activity);GO:0006629(lipid metabolic process);GO:0006655(phosphatidylglycerol biosynthetic process);GO:0007602(phototransduction);GO:000…	00564(Glycerophospholipid metabolism);04070(Phosphatidylinositol signaling system);04070(Phosphatidylinositol signaling system)	K00981	EC:2.7.7.41	CDP-diacylglycerol synthase (phosphatidate cytidylyltransferase) 2 [Source:MGI Symbol;Acc:MGI:1332236]	4.2271	3.64585	8.97718	11.7633	22.3839	21.921	2.52622	1.33698	0.00147538	0.0240891	up	yes
MSTRG.18155	Hao1	ENSMUST00000028704;ENSMUST00000140794	GO:0003824(catalytic activity);GO:0003973((S)-2-hydroxy-acid oxidase activity);GO:0005102(receptor binding);GO:0008891(glycolate oxidase activity);GO:0010181(FMN binding);GO:0016491(oxidoreductase activity);GO:0001561(fatty acid alpha-oxidation);GO:0006979(response to oxidative stress);GO:0046296(glycolate catabolic process);GO:0055114(oxidation-reduction process);GO:0005777(peroxisome);GO:005285…	00630(Glyoxylate and dicarboxylate metabolism);04146(Peroxisome);04146(Peroxisome)	NA	NA	hydroxyacid oxidase 1, liver [Source:MGI Symbol;Acc:MGI:96011]	4.93939	4.69059	5.04885	0.283141	0.580061	0.501905	0.0713725	-3.80849	7.88984e-21	2.55733e-18	down	yes
MSTRG.18156	Tmx4	ENSMUST00000038228;ENSMUST00000137377;ENSMUST00000110120;ENSMUST00000110119	GO:0045454(cell redox homeostasis);GO:0005623(cell);GO:0016020(membrane);GO:0016021(integral component of membrane);GO:0003756(protein disulfide isomerase activity);GO:0006457(protein folding);GO:0034976(response to endoplasmic reticulum stress);GO:0055114(oxidation-reduction process);GO:0005783(endoplasmic reticulum);GO:0005783(endoplasmic reticulum)	NA	NA	NA	thioredoxin-related transmembrane protein 4 [Source:MGI Symbol;Acc:MGI:106558]	3.30039	2.60671	2.41046	0.409055	2.68358	0.528068	0.3391	-1.56022	0.018576	0.166565	down	yes
MSTRG.18332	Fkbp1a	ENSMUST00000044011;ENSMUST00000142985;ENSMUST00000126670;ENSMUST00000137597;ENSMUST00000148295;ENSMUST00000143230;ENSMUST00000144171;ENSMUST00000148978;ENSMUST00000142271;ENSMUST00000132614	GO:0003755(peptidyl-prolyl cis-trans isomerase activity);GO:0004871(signal transducer activity);GO:0005160(transforming growth factor beta receptor binding);GO:0005515(protein binding);GO:0005528(FK506 binding);GO:0008144(drug binding);GO:0016853(isomerase activity);GO:0019899(enzyme binding);GO:0030544(Hsp70 protein binding);GO:0034713(type I transforming growth factor beta receptor binding);GO:…	NA	NA	NA	FK506 binding protein 1a [Source:MGI Symbol;Acc:MGI:95541]	7.37826	8.70101	9.03523	25.4858	20.5448	26.2698	2.20456	1.14049	0.000982408	0.0174357	up	yes
MSTRG.18337	Srxn1	ENSMUST00000137751;ENSMUST00000128882;ENSMUST00000041500	GO:0005829(cytosol);GO:0098869(cellular oxidant detoxification);GO:0055114(oxidation-reduction process);GO:0006979(response to oxidative stress);GO:0032542(sulfiredoxin activity);GO:0016667(oxidoreductase activity, acting on a sulfur group of donors);GO:0016667(oxidoreductase activity, acting on a sulfur group of donors)	NA	NA	NA	sulfiredoxin 1 homolog (S. cerevisiae) [Source:MGI Symbol;Acc:MGI:104971]	1.77728	2.10187	2.53714	6.73858	7.61334	7.78042	2.64027	1.40068	0.0142976	0.136006	up	yes
MSTRG.18344	Trib3	ENSMUST00000040312;ENSMUST00000123145;ENSMUST00000124995	GO:0003714(transcription corepressor activity);GO:0004860(protein kinase inhibitor activity);GO:0005515(protein binding);GO:0005524(ATP binding);GO:0019899(enzyme binding);GO:0019901(protein kinase binding);GO:0031434(mitogen-activated protein kinase kinase binding);GO:0031625(ubiquitin protein ligase binding);GO:0055106(ubiquitin-protein transferase regulator activity);GO:0000122(negative regula…	NA	NA	NA	tribbles pseudokinase 3 [Source:MGI Symbol;Acc:MGI:1345675]	3.6602	3.76337	2.27762	9.21369	18.4939	17.0709	3.54252	1.82478	0.000447806	0.00899879	up	yes
MSTRG.18358	Hck	ENSMUST00000189688;ENSMUST00000109799;ENSMUST00000191431	GO:0005884(actin filament);GO:0000166(nucleotide binding);GO:0004672(protein kinase activity);GO:0004713(protein tyrosine kinase activity);GO:0004715(non-membrane spanning protein tyrosine kinase activity);GO:0005102(receptor binding);GO:0005515(protein binding);GO:0005524(ATP binding);GO:0016301(kinase activity);GO:0016740(transferase activity);GO:0002376(immune system process);GO:0006468(protei…	04062(Chemokine signaling pathway);04666(Fc gamma R-mediated phagocytosis);04666(Fc gamma R-mediated phagocytosis)	NA	NA	hemopoietic cell kinase [Source:MGI Symbol;Acc:MGI:96052]	0.811715	0.469466	0.636529	6.47109	4.24669	4.33412	6.01008	2.58738	0.00104081	0.0183089	up	yes
MSTRG.18383	Pxmp4	ENSMUST00000000896;ENSMUST00000109703	GO:0003674(molecular_function);GO:0008150(biological_process);GO:0005777(peroxisome);GO:0005778(peroxisomal membrane);GO:0016020(membrane);GO:0016021(integral component of membrane);GO:0016021(integral component of membrane)	04146(Peroxisome);04146(Peroxisome)	NA	NA	peroxisomal membrane protein 4 [Source:MGI Symbol;Acc:MGI:1891701]	62.1425	74.8485	61.0684	31.9184	11.183	23.9391	0.260256	-1.942	1.60379e-06	7.0708e-05	down	yes
MSTRG.18397	Ahcy	ENSMUST00000054607;ENSMUST00000137242;ENSMUST00000146367	GO:0004013(adenosylhomocysteinase activity);GO:0005507(copper ion binding);GO:0005515(protein binding);GO:0016787(hydrolase activity);GO:0043621(protein self-association);GO:0006730(one-carbon metabolic process);GO:0019510(S-adenosylhomocysteine catabolic process);GO:0033353(S-adenosylmethionine cycle);GO:0005737(cytoplasm);GO:0005829(cytosol);GO:0042470(melanosome);GO:0070062(extracellular exoso…	00270(Cysteine and methionine metabolism);00270(Cysteine and methionine metabolism)	K01251	EC:3.3.1.1	S-adenosylhomocysteine hydrolase [Source:MGI Symbol;Acc:MGI:87968]	195.292	123.664	159.923	89.6044	57.4283	46.2287	0.312569	-1.67775	8.73315e-06	0.000307558	down	yes
MSTRG.18407	Trp53inp2	ENSMUST00000151466;ENSMUST00000043237;ENSMUST00000174685;ENSMUST00000173406;ENSMUST00000134218	GO:0045893(positive regulation of transcription, DNA-templated);GO:0010508(positive regulation of autophagy);GO:0043130(ubiquitin binding);GO:0000045(autophagosome assembly);GO:0001649(osteoblast differentiation);GO:0001894(tissue homeostasis);GO:0006351(transcription, DNA-templated);GO:0006355(regulation of transcription, DNA-templated);GO:0006511(ubiquitin-dependent protein catabolic process);G…	NA	NA	NA	transformation related protein 53 inducible nuclear protein 2 [Source:MGI Symbol;Acc:MGI:1915978]	23.544	7.13536	27.5352	2.75552	2.4508	1.79894	0.092819	-3.42944	9.41517e-12	1.22069e-09	down	yes
MSTRG.18423	Procr	ENSMUST00000029140;ENSMUST00000132608;ENSMUST00000155095;ENSMUST00000143493	GO:0008022(protein C-terminus binding);GO:0007596(blood coagulation);GO:0007599(hemostasis);GO:0050819(negative regulation of coagulation);GO:0005813(centrosome);GO:0005925(focal adhesion);GO:0009986(cell surface);GO:0016020(membrane);GO:0016021(integral component of membrane);GO:0070062(extracellular exosome);GO:0070062(extracellular exosome)	NA	NA	NA	protein C receptor, endothelial [Source:MGI Symbol;Acc:MGI:104596]	0.268353	0.176275	0.182187	3.06928	1.06258	1.86966	7.15657	2.83927	0.0182875	0.164738	up	yes
MSTRG.18455	Epb41l1	ENSMUST00000103137;ENSMUST00000109574;ENSMUST00000142048;ENSMUST00000125153;ENSMUST00000109577;ENSMUST00000141109;ENSMUST00000029155;ENSMUST00000103135;ENSMUST00000109572;ENSMUST00000144013;ENSMUST00000137067;ENSMUST00000129999	GO:0019898(extrinsic component of membrane);GO:0005856(cytoskeleton);GO:0005737(cytoplasm);GO:0030866(cortical actin cytoskeleton organization);GO:0045296(cadherin binding);GO:0008092(cytoskeletal protein binding);GO:0005198(structural molecule activity);GO:0003779(actin binding);GO:0003779(actin binding)	04530(Tight junction);04530(Tight junction)	NA	NA	erythrocyte membrane protein band 4.1 like 1 [Source:MGI Symbol;Acc:MGI:103010]	0.381504	0.26281	0.194961	3.33508	2.60604	2.81554	7.99098	2.99837	4.91038e-09	3.9975e-07	up	yes
MSTRG.18477	Samhd1	ENSMUST00000057725;ENSMUST00000123932;ENSMUST00000139263;ENSMUST00000088523;ENSMUST00000160213;ENSMUST00000109549;ENSMUST00000139149;ENSMUST00000142508;ENSMUST00000149313;ENSMUST00000152866	GO:0005886(plasma membrane);GO:0005654(nucleoplasm);GO:0005634(nucleus);GO:0051607(defense response to virus);GO:0051289(protein homotetramerization);GO:0046061(dATP catabolic process);GO:0045088(regulation of innate immune response);GO:0006203(dGTP catabolic process);GO:0032567(dGTP binding);GO:0008832(dGTPase activity);GO:0008270(zinc ion binding);GO:0003723(RNA binding);GO:0003676(nucleic acid…	NA	NA	NA	SAM domain and HD domain, 1 [Source:MGI Symbol;Acc:MGI:1927468]	1.44766	1.16062	1.39048	4.3226	5.18784	4.24984	2.64143	1.40132	0.000935518	0.0167689	up	yes
MSTRG.18481	Src	ENSMUST00000109533;ENSMUST00000145715;ENSMUST00000029175;ENSMUST00000092576;ENSMUST00000133900;ENSMUST00000129770;ENSMUST00000109529	GO:0018108(peptidyl-tyrosine phosphorylation);GO:0016310(phosphorylation);GO:0006468(protein phosphorylation);GO:0016740(transferase activity);GO:0016301(kinase activity);GO:0005524(ATP binding);GO:0004715(non-membrane spanning protein tyrosine kinase activity);GO:0004713(protein tyrosine kinase activity);GO:0004672(protein kinase activity);GO:0000166(nucleotide binding);GO:0005102(receptor bindi…	04012(ErbB signaling pathway);04015(Rap1 signaling pathway);04062(Chemokine signaling pathway);04144(Endocytosis);04370(VEGF signaling pathway);04510(Focal adhesion);04520(Adherens junction);04530(Tight junction);04540(Gap junction);04611(Platelet activation);04727(GABAergic synapse);04750(Inflammatory mediator regulation of TRP channels);04810(Regulation of actin cytoskeleton);04912(GnRH signali…	NA	NA	Rous sarcoma oncogene [Source:MGI Symbol;Acc:MGI:98397]	0.704857	0.496953	0.381627	1.31411	2.51683	2.61729	3.11047	1.63713	0.0460955	0.32376	up	yes
MSTRG.18490	Tgm2	ENSMUST00000103122;ENSMUST00000174718;ENSMUST00000140923;ENSMUST00000152690	GO:0003810(protein-glutamine gamma-glutamyltransferase activity);GO:0005509(calcium ion binding);GO:0005525(GTP binding);GO:0008483(transaminase activity);GO:0016740(transferase activity);GO:0016746(transferase activity, transferring acyl groups);GO:0019904(protein domain specific binding);GO:0046872(metal ion binding);GO:0001974(blood vessel remodeling);GO:0007186(G-protein coupled receptor sign…	05016(Huntington's disease);05016(Huntington's disease)	NA	NA	transglutaminase 2, C polypeptide [Source:MGI Symbol;Acc:MGI:98731]	21.9863	20.904	20.2574	96.1818	91.4922	123.591	3.77396	1.91608	1.63224e-09	1.45205e-07	up	yes
MSTRG.18494	Snhg11	ENSMUST00000109488;ENSMUST00000148965;ENSMUST00000149303;ENSMUST00000137320;ENSMUST00000138307	GO:0003674(molecular_function);GO:0008150(biological_process);GO:0005575(cellular_component);GO:0005575(cellular_component)	NA	NA	NA	small nucleolar RNA host gene 11 [Source:MGI Symbol;Acc:MGI:2441845]	3.85812	2.3327	1.44286	0.445777	1.40058	1.77075	0.362785	-1.46281	0.0178193	0.161434	down	yes
MSTRG.1854	Fmo4	ENSMUST00000111525;ENSMUST00000028014;ENSMUST00000140031;ENSMUST00000193508;ENSMUST00000144916;ENSMUST00000140274	GO:0004497(monooxygenase activity);GO:0004499(N,N-dimethylaniline monooxygenase activity);GO:0016491(oxidoreductase activity);GO:0050660(flavin adenine dinucleotide binding);GO:0050661(NADP binding);GO:0042737(drug catabolic process);GO:0055114(oxidation-reduction process);GO:0005575(cellular_component);GO:0005783(endoplasmic reticulum);GO:0005789(endoplasmic reticulum membrane);GO:0016020(membra…	00982(Drug metabolism - cytochrome P450);00982(Drug metabolism - cytochrome P450)	NA	NA	flavin containing monooxygenase 4 [Source:MGI Symbol;Acc:MGI:2429497]	1.00319	1.11393	0.955123	2.64255	3.68739	3.61164	2.47358	1.3066	0.03034	0.237072	up	yes
MSTRG.1856	Fmo2	ENSMUST00000045902;ENSMUST00000194061;ENSMUST00000111510;ENSMUST00000143123;ENSMUST00000156860;ENSMUST00000147617	GO:0004497(monooxygenase activity);GO:0004499(N,N-dimethylaniline monooxygenase activity);GO:0016491(oxidoreductase activity);GO:0050660(flavin adenine dinucleotide binding);GO:0050661(NADP binding);GO:0006082(organic acid metabolic process);GO:0006739(NADP metabolic process);GO:0006805(xenobiotic metabolic process);GO:0009404(toxin metabolic process);GO:0017144(drug metabolic process);GO:0055114…	00982(Drug metabolism - cytochrome P450);00982(Drug metabolism - cytochrome P450)	NA	NA	flavin containing monooxygenase 2 [Source:MGI Symbol;Acc:MGI:1916776]	1.00929	1.16083	0.939969	5.09751	4.0162	6.75138	3.88898	1.95939	1.03295e-05	0.0003559	up	yes
MSTRG.1859	Fmo3	ENSMUST00000028010;ENSMUST00000142759	GO:0004497(monooxygenase activity);GO:0004499(N,N-dimethylaniline monooxygenase activity);GO:0016491(oxidoreductase activity);GO:0034899(trimethylamine monooxygenase activity);GO:0050660(flavin adenine dinucleotide binding);GO:0050661(NADP binding);GO:0055114(oxidation-reduction process);GO:0005783(endoplasmic reticulum);GO:0005789(endoplasmic reticulum membrane);GO:0016020(membrane);GO:0016021(i…	00982(Drug metabolism - cytochrome P450);00982(Drug metabolism - cytochrome P450)	K00485;K18277	EC:1.14.13.8;EC:1.14.13.148	flavin containing monooxygenase 3 [Source:MGI Symbol;Acc:MGI:1100496]	0.031225	0.140119	0.032825	6.8646	0.654667	1.15211	31.8098	4.9914	0.000394538	0.008153	up	yes
MSTRG.18596	Acot8	ENSMUST00000133053;ENSMUST00000017451;ENSMUST00000103094;ENSMUST00000134611;ENSMUST00000136767	GO:0005102(receptor binding);GO:0016290(palmitoyl-CoA hydrolase activity);GO:0016787(hydrolase activity);GO:0033882(choloyl-CoA hydrolase activity);GO:0047617(acyl-CoA hydrolase activity);GO:0052689(carboxylic ester hydrolase activity);GO:0052815(medium-chain acyl-CoA hydrolase activity);GO:0006637(acyl-CoA metabolic process);GO:0007031(peroxisome organization);GO:0009062(fatty acid catabolic pro…	00120(Primary bile acid biosynthesis);04146(Peroxisome);04146(Peroxisome)	NA	NA	acyl-CoA thioesterase 8 [Source:MGI Symbol;Acc:MGI:2158201]	10.4712	11.2587	9.82247	6.06812	5.58989	4.23332	0.389516	-1.36025	0.00751096	0.0825263	down	yes
MSTRG.18655	B4galt5	ENSMUST00000109221;ENSMUST00000149698	GO:0016740(transferase activity);GO:0016757(transferase activity, transferring glycosyl groups);GO:0046872(metal ion binding);GO:0005975(carbohydrate metabolic process);GO:0006486(protein glycosylation);GO:0005794(Golgi apparatus);GO:0016020(membrane);GO:0016021(integral component of membrane);GO:0032580(Golgi cisterna membrane);GO:0070062(extracellular exosome);GO:0070062(extracellular exosome)	00512(Mucin type O-glycan biosynthesis);00512(Mucin type O-glycan biosynthesis)	K11936	EC:2.4.1.-	UDP-Gal:betaGlcNAc beta 1,4-galactosyltransferase, polypeptide 5 [Source:MGI Symbol;Acc:MGI:1927169]	1.22609	0.958171	0.886793	4.11747	3.87213	4.15631	3.04372	1.60584	1.5065e-06	6.69247e-05	up	yes
MSTRG.18667	Ube2v1;Tmem189	ENSMUST00000109207;ENSMUST00000060645;ENSMUST00000151365;ENSMUST00000130284;ENSMUST00000144628;ENSMUST00000140216;ENSMUST00000144830;ENSMUST00000006587;ENSMUST00000148262;ENSMUST00000142148;ENSMUST00000125874	GO:0061631(ubiquitin conjugating enzyme activity);GO:0005515(protein binding);GO:0031624(ubiquitin conjugating enzyme binding);GO:0031625(ubiquitin protein ligase binding);GO:0061630(ubiquitin protein ligase activity);GO:0042275(error-free postreplication DNA repair);GO:0043123(positive regulation of I-kappaB kinase/NF-kappaB signaling);GO:0051092(positive regulation of NF-kappaB transcription fa…	NA	NA	NA	ubiquitin-conjugating enzyme E2 variant 1 [Source:MGI Symbol;Acc:MGI:1913839];transmembrane protein 189 [Source:MGI Symbol;Acc:MGI:2142624]	7.58193	6.89776	5.90205	3.9322	3.03575	3.57321	0.399058	-1.32533	0.000754798	0.0139212	down	yes
MSTRG.187	Tram2	ENSMUST00000037998;ENSMUST00000187210	GO:0005515(protein binding);GO:0006810(transport);GO:0015031(protein transport);GO:0032964(collagen biosynthetic process);GO:0045048(protein insertion into ER membrane);GO:0016020(membrane);GO:0016021(integral component of membrane);GO:0016021(integral component of membrane)	NA	NA	NA	translocating chain-associating membrane protein 2 [Source:MGI Symbol;Acc:MGI:1924817]	9.1755	8.16101	8.5587	4.7643	4.35897	3.40141	0.373479	-1.4209	9.81624e-05	0.00254539	down	yes
MSTRG.18736	Fam210b	ENSMUST00000028995	GO:0003674(molecular_function);GO:0008150(biological_process);GO:0005575(cellular_component);GO:0016020(membrane);GO:0016021(integral component of membrane)	NA	NA	NA	family with sequence similarity 210, member B [Source:MGI Symbol;Acc:MGI:1914267]	3.65573	37.6807	1.80568	2.38638	2.08826	2.2906	0.121499	-3.04099	0.000387575	0.00805668	down	yes
MSTRG.18742	Rtfdc1	ENSMUST00000029005;ENSMUST00000109132;ENSMUST00000140048	GO:0003674(molecular_function);GO:0071171(site-specific DNA replication termination at RTS1 barrier);GO:1902979(mitotic DNA replication termination);GO:0005634(nucleus);GO:0005634(nucleus)	NA	NA	NA	replication termination factor 2 domain containing 1 [Source:MGI Symbol;Acc:MGI:1913654]	4.34521	6.49149	6.29938	2.47079	2.64264	4.12739	0.410584	-1.28425	0.000482254	0.00960283	down	yes
MSTRG.18750	Ctcfl	ENSMUST00000094287	GO:0005737(cytoplasm);GO:0005634(nucleus);GO:0051569(regulation of histone H3-K4 methylation);GO:0045944(positive regulation of transcription from RNA polymerase II promoter);GO:0045893(positive regulation of transcription, DNA-templated);GO:0043046(DNA methylation involved in gamete generation);GO:0016571(histone methylation);GO:0016569(covalent chromatin modification);GO:0010628(positive regula…	NA	NA	NA	CCCTC-binding factor (zinc finger protein)-like [Source:MGI Symbol;Acc:MGI:3652571]	5.9146	5.42487	4.49109	0.34242	0.577059	0.268331	0.0585383	-4.09448	1.35441e-08	9.44474e-07	down	yes
MSTRG.18753	Pck1	ENSMUST00000029017;ENSMUST00000151269;ENSMUST00000150629;ENSMUST00000136885	GO:0000166(nucleotide binding);GO:0000287(magnesium ion binding);GO:0004611(phosphoenolpyruvate carboxykinase activity);GO:0004613(phosphoenolpyruvate carboxykinase (GTP) activity);GO:0005525(GTP binding);GO:0016829(lyase activity);GO:0016831(carboxy-lyase activity);GO:0017076(purine nucleotide binding);GO:0019003(GDP binding);GO:0030145(manganese ion binding);GO:0031406(carboxylic acid binding);…	00010(Glycolysis / Gluconeogenesis);00020(Citrate cycle (TCA cycle));00620(Pyruvate metabolism);03320(PPAR signaling pathway);04068(FoxO signaling pathway);04151(PI3K-Akt signaling pathway);04152(AMPK signaling pathway);04910(Insulin signaling pathway);04920(Adipocytokine signaling pathway);04922(Glucagon signaling pathway);04964(Proximal tubule bicarbonate reclamation);04964(Proximal tubule bica…	K01596	EC:4.1.1.32	phosphoenolpyruvate carboxykinase 1, cytosolic [Source:MGI Symbol;Acc:MGI:97501]	464.754	391.741	392.58	68.6184	63.7503	12.127	0.0905194	-3.46563	5.28839e-10	5.3197e-08	down	yes
MSTRG.18755	Zbp1	ENSMUST00000029018;ENSMUST00000146802;ENSMUST00000109116	GO:0005829(cytosol);GO:0005737(cytoplasm);GO:0005634(nucleus);GO:0005515(protein binding);GO:0003726(double-stranded RNA adenosine deaminase activity);GO:0003723(RNA binding);GO:0003677(DNA binding);GO:0003692(left-handed Z-DNA binding);GO:0002376(immune system process);GO:0016032(viral process);GO:0045087(innate immune response);GO:0051607(defense response to virus);GO:0060340(positive regulatio…	04623(Cytosolic DNA-sensing pathway);04623(Cytosolic DNA-sensing pathway)	NA	NA	Z-DNA binding protein 1 [Source:MGI Symbol;Acc:MGI:1927449]	0.318747	0.833363	0.435323	5.33064	8.25644	5.19521	9.07479	3.18186	1.17786e-07	6.62899e-06	up	yes
MSTRG.18765	Rab22a	ENSMUST00000142820;ENSMUST00000029024;ENSMUST00000109110	GO:0000166(nucleotide binding);GO:0003924(GTPase activity);GO:0005515(protein binding);GO:0005525(GTP binding);GO:0019003(GDP binding);GO:0006810(transport);GO:0006897(endocytosis);GO:0007032(endosome organization);GO:0007264(small GTPase mediated signal transduction);GO:0015031(protein transport);GO:0097494(regulation of vesicle size);GO:0001726(ruffle);GO:0005768(endosome);GO:0005769(early endo…	04144(Endocytosis);04144(Endocytosis)	NA	NA	RAB22A, member RAS oncogene family [Source:MGI Symbol;Acc:MGI:105072]	2.73944	2.42153	1.58996	1.0726	0.690728	1.21242	0.339241	-1.55962	0.00897707	0.0939746	down	yes
MSTRG.18796	Gm4631	ENSMUST00000121393;ENSMUST00000109050	GO:0005622(intracellular);GO:0005575(cellular_component);GO:0006355(regulation of transcription, DNA-templated);GO:0046872(metal ion binding);GO:0003700(transcription factor activity, sequence-specific DNA binding);GO:0003676(nucleic acid binding);GO:0003676(nucleic acid binding)	NA	NA	NA	predicted gene 4631 [Source:MGI Symbol;Acc:MGI:3782813]	0.034972	3.78283	3.35705	0.033081	0.036393	0.049792	0.0133139	-6.23092	1.02228e-05	0.000352918	down	yes
MSTRG.1880	Slc19a2	ENSMUST00000044021;ENSMUST00000159230;ENSMUST00000169394;ENSMUST00000160773	GO:0015234(thiamine transmembrane transporter activity);GO:0015403(thiamine uptake transmembrane transporter activity);GO:0006810(transport);GO:0015888(thiamine transport);GO:0071934(thiamine transmembrane transport);GO:0005886(plasma membrane);GO:0016020(membrane);GO:0016021(integral component of membrane);GO:0016021(integral component of membrane)	04977(Vitamin digestion and absorption);04977(Vitamin digestion and absorption)	NA	NA	solute carrier family 19 (thiamine transporter), member 2 [Source:MGI Symbol;Acc:MGI:1928761]	25.3413	14.9906	24.6866	8.88104	15.1349	16.7796	0.479097	-1.06161	0.00562587	0.0668497	down	yes
MSTRG.18862	Lama5	ENSMUST00000130796;ENSMUST00000015791;ENSMUST00000149812	GO:0031012(extracellular matrix);GO:0005102(receptor binding);GO:0005178(integrin binding);GO:0005515(protein binding);GO:0001658(branching involved in ureteric bud morphogenesis);GO:0001738(morphogenesis of a polarized epithelium);GO:0001755(neural crest cell migration);GO:0001942(hair follicle development);GO:0007155(cell adhesion);GO:0007229(integrin-mediated signaling pathway);GO:0007517(musc…	04151(PI3K-Akt signaling pathway);04510(Focal adhesion);04512(ECM-receptor interaction);05145(Toxoplasmosis);05146(Amoebiasis);05200(Pathways in cancer);05222(Small cell lung cancer);05222(Small cell lung cancer)	NA	NA	laminin, alpha 5 [Source:MGI Symbol;Acc:MGI:105382]	1.27789	0.853706	1.06993	3.74823	3.32295	2.87509	2.3952	1.26015	0.00521057	0.0633506	up	yes
MSTRG.18872	Gid8;Slc17a9	ENSMUST00000029090;ENSMUST00000150067;ENSMUST00000078687;ENSMUST00000094218;ENSMUST00000151882;ENSMUST00000139817;ENSMUST00000154882;ENSMUST00000140955	GO:0003674(molecular_function);GO:0008150(biological_process);GO:0005634(nucleus);GO:0005654(nucleoplasm);GO:0030054(cell junction);GO:0005215(transporter activity);GO:0022857(transmembrane transporter activity);GO:0006810(transport);GO:0006820(anion transport);GO:0006887(exocytosis);GO:0055085(transmembrane transport);GO:1903146(regulation of mitophagy);GO:1903955(positive regulation of protein …	NA	NA	NA	GID complex subunit 8 [Source:MGI Symbol;Acc:MGI:1923675];solute carrier family 17, member 9 [Source:MGI Symbol;Acc:MGI:1919107]	4.11646	4.37395	3.15501	1.06469	4.08282	1.89435	0.467467	-1.09706	0.0242403	0.203855	down	yes
MSTRG.18941	Zfp704	ENSMUST00000041124;ENSMUST00000193947;ENSMUST00000192832	GO:0001158(enhancer sequence-specific DNA binding);GO:0046872(metal ion binding);GO:0006357(regulation of transcription from RNA polymerase II promoter);GO:0005634(nucleus);GO:0005634(nucleus)	NA	NA	NA	zinc finger protein 704 [Source:MGI Symbol;Acc:MGI:2180715]	0.303404	1.14048	1.31299	3.3508	3.98501	4.27221	3.20342	1.67961	0.00125828	0.0211563	up	yes
MSTRG.18946	Fabp5	ENSMUST00000029046;ENSMUST00000123744	GO:0005215(transporter activity);GO:0005504(fatty acid binding);GO:0008289(lipid binding);GO:0006006(glucose metabolic process);GO:0006629(lipid metabolic process);GO:0006656(phosphatidylcholine biosynthetic process);GO:0006810(transport);GO:0009611(response to wounding);GO:0015758(glucose transport);GO:0005737(cytoplasm);GO:0070062(extracellular exosome);GO:0070062(extracellular exosome)	03320(PPAR signaling pathway);03320(PPAR signaling pathway)	NA	NA	fatty acid binding protein 5, epidermal [Source:MGI Symbol;Acc:MGI:101790]	0.21215	0.296674	0.322456	1.40123	1.29059	2.48926	4.6864	2.22848	0.0300244	0.236581	up	yes
MSTRG.18953	Impa1;Gm38303;Slc10a5	ENSMUST00000065938;ENSMUST00000118410;ENSMUST00000191670;ENSMUST00000195155;ENSMUST00000192603;ENSMUST00000128912;ENSMUST00000078748	GO:0000287(magnesium ion binding);GO:0008934(inositol monophosphate 1-phosphatase activity);GO:0030145(manganese ion binding);GO:0031403(lithium ion binding);GO:0042802(identical protein binding);GO:0042803(protein homodimerization activity);GO:0052834(inositol monophosphate phosphatase activity);GO:0006661(phosphatidylinositol biosynthetic process);GO:0006796(phosphate-containing compound metabo…	00562(Inositol phosphate metabolism);04070(Phosphatidylinositol signaling system);04070(Phosphatidylinositol signaling system)	K15759	EC:3.1.3.25	inositol (myo)-1(or 4)-monophosphatase 1 [Source:MGI Symbol;Acc:MGI:1933158];predicted gene, 38303 [Source:MGI Symbol;Acc:MGI:5611531];solute carrier family 10 (sodium/bile acid cotransporter family), member 5 [Source:MGI Symbol;Acc:MGI:2685251]	3.4477	1.51644	2.76147	1.74857	1.07312	1.00164	0.383015	-1.38453	0.00843495	0.0897489	down	yes
MSTRG.18968	Car1	ENSMUST00000181860;ENSMUST00000094365;ENSMUST00000144327	GO:0004064(arylesterase activity);GO:0004089(carbonate dehydratase activity);GO:0008270(zinc ion binding);GO:0016829(lyase activity);GO:0016836(hydro-lyase activity);GO:0046872(metal ion binding);GO:0006730(one-carbon metabolic process);GO:0005737(cytoplasm);GO:0070062(extracellular exosome);GO:0070062(extracellular exosome)	00910(Nitrogen metabolism);00910(Nitrogen metabolism)	K18245	EC:4.2.1.1	carbonic anhydrase 1 [Source:MGI Symbol;Acc:MGI:88268]	1.83432	2.09763	1.86467	0.0317001	0.152435	0.0683147	0.0358589	-4.80152	0.000684237	0.0127924	down	yes
MSTRG.18974	Car3	ENSMUST00000195575;ENSMUST00000029076;ENSMUST00000195834	GO:0004089(carbonate dehydratase activity);GO:0008270(zinc ion binding);GO:0016151(nickel cation binding);GO:0016791(phosphatase activity);GO:0016829(lyase activity);GO:0046872(metal ion binding);GO:0006730(one-carbon metabolic process);GO:0006979(response to oxidative stress);GO:0016311(dephosphorylation);GO:0045471(response to ethanol);GO:0005737(cytoplasm);GO:0005829(cytosol);GO:0005829(cytoso…	00910(Nitrogen metabolism);00910(Nitrogen metabolism)	K18245	EC:4.2.1.1	carbonic anhydrase 3 [Source:MGI Symbol;Acc:MGI:88270]	67.8182	140.134	67.8954	2.04679	4.27432	17.7547	0.0654301	-3.9339	2.47858e-09	2.10595e-07	down	yes
MSTRG.18979	Cyp7b1	ENSMUST00000035625	GO:0004497(monooxygenase activity);GO:0005506(iron ion binding);GO:0008396(oxysterol 7-alpha-hydroxylase activity);GO:0016491(oxidoreductase activity);GO:0016705(oxidoreductase activity, acting on paired donors, with incorporation or reduction of molecular oxygen);GO:0020037(heme binding);GO:0046872(metal ion binding);GO:0006629(lipid metabolic process);GO:0006699(bile acid biosynthetic process);…	00120(Primary bile acid biosynthesis);00140(Steroid hormone biosynthesis)	NA	NA	cytochrome P450, family 7, subfamily b, polypeptide 1 [Source:MGI Symbol;Acc:MGI:104978]	7.31155	8.23395	8.47652	1.74298	1.50141	2.20941	0.17362	-2.52599	4.46817e-13	6.80056e-11	down	yes
MSTRG.19022	Gyg	ENSMUST00000118015;ENSMUST00000178328;ENSMUST00000184552;ENSMUST00000135475	GO:0016757(transferase activity, transferring glycosyl groups);GO:0016740(transferase activity);GO:0008466(glycogenin glucosyltransferase activity);GO:0046872(metal ion binding);GO:0005978(glycogen biosynthetic process);GO:0016020(membrane);GO:0070062(extracellular exosome);GO:0070062(extracellular exosome)	NA	NA	NA	glycogenin [Source:MGI Symbol;Acc:MGI:1351614]	1.53026	0.751541	1.02121	4.65159	3.38393	5.56825	3.146	1.65352	0.0359228	0.268868	up	yes
MSTRG.19037	Ect2	ENSMUST00000108300;ENSMUST00000108298;ENSMUST00000176242;ENSMUST00000184113;ENSMUST00000150061;ENSMUST00000176908;ENSMUST00000108296;ENSMUST00000124727;ENSMUST00000196926;ENSMUST00000176780;ENSMUST00000176535;ENSMUST00000177055;ENSMUST00000175857	GO:0004871(signal transducer activity);GO:0005085(guanyl-nucleotide exchange factor activity);GO:0005089(Rho guanyl-nucleotide exchange factor activity);GO:0005096(GTPase activator activity);GO:0005515(protein binding);GO:0017048(Rho GTPase binding);GO:0042803(protein homodimerization activity);GO:0000902(cell morphogenesis);GO:0000910(cytokinesis);GO:0006810(transport);GO:0007049(cell cycle);GO:…	NA	NA	NA	ect2 oncogene [Source:MGI Symbol;Acc:MGI:95281]	0.303442	0.184584	0.280278	0.913462	2.8706	1.33649	5.09143	2.34807	0.0125176	0.122195	up	yes
MSTRG.19044	Fndc3b	ENSMUST00000195008;ENSMUST00000046157;ENSMUST00000191684	GO:0016021(integral component of membrane);GO:0016020(membrane);GO:0003723(RNA binding);GO:0003723(RNA binding)	NA	NA	NA	fibronectin type III domain containing 3B [Source:MGI Symbol;Acc:MGI:1919257]	1.10077	1.49337	1.68541	4.10933	4.73712	5.61005	2.57812	1.36632	4.95395e-05	0.0014099	up	yes
MSTRG.19085	Sec62	ENSMUST00000029256;ENSMUST00000191730;ENSMUST00000195072	GO:0003674(molecular_function);GO:0008565(protein transporter activity);GO:0006620(posttranslational protein targeting to membrane);GO:0006810(transport);GO:0015031(protein transport);GO:0005783(endoplasmic reticulum);GO:0005789(endoplasmic reticulum membrane);GO:0016020(membrane);GO:0016021(integral component of membrane);GO:0016021(integral component of membrane)	03060(Protein export);04141(Protein processing in endoplasmic reticulum);04141(Protein processing in endoplasmic reticulum)	NA	NA	SEC62 homolog (S. cerevisiae) [Source:MGI Symbol;Acc:MGI:1916526]	12.2086	14.614	15.1976	9.1513	7.05378	11.1964	0.498202	-1.0052	0.00556774	0.0663878	down	yes
MSTRG.19143	Anxa5	ENSMUST00000029266;ENSMUST00000196097;ENSMUST00000199478	GO:0005509(calcium ion binding);GO:0005515(protein binding);GO:0005544(calcium-dependent phospholipid binding);GO:0007596(blood coagulation);GO:0007599(hemostasis);GO:0010033(response to organic substance);GO:0050819(negative regulation of coagulation);GO:0005622(intracellular);GO:0005925(focal adhesion);GO:0009897(external side of plasma membrane);GO:0016020(membrane);GO:0070062(extracellular ex…	NA	NA	NA	annexin A5 [Source:MGI Symbol;Acc:MGI:106008]	20.0612	16.3849	16.9394	44.3444	49.7354	72.6035	2.38481	1.25387	0.000449366	0.00901978	up	yes
MSTRG.19147	Ccna2	ENSMUST00000029270;ENSMUST00000156575;ENSMUST00000196316;ENSMUST00000147380;ENSMUST00000145309	GO:0097472(cyclin-dependent protein kinase activity);GO:0005515(protein binding);GO:0019901(protein kinase binding);GO:0000079(regulation of cyclin-dependent protein serine/threonine kinase activity);GO:0000086(G2/M transition of mitotic cell cycle);GO:0007049(cell cycle);GO:0007067(mitotic nuclear division);GO:0007265(Ras protein signal transduction);GO:0010389(regulation of G2/M transition of m…	04110(Cell cycle);04152(AMPK signaling pathway);04914(Progesterone-mediated oocyte maturation);05161(Hepatitis B);05169(Epstein-Barr virus infection);05203(Viral carcinogenesis);05203(Viral carcinogenesis)	NA	NA	cyclin A2 [Source:MGI Symbol;Acc:MGI:108069]	0.277698	0.285426	0.184214	1.01473	2.75417	0.932793	4.82965	2.27192	0.0272666	0.221563	up	yes
MSTRG.19217	Pgrmc2	ENSMUST00000058578;ENSMUST00000124636	GO:0005496(steroid binding);GO:0008289(lipid binding);GO:0020037(heme binding);GO:0008150(biological_process);GO:0005635(nuclear envelope);GO:0012505(endomembrane system);GO:0016020(membrane);GO:0016021(integral component of membrane);GO:0016021(integral component of membrane)	NA	NA	NA	progesterone receptor membrane component 2 [Source:MGI Symbol;Acc:MGI:1918054]	14.1198	14.8855	13.1346	1.23691	11.0841	0.980164	0.246458	-2.02059	0.00736662	0.0812976	down	yes
MSTRG.19245	Slc7a11	ENSMUST00000194462;ENSMUST00000029297;ENSMUST00000192564;ENSMUST00000142932;ENSMUST00000193838	GO:0016021(integral component of membrane);GO:0016020(membrane);GO:0006865(amino acid transport);GO:0003333(amino acid transmembrane transport);GO:0015171(amino acid transmembrane transporter activity);GO:0006979(response to oxidative stress);GO:0007420(brain development);GO:0009636(response to toxic substance);GO:0035094(response to nicotine);GO:0070306(lens fiber cell differentiation);GO:000579…	NA	NA	NA	solute carrier family 7 (cationic amino acid transporter, y+ system), member 11 [Source:MGI Symbol;Acc:MGI:1347355]	0.0635632	0.00616879	0.0113787	5.53671	13.9071	7.19508	244.859	7.93581	2.1189e-21	7.41743e-19	up	yes
MSTRG.19262	Setd7	ENSMUST00000037141;ENSMUST00000195080;ENSMUST00000161755;ENSMUST00000194828	GO:0002039(p53 binding);GO:0003682(chromatin binding);GO:0005515(protein binding);GO:0008168(methyltransferase activity);GO:0016279(protein-lysine N-methyltransferase activity);GO:0016740(transferase activity);GO:0018024(histone-lysine N-methyltransferase activity);GO:0006351(transcription, DNA-templated);GO:0006355(regulation of transcription, DNA-templated);GO:0006974(cellular response to DNA d…	00310(Lysine degradation);04068(FoxO signaling pathway);04068(FoxO signaling pathway)	NA	NA	SET domain containing (lysine methyltransferase) 7 [Source:MGI Symbol;Acc:MGI:1920501]	1.00422	0.995479	1.15694	6.09246	2.43812	4.75149	3.2227	1.68827	0.000412247	0.00835135	up	yes
MSTRG.19415	Med12l	ENSMUST00000040846;ENSMUST00000199659;ENSMUST00000029393;ENSMUST00000164225;ENSMUST00000197374	GO:0001104(RNA polymerase II transcription cofactor activity);GO:0001105(RNA polymerase II transcription coactivator activity);GO:0008013(beta-catenin binding);GO:0008134(transcription factor binding);GO:0006351(transcription, DNA-templated);GO:0006355(regulation of transcription, DNA-templated);GO:0006357(regulation of transcription from RNA polymerase II promoter);GO:0045944(positive regulation…	04919(Thyroid hormone signaling pathway);04919(Thyroid hormone signaling pathway)	NA	NA	mediator complex subunit 12-like [Source:MGI Symbol;Acc:MGI:2139916]	0.384499	0.374938	0.434817	0.0944589	0.0701777	0.157222	0.205731	-2.28117	0.0227348	0.1943	down	yes
MSTRG.19427	Sucnr1	ENSMUST00000029326;ENSMUST00000195544	GO:0004871(signal transducer activity);GO:0004930(G-protein coupled receptor activity);GO:0007165(signal transduction);GO:0007186(G-protein coupled receptor signaling pathway);GO:0005886(plasma membrane);GO:0016020(membrane);GO:0016021(integral component of membrane);GO:0070062(extracellular exosome);GO:0070062(extracellular exosome)	04024(cAMP signaling pathway);04024(cAMP signaling pathway)	NA	NA	succinate receptor 1 [Source:MGI Symbol;Acc:MGI:1934135]	0.779032	9.3264	7.86252	1.58608	2.59484	1.61025	0.247775	-2.0129	0.0324433	0.249387	down	yes
MSTRG.19438	B430305J03Rik	ENSMUST00000066298	GO:0003674(molecular_function);GO:0008150(biological_process);GO:0005575(cellular_component)	NA	NA	NA	RIKEN cDNA B430305J03 gene [Source:MGI Symbol;Acc:MGI:3697707]	0.401963	0.307215	0.352319	1.9646	1.68174	1.76107	3.90373	1.96485	0.042692	0.305744	up	yes
MSTRG.19450	Vmn2r3	ENSMUST00000176328	GO:0016021(integral component of membrane);GO:0016020(membrane);GO:0005886(plasma membrane);GO:0005575(cellular_component);GO:0008150(biological_process);GO:0007186(G-protein coupled receptor signaling pathway);GO:0007165(signal transduction);GO:0004930(G-protein coupled receptor activity);GO:0004871(signal transducer activity);GO:0003674(molecular_function)	NA	NA	NA	vomeronasal 2, receptor 3 [Source:MGI Symbol;Acc:MGI:3643995]	0	0	0	0.248088	1.82876	0.395624	1821.4	10.8308	1.4142e-05	0.000469692	up	yes
MSTRG.1948	Ildr2	ENSMUST00000111416;ENSMUST00000192638;ENSMUST00000192732;ENSMUST00000194964;ENSMUST00000195557	GO:0016021(integral component of membrane);GO:0016020(membrane);GO:0005789(endoplasmic reticulum membrane);GO:0005783(endoplasmic reticulum);GO:0048873(homeostasis of number of cells within a tissue);GO:0031016(pancreas development);GO:0030154(cell differentiation);GO:0030073(insulin secretion);GO:0009749(response to glucose);GO:0009749(response to glucose)	NA	NA	NA	immunoglobulin-like domain containing receptor 2 [Source:MGI Symbol;Acc:MGI:1196370]	2.93153	2.11329	2.59093	9.15502	4.19381	9.4383	2.28277	1.19079	0.00274325	0.0394833	up	yes
MSTRG.19530	Fnip2	ENSMUST00000149475;ENSMUST00000154645;ENSMUST00000130613;ENSMUST00000139171	GO:0042030(ATPase inhibitor activity);GO:0051087(chaperone binding);GO:0000122(negative regulation of transcription from RNA polymerase II promoter);GO:0001932(regulation of protein phosphorylation);GO:0006468(protein phosphorylation);GO:0006974(cellular response to DNA damage stimulus);GO:0008630(intrinsic apoptotic signaling pathway in response to DNA damage);GO:0031334(positive regulation of p…	NA	NA	NA	folliculin interacting protein 2 [Source:MGI Symbol;Acc:MGI:2683054]	1.47599	1.21035	1.05325	4.10197	4.83612	6.70115	3.19899	1.67762	1.31599e-06	5.92128e-05	up	yes
MSTRG.19534	Etfdh	ENSMUST00000029386;ENSMUST00000120992;ENSMUST00000135058;ENSMUST00000153039;ENSMUST00000149511;ENSMUST00000194620;ENSMUST00000126809	GO:0004174(electron-transferring-flavoprotein dehydrogenase activity);GO:0009055(electron carrier activity);GO:0016491(oxidoreductase activity);GO:0043783(oxidoreductase activity, oxidizing metal ions with flavin as acceptor);GO:0046872(metal ion binding);GO:0048038(quinone binding);GO:0048039(ubiquinone binding);GO:0051536(iron-sulfur cluster binding);GO:0051539(4 iron, 4 sulfur cluster binding)…	NA	NA	NA	electron transferring flavoprotein, dehydrogenase [Source:MGI Symbol;Acc:MGI:106100]	42.1486	44.0121	44.7681	20.6694	22.3673	17.3573	0.355505	-1.49206	2.66755e-06	0.000111167	down	yes
MSTRG.19543	Tdo2	ENSMUST00000029645;ENSMUST00000151089;ENSMUST00000193879;ENSMUST00000137974	GO:0004833(tryptophan 2,3-dioxygenase activity);GO:0016491(oxidoreductase activity);GO:0016597(amino acid binding);GO:0019825(oxygen binding);GO:0020037(heme binding);GO:0042802(identical protein binding);GO:0046872(metal ion binding);GO:0051213(dioxygenase activity);GO:0006568(tryptophan metabolic process);GO:0006569(tryptophan catabolic process);GO:0019441(tryptophan catabolic process to kynure…	00380(Tryptophan metabolism);00380(Tryptophan metabolism)	K00453	EC:1.13.11.11	tryptophan 2,3-dioxygenase [Source:MGI Symbol;Acc:MGI:1928486]	81.2605	70.1764	79.1658	23.9501	27.6475	22.6344	0.247825	-2.01261	5.73914e-10	5.70751e-08	down	yes
MSTRG.19544	Asic5	ENSMUST00000142889;ENSMUST00000029641;ENSMUST00000107736	GO:0005272(sodium channel activity);GO:0015252(hydrogen ion channel activity);GO:0015280(ligand-gated sodium channel activity);GO:0006810(transport);GO:0006811(ion transport);GO:0006814(sodium ion transport);GO:0015992(proton transport);GO:0035725(sodium ion transmembrane transport);GO:0005886(plasma membrane);GO:0016020(membrane);GO:0016021(integral component of membrane);GO:0016021(integral com…	04750(Inflammatory mediator regulation of TRP channels);04750(Inflammatory mediator regulation of TRP channels)	NA	NA	acid-sensing (proton-gated) ion channel family member 5 [Source:MGI Symbol;Acc:MGI:1929259]	2.77236	2.81537	2.58426	0.603306	0.481948	0.451014	0.14655	-2.77054	0.0034742	0.046993	down	yes
MSTRG.19617	Cd1d1	ENSMUST00000107620;ENSMUST00000063869;ENSMUST00000029717;ENSMUST00000132131;ENSMUST00000142793	GO:0016021(integral component of membrane);GO:0016020(membrane);GO:0016020(membrane)	04640(Hematopoietic cell lineage);05146(Amoebiasis);05146(Amoebiasis)	NA	NA	CD1d1 antigen [Source:MGI Symbol;Acc:MGI:107674]	14.8559	23.9533	15.5739	6.17956	11.5421	8.31448	0.368478	-1.44035	7.99373e-05	0.00214356	down	yes
MSTRG.19621	Cd5l	ENSMUST00000015998	GO:0005044(scavenger receptor activity);GO:0002376(immune system process);GO:0006898(receptor-mediated endocytosis);GO:0006915(apoptotic process);GO:0006954(inflammatory response);GO:0005576(extracellular region);GO:0005737(cytoplasm);GO:0016020(membrane);GO:0070062(extracellular exosome);GO:0072562(blood microparticle)	NA	NA	NA	CD5 antigen-like [Source:MGI Symbol;Acc:MGI:1334419]	35.953	23.0928	20.3623	398.15	152.542	295.606	8.22116	3.03934	1.04351e-12	1.50947e-10	up	yes
MSTRG.19638	Iqgap3	ENSMUST00000071812;ENSMUST00000193940;ENSMUST00000195465;ENSMUST00000193861;ENSMUST00000194440;ENSMUST00000194772	GO:0016328(lateral plasma membrane);GO:0005911(cell-cell junction);GO:0005737(cytoplasm);GO:0071310(cellular response to organic substance);GO:0070371(ERK1 and ERK2 cascade);GO:0043087(regulation of GTPase activity);GO:0033601(positive regulation of mammary gland epithelial cell proliferation);GO:0010629(negative regulation of gene expression);GO:0010628(positive regulation of gene expression);GO…	04810(Regulation of actin cytoskeleton);04810(Regulation of actin cytoskeleton)	NA	NA	IQ motif containing GTPase activating protein 3 [Source:MGI Symbol;Acc:MGI:3028642]	0.0533459	0.0150377	0.0283783	0.371368	1.19724	0.447199	15.5536	3.95918	0.000597447	0.0113788	up	yes
MSTRG.19641	Rhbg;Gm38392;Tsacc	ENSMUST00000171887;ENSMUST00000165196;ENSMUST00000163277;ENSMUST00000107556;ENSMUST00000010682;ENSMUST00000123536	GO:0008519(ammonium transmembrane transporter activity);GO:0030506(ankyrin binding);GO:0006810(transport);GO:0015695(organic cation transport);GO:0015696(ammonium transport);GO:0070634(transepithelial ammonium transport);GO:0072488(ammonium transmembrane transport);GO:0005886(plasma membrane);GO:0005887(integral component of plasma membrane);GO:0014731(spectrin-associated cytoskeleton);GO:0016020…	NA	NA	NA	Rhesus blood group-associated B glycoprotein [Source:MGI Symbol;Acc:MGI:1927379];predicted gene, 38392 [Source:MGI Symbol;Acc:MGI:5613632];TSSK6 activating co-chaperone [Source:MGI Symbol;Acc:MGI:1924177]	3.14282	2.40607	2.49236	1.28744	1.03443	0.867626	0.308504	-1.69664	0.0247127	0.206607	down	yes
MSTRG.1965	Aldh9a1	ENSMUST00000028004;ENSMUST00000194843;ENSMUST00000193091;ENSMUST00000191715	GO:0004029(aldehyde dehydrogenase (NAD) activity);GO:0016491(oxidoreductase activity);GO:0016620(oxidoreductase activity, acting on the aldehyde or oxo group of donors, NAD or NADP as acceptor);GO:0019145(aminobutyraldehyde dehydrogenase activity);GO:0006081(cellular aldehyde metabolic process);GO:0008152(metabolic process);GO:0042136(neurotransmitter biosynthetic process);GO:0055114(oxidation-re…	00010(Glycolysis / Gluconeogenesis);00053(Ascorbate and aldarate metabolism);00071(Fatty acid degradation);00280(Valine, leucine and isoleucine degradation);00310(Lysine degradation);00330(Arginine and proline metabolism);00340(Histidine metabolism);00380(Tryptophan metabolism);00410(beta-Alanine metabolism);00561(Glycerolipid metabolism);00620(Pyruvate metabolism);00620(Pyruvate metabolism)	NA	NA	aldehyde dehydrogenase 9, subfamily A1 [Source:MGI Symbol;Acc:MGI:1861622]	64.5425	69.2237	59.7644	40.4966	23.5164	21.0436	0.340319	-1.55504	1.55515e-05	0.000508781	down	yes
MSTRG.19656	Arhgef2	ENSMUST00000212392;ENSMUST00000176226;ENSMUST00000175749;ENSMUST00000175903;ENSMUST00000176514;ENSMUST00000177023;ENSMUST00000176539;ENSMUST00000177498;ENSMUST00000176500;ENSMUST00000175779;ENSMUST00000029694;ENSMUST00000176804;ENSMUST00000177418;ENSMUST00000107510;ENSMUST00000170653;ENSMUST00000176401;ENSMUST00000176400;ENSMUST00000177303;ENSMUST00000176307;ENSMUST00000175911;ENSMUST00000176243;…	GO:0005622(intracellular);GO:0043547(positive regulation of GTPase activity);GO:0035556(intracellular signal transduction);GO:0035023(regulation of Rho protein signal transduction);GO:0046872(metal ion binding);GO:0005089(Rho guanyl-nucleotide exchange factor activity);GO:0005085(guanyl-nucleotide exchange factor activity);GO:0005515(protein binding);GO:0008017(microtubule binding);GO:0017048(Rho…	NA	NA	NA	rho/rac guanine nucleotide exchange factor (GEF) 2 [Source:MGI Symbol;Acc:MGI:103264]	0.485794	0.42873	0.527542	3.40386	4.11505	5.74319	6.91299	2.78931	1.81985e-09	1.59264e-07	up	yes
MSTRG.1966	Mgst3	ENSMUST00000028005	GO:0004364(glutathione transferase activity);GO:0004602(glutathione peroxidase activity);GO:0016740(transferase activity);GO:0010243(response to organonitrogen compound);GO:0098869(cellular oxidant detoxification);GO:0005635(nuclear envelope);GO:0005783(endoplasmic reticulum);GO:0005789(endoplasmic reticulum membrane);GO:0016020(membrane);GO:0016021(integral component of membrane);GO:0031090(orga…	00480(Glutathione metabolism);00980(Metabolism of xenobiotics by cytochrome P450);00982(Drug metabolism - cytochrome P450);05204(Chemical carcinogenesis)	NA	NA	microsomal glutathione S-transferase 3 [Source:MGI Symbol;Acc:MGI:1913697]	5.79688	4.36315	4.91481	15.9414	18.4996	15.5941	2.55464	1.35312	0.0244106	0.20492	up	yes
MSTRG.19688	Pklr	ENSMUST00000047111;ENSMUST00000151591;ENSMUST00000107482;ENSMUST00000127058;ENSMUST00000148097	GO:0070062(extracellular exosome);GO:0005829(cytosol);GO:0071872(cellular response to epinephrine stimulus);GO:0051591(response to cAMP);GO:0042866(pyruvate biosynthetic process);GO:0033198(response to ATP);GO:0032869(cellular response to insulin stimulus);GO:0016310(phosphorylation);GO:0010226(response to lithium ion);GO:0010038(response to metal ion);GO:0009749(response to glucose);GO:0009408(r…	00010(Glycolysis / Gluconeogenesis);00230(Purine metabolism);00620(Pyruvate metabolism);01200(Carbon metabolism);01230(Biosynthesis of amino acids);04910(Insulin signaling pathway);04930(Type II diabetes mellitus);04932(Non-alcoholic fatty liver disease (NAFLD));04950(Maturity onset diabetes of the young);04950(Maturity onset diabetes of the young)	K12406	EC:2.7.1.40	pyruvate kinase liver and red blood cell [Source:MGI Symbol;Acc:MGI:97604]	14.3581	12.9843	12.0905	49.8022	56.5462	125.714	4.46339	2.15814	4.88913e-08	2.95084e-06	up	yes
MSTRG.19689	Hcn3	ENSMUST00000029686;ENSMUST00000132156	GO:0045202(synapse);GO:0044316(cone cell pedicle);GO:0043025(neuronal cell body);GO:0030425(dendrite);GO:0030424(axon);GO:0016021(integral component of membrane);GO:0016020(membrane);GO:0005886(plasma membrane);GO:1903351(cellular response to dopamine);GO:0072718(response to cisplatin);GO:0071805(potassium ion transmembrane transport);GO:0060078(regulation of postsynaptic membrane potential);GO:0…	NA	NA	NA	hyperpolarization-activated, cyclic nucleotide-gated K+ 3 [Source:MGI Symbol;Acc:MGI:1298211]	1.84315	1.71152	1.72656	6.98344	6.38959	15.6859	4.16949	2.05987	5.94819e-05	0.00167651	up	yes
MSTRG.1973	Hsd17b7	ENSMUST00000027989;ENSMUST00000133563;ENSMUST00000111353;ENSMUST00000123230	GO:0000253(3-keto sterol reductase activity);GO:0004303(estradiol 17-beta-dehydrogenase activity);GO:0016491(oxidoreductase activity);GO:0006629(lipid metabolic process);GO:0006694(steroid biosynthetic process);GO:0006695(cholesterol biosynthetic process);GO:0006703(estrogen biosynthetic process);GO:0055114(oxidation-reduction process);GO:0005783(endoplasmic reticulum);GO:0005886(plasma membrane)…	00100(Steroid biosynthesis);00140(Steroid hormone biosynthesis);04913(Ovarian Steroidogenesis);04913(Ovarian Steroidogenesis)	NA	NA	hydroxysteroid (17-beta) dehydrogenase 7 [Source:MGI Symbol;Acc:MGI:1330808]	8.68531	17.1913	6.3107	5.69699	5.78274	5.92969	0.417163	-1.26132	0.00293413	0.0415658	down	yes
MSTRG.19733	Il6ra	ENSMUST00000197679;ENSMUST00000029559	GO:0016021(integral component of membrane);GO:0016020(membrane);GO:0019221(cytokine-mediated signaling pathway);GO:0004896(cytokine receptor activity);GO:0004897(ciliary neurotrophic factor receptor activity);GO:0004915(interleukin-6 receptor activity);GO:0005138(interleukin-6 receptor binding);GO:0019899(enzyme binding);GO:0019981(interleukin-6 binding);GO:0042803(protein homodimerization activi…	04060(Cytokine-cytokine receptor interaction);04066(HIF-1 signaling pathway);04151(PI3K-Akt signaling pathway);04630(Jak-STAT signaling pathway);04640(Hematopoietic cell lineage);04932(Non-alcoholic fatty liver disease (NAFLD));04932(Non-alcoholic fatty liver disease (NAFLD))	NA	NA	interleukin 6 receptor, alpha [Source:MGI Symbol;Acc:MGI:105304]	3.07673	2.26969	2.15661	1.85177	1.1103	1.22212	0.431397	-1.21291	0.0021265	0.0321417	down	yes
MSTRG.19778	S100a8	ENSMUST00000069927;ENSMUST00000198156	GO:0005509(calcium ion binding);GO:0008017(microtubule binding);GO:0008270(zinc ion binding);GO:0016209(antioxidant activity);GO:0035662(Toll-like receptor 4 binding);GO:0046872(metal ion binding);GO:0050544(arachidonic acid binding);GO:0050786(RAGE receptor binding);GO:0002376(immune system process);GO:0002523(leukocyte migration involved in inflammatory response);GO:0002526(acute inflammatory r…	NA	NA	NA	S100 calcium binding protein A8 (calgranulin A) [Source:MGI Symbol;Acc:MGI:88244]	0.245383	0.039131	0.108651	3.05647	2.75452	4.62344	18.4784	4.20777	0.0069488	0.0780787	up	yes
MSTRG.19783	S100a11	ENSMUST00000029515	GO:0005509(calcium ion binding);GO:0042803(protein homodimerization activity);GO:0044548(S100 protein binding);GO:0046872(metal ion binding);GO:0048306(calcium-dependent protein binding);GO:0098641(cadherin binding involved in cell-cell adhesion);GO:0042127(regulation of cell proliferation);GO:0098609(cell-cell adhesion);GO:0001726(ruffle);GO:0005615(extracellular space);GO:0005634(nucleus);GO:00…	NA	NA	NA	S100 calcium binding protein A11 [Source:MGI Symbol;Acc:MGI:1338798]	0.768235	0.954092	0.973387	8.4111	6.20652	6.66054	6.03661	2.59374	0.0285851	0.229191	up	yes
MSTRG.19785	Them4	ENSMUST00000049822;ENSMUST00000196824;ENSMUST00000198494	GO:0016290(palmitoyl-CoA hydrolase activity);GO:0016787(hydrolase activity);GO:0102991(myristoyl-CoA hydrolase activity);GO:0006629(lipid metabolic process);GO:0006631(fatty acid metabolic process);GO:0006915(apoptotic process);GO:0016032(viral process);GO:0043491(protein kinase B signaling);GO:1902108(regulation of mitochondrial membrane permeability involved in apoptotic process);GO:0005737(cyt…	04151(PI3K-Akt signaling pathway);04151(PI3K-Akt signaling pathway)	NA	NA	thioesterase superfamily member 4 [Source:MGI Symbol;Acc:MGI:1923028]	3.00804	2.40326	2.01991	0.509297	1.14006	1.57394	0.331732	-1.59191	0.0363915	0.271857	down	yes
MSTRG.19810	Selenbp2	ENSMUST00000090848;ENSMUST00000132162;ENSMUST00000173981;ENSMUST00000173849;ENSMUST00000131650;ENSMUST00000174223	GO:0008430(selenium binding);GO:0008430(selenium binding)	NA	NA	NA	selenium binding protein 2 [Source:MGI Symbol;Acc:MGI:104859]	7.64338	6.3243	10.0122	5.55427	4.54505	4.67853	0.473006	-1.08007	0.0400021	0.291489	down	yes
MSTRG.19814	Cgn	ENSMUST00000107272;ENSMUST00000107273;ENSMUST00000153263;ENSMUST00000155485	GO:0016459(myosin complex);GO:0003774(motor activity);GO:0030054(cell junction);GO:0005923(bicellular tight junction);GO:0005886(plasma membrane);GO:0045296(cadherin binding);GO:0045296(cadherin binding)	04530(Tight junction);04530(Tight junction)	NA	NA	cingulin [Source:MGI Symbol;Acc:MGI:1927237]	4.20288	4.41001	4.3317	2.37249	2.91584	3.03251	0.493017	-1.02029	0.0184398	0.165684	down	yes
MSTRG.19868	Ctss	ENSMUST00000015667;ENSMUST00000116304	GO:0043231(intracellular membrane-bounded organelle);GO:0005764(lysosome);GO:0005615(extracellular space);GO:2001259(positive regulation of cation channel activity);GO:0097067(cellular response to thyroid hormone stimulus);GO:0051603(proteolysis involved in cellular protein catabolic process);GO:0048002(antigen processing and presentation of peptide antigen);GO:0034769(basement membrane disassemb…	04142(Lysosome);04145(Phagosome);04612(Antigen processing and presentation);05152(Tuberculosis);05152(Tuberculosis)	NA	NA	cathepsin S [Source:MGI Symbol;Acc:MGI:107341]	9.18178	7.76838	8.11781	78.8871	49.6337	77.7965	6.30914	2.65744	4.66978e-12	6.28731e-10	up	yes
MSTRG.19894	Car14	ENSMUST00000036181;ENSMUST00000147962;ENSMUST00000149202;ENSMUST00000126722	GO:0004089(carbonate dehydratase activity);GO:0016829(lyase activity);GO:0046872(metal ion binding);GO:0006885(regulation of pH);GO:0015670(carbon dioxide transport);GO:0016020(membrane);GO:0016021(integral component of membrane);GO:0016021(integral component of membrane)	00910(Nitrogen metabolism);00910(Nitrogen metabolism)	K18245	EC:4.2.1.1	carbonic anhydrase 14 [Source:MGI Symbol;Acc:MGI:1344341]	8.4674	9.65165	7.74337	8.19854	4.75613	3.62985	0.498014	-1.00574	0.0487223	0.335875	down	yes
MSTRG.19905	Mtmr11	ENSMUST00000147245;ENSMUST00000054356;ENSMUST00000123520;ENSMUST00000154955;ENSMUST00000152763;ENSMUST00000196004	GO:0003674(molecular_function);GO:0008150(biological_process);GO:0070062(extracellular exosome);GO:0070062(extracellular exosome)	NA	NA	NA	myotubularin related protein 11 [Source:MGI Symbol;Acc:MGI:2652817]	0.593535	0.755046	0.585287	2.543	2.07034	3.73136	3.28355	1.71526	0.0284402	0.228343	up	yes
MSTRG.1991	Fcgr4	ENSMUST00000078825	GO:0070062(extracellular exosome);GO:0016021(integral component of membrane);GO:0016020(membrane);GO:0009986(cell surface);GO:0009897(external side of plasma membrane);GO:0005886(plasma membrane);GO:0071222(cellular response to lipopolysaccharide);GO:0051930(regulation of sensory perception of pain);GO:0045780(positive regulation of bone resorption);GO:0042119(neutrophil activation);GO:0042060(wo…	04145(Phagosome);04380(Osteoclast differentiation);04650(Natural killer cell mediated cytotoxicity);05140(Leishmaniasis);05150(Staphylococcus aureus infection);05152(Tuberculosis);05322(Systemic lupus erythematosus)	NA	NA	Fc receptor, IgG, low affinity IV [Source:MGI Symbol;Acc:MGI:2179523]	1.26934	1.23301	1.08241	16.2142	9.00465	9.8611	7.53842	2.91426	9.5498e-05	0.00248735	up	yes
MSTRG.19918	Hist2h2aa1;Hist2h3c1;Hist2h3b	ENSMUST00000078756;ENSMUST00000176059;ENSMUST00000177796;ENSMUST00000098843	GO:0005694(chromosome);GO:0005634(nucleus);GO:0000786(nucleosome);GO:0046982(protein heterodimerization activity);GO:0003677(DNA binding);GO:0006334(nucleosome assembly);GO:0006342(chromatin silencing);GO:0000790(nuclear chromatin);GO:0070062(extracellular exosome);GO:0003682(chromatin binding);GO:0042393(histone binding);GO:0098641(cadherin binding involved in cell-cell adhesion);GO:0000122(nega…	05034(Alcoholism);05322(Systemic lupus erythematosus);05202(Transcriptional misregulation in cancers);05322(Systemic lupus erythematosus)	NA	NA	histone cluster 2, H2aa1 [Source:MGI Symbol;Acc:MGI:96097];histone cluster 2, H3c1 [Source:MGI Symbol;Acc:MGI:2448355];histone cluster 2, H3b [Source:MGI Symbol;Acc:MGI:2448351]	0.462535	0.463881	0.425485	6.94783	6.78942	2.02066	9.05796	3.17919	4.70725e-05	0.00135727	up	yes
MSTRG.19924	Fcgr1	ENSMUST00000029748;ENSMUST00000200420	GO:0019770(IgG receptor activity);GO:0019864(IgG binding);GO:0031774(leukotriene receptor binding);GO:0001788(antibody-dependent cellular cytotoxicity);GO:0001798(positive regulation of type IIa hypersensitivity);GO:0001805(positive regulation of type III hypersensitivity);GO:0002376(immune system process);GO:0006898(receptor-mediated endocytosis);GO:0006910(phagocytosis, recognition);GO:0006911(…	04145(Phagosome);04380(Osteoclast differentiation);04640(Hematopoietic cell lineage);04666(Fc gamma R-mediated phagocytosis);05140(Leishmaniasis);05150(Staphylococcus aureus infection);05152(Tuberculosis);05202(Transcriptional misregulation in cancers);05322(Systemic lupus erythematosus);05322(Systemic lupus erythematosus)	NA	NA	Fc receptor, IgG, high affinity I [Source:MGI Symbol;Acc:MGI:95498]	0.513312	0.334009	0.270072	4.74677	2.62215	3.96531	7.75114	2.95441	0.00157479	0.0254982	up	yes
MSTRG.1993	Fcgr3	ENSMUST00000168817;ENSMUST00000164044;ENSMUST00000169017	GO:0016021(integral component of membrane);GO:0016020(membrane);GO:0016020(membrane)	04145(Phagosome);04380(Osteoclast differentiation);05140(Leishmaniasis);05150(Staphylococcus aureus infection);05152(Tuberculosis);05152(Tuberculosis)	NA	NA	Fc receptor, IgG, low affinity III [Source:MGI Symbol;Acc:MGI:95500]	2.31918	1.23016	1.28452	12.9995	5.73468	6.72563	4.06753	2.02415	0.00745009	0.0819604	up	yes
MSTRG.19940	Txnip	ENSMUST00000074519;ENSMUST00000049093;ENSMUST00000151832;ENSMUST00000196871;ENSMUST00000144639;ENSMUST00000128221	GO:0004857(enzyme inhibitor activity);GO:0005515(protein binding);GO:0031625(ubiquitin protein ligase binding);GO:0000122(negative regulation of transcription from RNA polymerase II promoter);GO:0006351(transcription, DNA-templated);GO:0006355(regulation of transcription, DNA-templated);GO:0006606(protein import into nucleus);GO:0006979(response to oxidative stress);GO:0007049(cell cycle);GO:0009…	NA	NA	NA	thioredoxin interacting protein [Source:MGI Symbol;Acc:MGI:1889549]	29.4651	29.4501	33.6149	20.6961	19.6963	17.1084	0.47836	-1.06383	0.00113324	0.0195228	down	yes
MSTRG.19992	Hmgcs2	ENSMUST00000120541;ENSMUST00000090746	GO:0003824(catalytic activity);GO:0004421(hydroxymethylglutaryl-CoA synthase activity);GO:0016740(transferase activity);GO:0006629(lipid metabolic process);GO:0006694(steroid biosynthetic process);GO:0006695(cholesterol biosynthetic process);GO:0008152(metabolic process);GO:0008202(steroid metabolic process);GO:0008203(cholesterol metabolic process);GO:0008299(isoprenoid biosynthetic process);GO:…	00072(Synthesis and degradation of ketone bodies);00280(Valine, leucine and isoleucine degradation);00650(Butanoate metabolism);00900(Terpenoid backbone biosynthesis);03320(PPAR signaling pathway);03320(PPAR signaling pathway)	K01641	EC:2.3.3.10	3-hydroxy-3-methylglutaryl-Coenzyme A synthase 2 [Source:MGI Symbol;Acc:MGI:101939]	812.416	783.956	704.673	268.135	335.677	217.375	0.27578	-1.85841	3.72085e-08	2.3615e-06	down	yes
MSTRG.19994	Phgdh	ENSMUST00000065793;ENSMUST00000153694;ENSMUST00000152106	GO:0004617(phosphoglycerate dehydrogenase activity);GO:0016491(oxidoreductase activity);GO:0016616(oxidoreductase activity, acting on the CH-OH group of donors, NAD or NADP as acceptor);GO:0051287(NAD binding);GO:0006541(glutamine metabolic process);GO:0006544(glycine metabolic process);GO:0006563(L-serine metabolic process);GO:0006564(L-serine biosynthetic process);GO:0006566(threonine metabolic…	00260(Glycine, serine and threonine metabolism);01200(Carbon metabolism);01230(Biosynthesis of amino acids);01230(Biosynthesis of amino acids)	K00058	EC:1.1.1.95	3-phosphoglycerate dehydrogenase [Source:MGI Symbol;Acc:MGI:1355330]	0.0985	0.0728363	0.0796522	3.41529	6.10878	7.90964	51.3502	5.6823	2.87355e-09	2.41807e-07	up	yes
MSTRG.20009	Hsd3b5	ENSMUST00000044094	GO:0003854(3-beta-hydroxy-delta5-steroid dehydrogenase activity);GO:0016491(oxidoreductase activity);GO:0016616(oxidoreductase activity, acting on the CH-OH group of donors, NAD or NADP as acceptor);GO:0006694(steroid biosynthetic process);GO:0035634(response to stilbenoid);GO:0055114(oxidation-reduction process);GO:0005739(mitochondrion);GO:0005743(mitochondrial inner membrane);GO:0005783(endopl…	00140(Steroid hormone biosynthesis);04913(Ovarian Steroidogenesis)	NA	NA	hydroxy-delta-5-steroid dehydrogenase, 3 beta- and steroid delta-isomerase 5 [Source:MGI Symbol;Acc:MGI:104645]	2.02112	3.94692	9.07487	0.024876	0.0348564	0.0331687	0.00526145	-7.57032	1.80556e-12	2.54861e-10	down	yes
MSTRG.2001	Nr1i3	ENSMUST00000005820;ENSMUST00000075469;ENSMUST00000155126;ENSMUST00000137298;ENSMUST00000133075;ENSMUST00000111328;ENSMUST00000152865;ENSMUST00000149404	GO:0000977(RNA polymerase II regulatory region sequence-specific DNA binding);GO:0001228(transcriptional activator activity, RNA polymerase II transcription regulatory region sequence-specific binding);GO:0003677(DNA binding);GO:0003700(transcription factor activity, sequence-specific DNA binding);GO:0003707(steroid hormone receptor activity);GO:0004887(thyroid hormone receptor activity);GO:00055…	NA	NA	NA	nuclear receptor subfamily 1, group I, member 3 [Source:MGI Symbol;Acc:MGI:1346307]	18.7696	28.8706	31.8896	7.13426	5.6995	3.18715	0.155955	-2.6808	1.89092e-10	2.04301e-08	down	yes
MSTRG.2002	Tomm40l	ENSMUST00000005817;ENSMUST00000111327;ENSMUST00000111326;ENSMUST00000143405;ENSMUST00000138184;ENSMUST00000147246;ENSMUST00000154106;ENSMUST00000130529	GO:0015266(protein channel activity);GO:0015288(porin activity);GO:0006810(transport);GO:0006811(ion transport);GO:0015031(protein transport);GO:0030150(protein import into mitochondrial matrix);GO:0055085(transmembrane transport);GO:0005739(mitochondrion);GO:0005741(mitochondrial outer membrane);GO:0005742(mitochondrial outer membrane translocase complex);GO:0016020(membrane);GO:0016021(integral…	05014(Amyotrophic lateral sclerosis (ALS));05014(Amyotrophic lateral sclerosis (ALS))	NA	NA	translocase of outer mitochondrial membrane 40 homolog-like (yeast) [Source:MGI Symbol;Acc:MGI:3589112]	9.3116	55.4378	56.5519	15.1332	15.2932	2.34296	0.209853	-2.25255	0.00115348	0.0198073	down	yes
MSTRG.2003	Apoa2	ENSMUST00000111321;ENSMUST00000005824;ENSMUST00000111320;ENSMUST00000111319	GO:0017127(cholesterol transporter activity);GO:0005319(lipid transporter activity);GO:0005543(phospholipid binding);GO:0008035(high-density lipoprotein particle binding);GO:0008289(lipid binding);GO:0015485(cholesterol binding);GO:0031210(phosphatidylcholine binding);GO:0034190(apolipoprotein receptor binding);GO:0042803(protein homodimerization activity);GO:0046982(protein heterodimerization ac…	03320(PPAR signaling pathway);03320(PPAR signaling pathway)	NA	NA	apolipoprotein A-II [Source:MGI Symbol;Acc:MGI:88050]	575.536	647.772	461.975	385.202	365.862	271.353	0.469416	-1.09106	0.00112367	0.0194231	down	yes
MSTRG.20040	Vtcn1	ENSMUST00000054791	GO:0005102(receptor binding);GO:0001562(response to protozoan);GO:0002250(adaptive immune response);GO:0002376(immune system process);GO:0042102(positive regulation of T cell proliferation);GO:0050868(negative regulation of T cell activation);GO:0072602(interleukin-4 secretion);GO:0072643(interferon-gamma secretion);GO:1900042(positive regulation of interleukin-2 secretion);GO:0005886(plasma memb…	04514(Cell adhesion molecules (CAMs))	NA	NA	V-set domain containing T cell activation inhibitor 1 [Source:MGI Symbol;Acc:MGI:3039619]	0.27476	0.212893	0.127097	3.62059	1.81997	2.2676	9.60894	3.26438	0.00257599	0.0374171	up	yes
MSTRG.2005	Fcer1g	ENSMUST00000079957;ENSMUST00000193973;ENSMUST00000150997	GO:0019863(IgE binding);GO:0004888(transmembrane signaling receptor activity);GO:0005515(protein binding);GO:0019767(IgE receptor activity);GO:0019864(IgG binding);GO:0001798(positive regulation of type IIa hypersensitivity);GO:0001805(positive regulation of type III hypersensitivity);GO:0001812(positive regulation of type I hypersensitivity);GO:0002223(stimulatory C-type lectin receptor signalin…	04071(Sphingolipid signaling pathway);04611(Platelet activation);04650(Natural killer cell mediated cytotoxicity);04664(Fc epsilon RI signaling pathway);05152(Tuberculosis);05310(Asthma);05310(Asthma)	NA	NA	Fc receptor, IgE, high affinity I, gamma polypeptide [Source:MGI Symbol;Acc:MGI:95496]	1.85597	2.16094	1.6313	14.4385	9.15263	11.9103	4.78328	2.258	0.00732914	0.0810323	up	yes
MSTRG.20144	Rhoc	ENSMUST00000196817;ENSMUST00000002303;ENSMUST00000106787;ENSMUST00000176347;ENSMUST00000199824;ENSMUST00000132721	GO:0000166(nucleotide binding);GO:0004871(signal transducer activity);GO:0005515(protein binding);GO:0005525(GTP binding);GO:0000910(cytokinesis);GO:0007264(small GTPase mediated signal transduction);GO:0043123(positive regulation of I-kappaB kinase/NF-kappaB signaling);GO:0043297(apical junction assembly);GO:0044319(wound healing, spreading of cells);GO:0060193(positive regulation of lipase acti…	NA	NA	NA	ras homolog family member C [Source:MGI Symbol;Acc:MGI:106028]	2.15014	2.41247	2.52337	9.55354	6.79959	7.82976	2.62205	1.3907	0.0480511	0.333216	up	yes
MSTRG.20180	Chil3	ENSMUST00000063062	GO:0004553(hydrolase activity, hydrolyzing O-glycosyl compounds);GO:0004563(beta-N-acetylhexosaminidase activity);GO:0008061(chitin binding);GO:0016787(hydrolase activity);GO:0016798(hydrolase activity, acting on glycosyl bonds);GO:0030246(carbohydrate binding);GO:0000272(polysaccharide catabolic process);GO:0005975(carbohydrate metabolic process);GO:0006032(chitin catabolic process);GO:0006954(i…	NA	NA	NA	chitinase-like 3 [Source:MGI Symbol;Acc:MGI:1330860]	0.0692512	0	0	1.96293	2.863	1.31479	62.6038	5.96818	0.00167306	0.0266744	up	yes
MSTRG.20188	Cd53	ENSMUST00000038845	GO:0001772(immunological synapse);GO:0009986(cell surface);GO:0016020(membrane);GO:0016021(integral component of membrane);GO:0070062(extracellular exosome);GO:0007166(cell surface receptor signaling pathway);GO:1901741(positive regulation of myoblast fusion);GO:0005886(plasma membrane);GO:0005887(integral component of plasma membrane);GO:0005911(cell-cell junction);GO:0030054(cell junction)	NA	NA	NA	CD53 antigen [Source:MGI Symbol;Acc:MGI:88341]	1.48958	1.06906	1.32416	12.996	7.72302	23.4371	8.60969	3.10596	2.77344e-06	0.000114489	up	yes
MSTRG.20190	Kcna2	ENSMUST00000197470;ENSMUST00000038695;ENSMUST00000196403	GO:0005216(ion channel activity);GO:0005244(voltage-gated ion channel activity);GO:0005249(voltage-gated potassium channel activity);GO:0005251(delayed rectifier potassium channel activity);GO:0005267(potassium channel activity);GO:0005515(protein binding);GO:0006810(transport);GO:0006811(ion transport);GO:0006813(potassium ion transport);GO:0014059(regulation of dopamine secretion);GO:0019228(ne…	NA	NA	NA	potassium voltage-gated channel, shaker-related subfamily, member 2 [Source:MGI Symbol;Acc:MGI:96659]	0.0593972	0.050214	0.0419044	0.385503	0.352201	1.99539	13.4291	3.74729	0.000390063	0.00807961	up	yes
MSTRG.20205	Gstm7	ENSMUST00000004137;ENSMUST00000106687;ENSMUST00000106688;ENSMUST00000133947;ENSMUST00000124215	GO:0004364(glutathione transferase activity);GO:0004602(glutathione peroxidase activity);GO:0005102(receptor binding);GO:0016740(transferase activity);GO:0019899(enzyme binding);GO:0042803(protein homodimerization activity);GO:0043295(glutathione binding);GO:0006749(glutathione metabolic process);GO:0008152(metabolic process);GO:0010880(regulation of release of sequestered calcium ion into cytoso…	00480(Glutathione metabolism);00980(Metabolism of xenobiotics by cytochrome P450);00982(Drug metabolism - cytochrome P450);05204(Chemical carcinogenesis);05204(Chemical carcinogenesis)	K00799	EC:2.5.1.18	glutathione S-transferase, mu 7 [Source:MGI Symbol;Acc:MGI:1915562]	18.6278	20.6132	19.5136	5.62115	6.79571	16.5368	0.372851	-1.42333	0.00477782	0.0598612	down	yes
MSTRG.20207	Gstm3	ENSMUST00000004136	GO:0004364(glutathione transferase activity);GO:0016740(transferase activity);GO:0042803(protein homodimerization activity);GO:0008152(metabolic process);GO:0035690(cellular response to drug);GO:0071407(cellular response to organic cyclic compound);GO:0005737(cytoplasm)	00480(Glutathione metabolism);00980(Metabolism of xenobiotics by cytochrome P450);00982(Drug metabolism - cytochrome P450);05204(Chemical carcinogenesis)	K00799	EC:2.5.1.18	glutathione S-transferase, mu 3 [Source:MGI Symbol;Acc:MGI:106026]	4.02096	3.6177	4.17647	1159.39	708.843	1236.98	200.941	7.65063	7.90038e-65	1.15234e-61	up	yes
MSTRG.20208	Gstm2	ENSMUST00000012348;ENSMUST00000066530;ENSMUST00000140420;ENSMUST00000150808	GO:0004364(glutathione transferase activity);GO:0016740(transferase activity);GO:0019899(enzyme binding);GO:0042803(protein homodimerization activity);GO:0043295(glutathione binding);GO:0046982(protein heterodimerization activity);GO:0006749(glutathione metabolic process);GO:0008152(metabolic process);GO:0018916(nitrobenzene metabolic process);GO:0042178(xenobiotic catabolic process);GO:0070458(c…	00480(Glutathione metabolism);00980(Metabolism of xenobiotics by cytochrome P450);00982(Drug metabolism - cytochrome P450);05204(Chemical carcinogenesis);05204(Chemical carcinogenesis)	K00799	EC:2.5.1.18	glutathione S-transferase, mu 2 [Source:MGI Symbol;Acc:MGI:95861]	10.134	17.2993	17.919	226.636	139.234	229.804	10.026	3.32568	3.59193e-17	8.73189e-15	up	yes
MSTRG.20209	Gstm1;Gm12499;Gstm4	ENSMUST00000004140;ENSMUST00000198532;ENSMUST00000153314;ENSMUST00000126593;ENSMUST00000121961;ENSMUST00000029489;ENSMUST00000178808;ENSMUST00000106670	GO:0004364(glutathione transferase activity);GO:0005515(protein binding);GO:0016740(transferase activity);GO:0042802(identical protein binding);GO:0042803(protein homodimerization activity);GO:0046982(protein heterodimerization activity);GO:0006749(glutathione metabolic process);GO:0008152(metabolic process);GO:0035690(cellular response to drug);GO:0005737(cytoplasm);GO:0043209(myelin sheath);GO:…	00480(Glutathione metabolism);00980(Metabolism of xenobiotics by cytochrome P450);00982(Drug metabolism - cytochrome P450);05204(Chemical carcinogenesis);05204(Chemical carcinogenesis)	K00799	EC:2.5.1.18	glutathione S-transferase, mu 1 [Source:MGI Symbol;Acc:MGI:95860];predicted gene 12499 [Source:MGI Symbol;Acc:MGI:3650532];glutathione S-transferase, mu 4 [Source:MGI Symbol;Acc:MGI:95862]	56.2802	58.9007	56.6243	1068.17	552.431	776.646	10.7389	3.42477	1.06572e-19	3.10889e-17	up	yes
MSTRG.20218	Amigo1	ENSMUST00000050909;ENSMUST00000106659;ENSMUST00000106656;ENSMUST00000155782	GO:0008076(voltage-gated potassium channel complex);GO:0005515(protein binding);GO:0015459(potassium channel regulator activity);GO:0007155(cell adhesion);GO:0007156(homophilic cell adhesion via plasma membrane adhesion molecules);GO:0007157(heterophilic cell-cell adhesion via plasma membrane cell adhesion molecules);GO:0007275(multicellular organism development);GO:0007399(nervous system develop…	NA	NA	NA	adhesion molecule with Ig like domain 1 [Source:MGI Symbol;Acc:MGI:2653612]	3.18313	1.1115	2.32151	1.11791	0.274947	1.05778	0.284111	-1.81547	0.0211833	0.184463	down	yes
MSTRG.20225	Sars	ENSMUST00000090553;ENSMUST00000102625;ENSMUST00000132467;ENSMUST00000153499;ENSMUST00000197647	GO:0000166(nucleotide binding);GO:0004812(aminoacyl-tRNA ligase activity);GO:0004828(serine-tRNA ligase activity);GO:0005524(ATP binding);GO:0016874(ligase activity);GO:0006412(translation);GO:0006418(tRNA aminoacylation for protein translation);GO:0006434(seryl-tRNA aminoacylation);GO:0097056(selenocysteinyl-tRNA(Sec) biosynthetic process);GO:0005737(cytoplasm);GO:0005739(mitochondrion);GO:00058…	00970(Aminoacyl-tRNA biosynthesis);00970(Aminoacyl-tRNA biosynthesis)	K01875	EC:6.1.1.11	seryl-aminoacyl-tRNA synthetase [Source:MGI Symbol;Acc:MGI:102809]	2.87566	2.52984	2.81633	7.17048	8.18102	10.4818	2.4008	1.26352	0.000401468	0.00823787	up	yes
MSTRG.2023	Arhgap30	ENSMUST00000056449;ENSMUST00000131607;ENSMUST00000135312;ENSMUST00000194914	GO:0043231(intracellular membrane-bounded organelle);GO:0007165(signal transduction);GO:0007165(signal transduction)	NA	NA	NA	Rho GTPase activating protein 30 [Source:MGI Symbol;Acc:MGI:2684948]	0.522018	0.472347	0.486615	1.74278	1.77008	2.23786	2.96825	1.56961	0.0136442	0.130857	up	yes
MSTRG.20252	Amy1;Rnpc3	ENSMUST00000067980;ENSMUST00000106540;ENSMUST00000172885;ENSMUST00000142505;ENSMUST00000174147;ENSMUST00000153853;ENSMUST00000092154;ENSMUST00000106536;ENSMUST00000106535;ENSMUST00000132220;ENSMUST00000123232;ENSMUST00000135712;ENSMUST00000127068	GO:0003824(catalytic activity);GO:0004556(alpha-amylase activity);GO:0005509(calcium ion binding);GO:0016160(amylase activity);GO:0016787(hydrolase activity);GO:0016798(hydrolase activity, acting on glycosyl bonds);GO:0031404(chloride ion binding);GO:0043169(cation binding);GO:0046872(metal ion binding);GO:0005975(carbohydrate metabolic process);GO:0008152(metabolic process);GO:0016052(carbohydra…	00500(Starch and sucrose metabolism);04973(Carbohydrate digestion and absorption);04973(Carbohydrate digestion and absorption)	K01176;K16149	EC:3.2.1.1;EC:2.4.1.18	amylase 1, salivary [Source:MGI Symbol;Acc:MGI:88019];RNA-binding region (RNP1, RRM) containing 3 [Source:MGI Symbol;Acc:MGI:1914475]	12.5614	13.2819	14.515	5.99657	6.95266	6.92254	0.377746	-1.40451	1.47596e-05	0.000487945	down	yes
MSTRG.20263	S1pr1	ENSMUST00000055676	GO:0001664(G-protein coupled receptor binding);GO:0004871(signal transducer activity);GO:0004930(G-protein coupled receptor activity);GO:0038036(sphingosine-1-phosphate receptor activity);GO:0046625(sphingolipid binding);GO:0001525(angiogenesis);GO:0001955(blood vessel maturation);GO:0003245(cardiac muscle tissue growth involved in heart morphogenesis);GO:0003376(sphingosine-1-phosphate signaling…	04068(FoxO signaling pathway);04071(Sphingolipid signaling pathway);04080(Neuroactive ligand-receptor interaction)	NA	NA	sphingosine-1-phosphate receptor 1 [Source:MGI Symbol;Acc:MGI:1096355]	10.7162	12.1168	8.8854	5.47388	6.72029	0.308969	0.309759	-1.69078	0.0213469	0.185519	down	yes
MSTRG.20280	Vcam1	ENSMUST00000029574;ENSMUST00000197031;ENSMUST00000196449;ENSMUST00000196309	GO:0005178(integrin binding);GO:0008131(primary amine oxidase activity);GO:0050839(cell adhesion molecule binding);GO:0001666(response to hypoxia);GO:0002526(acute inflammatory response);GO:0002544(chronic inflammatory response);GO:0007155(cell adhesion);GO:0007157(heterophilic cell-cell adhesion via plasma membrane cell adhesion molecules);GO:0007159(leukocyte cell-cell adhesion);GO:0007160(cell…	04064(NF-kappa B signaling pathway);04514(Cell adhesion molecules (CAMs));04668(TNF signaling pathway);04670(Leukocyte transendothelial migration);05143(African trypanosomiasis);05144(Malaria);05166(HTLV-I infection);05166(HTLV-I infection)	NA	NA	vascular cell adhesion molecule 1 [Source:MGI Symbol;Acc:MGI:98926]	1.14662	0.749934	0.939815	5.40903	3.76612	7.61697	4.51301	2.17409	3.93107e-06	0.000153242	up	yes
MSTRG.2030	Ly9	ENSMUST00000068878;ENSMUST00000004827;ENSMUST00000143463;ENSMUST00000111277;ENSMUST00000146596	GO:0002250(adaptive immune response);GO:0002376(immune system process);GO:0007155(cell adhesion);GO:0032740(positive regulation of interleukin-17 production);GO:0045087(innate immune response);GO:0072540(T-helper 17 cell lineage commitment);GO:0005886(plasma membrane);GO:0009986(cell surface);GO:0016020(membrane);GO:0016021(integral component of membrane);GO:0016021(integral component of membrane)	NA	NA	NA	lymphocyte antigen 9 [Source:MGI Symbol;Acc:MGI:96885]	0.312923	0.313083	0.180187	3.78472	1.44967	3.59982	8.35449	3.06255	0.00146193	0.0239365	up	yes
MSTRG.20304	Frrs1	ENSMUST00000040260;ENSMUST00000199626;ENSMUST00000195905;ENSMUST00000199584;ENSMUST00000197323	GO:0016021(integral component of membrane);GO:0016020(membrane);GO:0055114(oxidation-reduction process);GO:0055114(oxidation-reduction process)	NA	NA	NA	ferric-chelate reductase 1 [Source:MGI Symbol;Acc:MGI:108076]	1.73379	2.72503	2.75448	6.99013	5.51227	9.21829	2.29429	1.19805	0.00281457	0.0402151	up	yes
MSTRG.2031	Slamf7	ENSMUST00000192195;ENSMUST00000192024;ENSMUST00000111276;ENSMUST00000194531;ENSMUST00000194791	GO:0016021(integral component of membrane);GO:0016020(membrane);GO:0016020(membrane)	NA	NA	NA	SLAM family member 7 [Source:MGI Symbol;Acc:MGI:1922595]	0.140221	0.0924526	0.145638	1.11648	1.22485	0.658837	6.07302	2.60241	0.0218535	0.188678	up	yes
MSTRG.20349	Dpyd	ENSMUST00000039177;ENSMUST00000126254;ENSMUST00000150950;ENSMUST00000200178;ENSMUST00000129148	GO:0000166(nucleotide binding);GO:0003824(catalytic activity);GO:0016491(oxidoreductase activity);GO:0016627(oxidoreductase activity, acting on the CH-CH group of donors);GO:0017113(dihydropyrimidine dehydrogenase (NADP+) activity);GO:0042803(protein homodimerization activity);GO:0046872(metal ion binding);GO:0051536(iron-sulfur cluster binding);GO:0051539(4 iron, 4 sulfur cluster binding);GO:000…	00240(Pyrimidine metabolism);00410(beta-Alanine metabolism);00770(Pantothenate and CoA biosynthesis);00983(Drug metabolism - other enzymes);00983(Drug metabolism - other enzymes)	NA	NA	dihydropyrimidine dehydrogenase [Source:MGI Symbol;Acc:MGI:2139667]	7.21778	7.18228	7.28377	2.44776	2.85158	1.96039	0.258418	-1.95222	4.57719e-09	3.74367e-07	down	yes
[truncated: 930 more rows]

## Sheet: YBT vs. WD
Table S3. Significantly differentially expressed mRNAs in WD vs. ND group and YBT vs. WD group.
[truncated: 1,237 more rows]

## Sheet: ND vs.WD vs.YBT
Table S3. Significantly differentially expressed mRNAs in WD vs. ND group and YBT vs. WD group.
[truncated: 101 more rows]
