# Supplementary material for: The Target MicroRNAs and Potential Underlying Mechanisms of Yiqi-Bushen-Tiaozhi Recipe against‐Non-Alcoholic Steatohepatitis
Source: Front Pharmacol. 2020 Nov 12;11:529553. doi: 10.3389/fphar.2020.529553 (PMC7688626; doi:10.3389/fphar.2020.529553)
Supplement: Supplementary file 2 [file datasheet2.zip › Data sheets 0930/Table S4.xlsx]

## Sheet: WD vs. ND
Table S4. Information of the overlapping DEmRNAs.
0verlapping_mRNAs	mRNA_fc	Log2FC	mRNA_pvalue	miRNA	miRNA_fc	miRNA_pvalue
Zbtb44	0.38131	-1.39096	0.000260751	mmu-let-7a-1-3p	0.57389	0.0252118
Efna5	0.303436	-1.72054	0.0352244	mmu-let-7a-1-3p	0.57389	0.0252118
Acaa2	0.371234	-1.4296	6.97611e-06	mmu-let-7a-1-3p	0.57389	0.0252118
Marcksl1	2.31833	1.21308	0.028796	mmu-let-7a-1-3p	0.57389	0.0252118
Adcy6	0.497161	-1.00822	0.00277949	mmu-let-7a-1-3p	0.569693	0.0295453
AW549877	2.25796	1.17502	0.0217013	mmu-let-7a-1-3p	0.57389	0.0252118
Ncald	0.250757	-1.99564	0.00952657	mmu-let-7a-1-3p	0.57389	0.0252118
Abi3	0.359315	-1.47668	0.00126301	mmu-let-7a-1-3p	0.569693	0.0295453
Cd300a	3.64387	1.86547	0.012134	mmu-let-7a-1-3p	0.57389	0.0252118
Arhgap19	3.86917	1.95202	0.00903873	mmu-let-7a-1-3p	0.57389	0.0252118
Scd2	9.80767	3.29391	1.04846e-08	mmu-let-7a-1-3p	0.57389	0.0252118
E330009J07Rik	2.69766	1.43171	0.0196725	mmu-let-7a-1-3p	0.57389	0.0252118
Elmod3	0.4641	-1.10749	0.00859409	mmu-let-7a-1-3p	0.57389	0.0252118
Ildr2	2.28277	1.19079	0.00274325	mmu-let-7a-1-3p	0.57389	0.0252118
Susd4	0.00790627	-6.98279	1.47576e-28	mmu-let-7a-1-3p	0.569693	0.0295453
Fam107b	0.419488	-1.2533	0.000523613	mmu-let-7a-1-3p	0.57389	0.0252118
Dcun1d3	0.266522	-1.90767	0.00386595	mmu-let-7a-1-3p	0.57389	0.0252118
Srgap3	0.13198	-2.9216	6.25207e-05	mmu-let-7a-5p	0.852436	0.00332188
Slc8a1	4.97138	2.31365	0.000488262	mmu-let-7a-5p	0.852436	0.00332188
Sdr42e1	0.228823	-2.12769	0.000287462	mmu-let-7a-5p	0.852436	0.00332188
Map4	2.40068	1.26345	0.000233416	mmu-let-7a-5p	0.852436	0.00332188
Slc38a1	3.31724	1.72998	0.0276196	mmu-let-7a-5p	0.852436	0.00332188
Fpgs	0.326446	-1.61508	7.85155e-07	mmu-let-7a-5p	0.852436	0.00332188
Ppara	0.297563	-1.74873	5.37503e-06	mmu-let-7a-5p	0.852436	0.00332188
Mgll	0.292963	-1.77121	2.04459e-07	mmu-let-7a-5p	0.852436	0.00332188
Pld3	2.37871	1.25018	0.00551282	mmu-let-7a-5p	0.852436	0.00332188
Gm20604	2.21486	1.14722	0.00701991	mmu-let-7a-5p	0.852436	0.00332188
Moap1	2.21486	1.14722	0.00701991	mmu-let-7a-5p	0.852436	0.00332188
Cpne8	6.23546	2.6405	5.51327e-06	mmu-let-7a-5p	0.852436	0.00332188
AB124611	4.15251	2.05398	0.0302719	mmu-let-7a-5p	0.852436	0.00332188
Rundc3b	22.9477	4.52028	9.21322e-05	mmu-let-7a-5p	0.852436	0.00332188
Smim14	3.96308	1.98662	1.05436e-09	mmu-let-7a-5p	0.852436	0.00332188
Pcyox1	2.0899	1.06343	0.0134139	mmu-let-7a-5p	0.852436	0.00332188
Rab43	0.203055	-2.30006	1.91473e-11	mmu-let-7a-5p	0.852436	0.00332188
Klf15	0.409418	-1.28836	0.000188457	mmu-let-7a-5p	0.852436	0.00332188
Atp2b2	12.2907	3.61949	1.74423e-07	mmu-let-7a-5p	0.852436	0.00332188
Bcl2l13	0.471461	-1.08479	0.0289552	mmu-let-7a-5p	0.852436	0.00332188
Clec4e	35.2063	5.13776	0.00125319	mmu-let-7a-5p	0.852436	0.00332188
Clec12a	6.79	2.76341	0.000313965	mmu-let-7a-5p	0.852436	0.00332188
Slco1a1	0.060425	-4.04871	4.22603e-25	mmu-let-7a-5p	0.852436	0.00332188
Pira2	5.65089	2.49848	0.00636023	mmu-let-7a-5p	0.852436	0.00332188
Cxcl9	8.57903	3.10082	6.45727e-05	mmu-let-7a-5p	0.852436	0.00332188
Gbp9	2.65327	1.40777	0.000738743	mmu-let-7a-5p	0.852436	0.00332188
Gbp4	2.65327	1.40777	0.000738743	mmu-let-7a-5p	0.852436	0.00332188
Tmed5	0.250701	-1.99596	1.74907e-05	mmu-let-7a-5p	0.852436	0.00332188
Gltp	3.63405	1.86158	0.0327928	mmu-let-7a-5p	0.852436	0.00332188
Brap	0.429409	-1.21957	0.000238658	mmu-let-7a-5p	0.852436	0.00332188
P2rx7	3.85777	1.94777	0.045359	mmu-let-7a-5p	0.852436	0.00332188
P2rx4	2.22043	1.15084	0.00243442	mmu-let-7a-5p	0.852436	0.00332188
Pilra	4.21917	2.07696	0.0113594	mmu-let-7a-5p	0.852436	0.00332188
Gjc3	0.0999662	-3.32242	0.00309021	mmu-let-7a-5p	0.852436	0.00332188
Mafk	2.26331	1.17843	0.0117914	mmu-let-7a-5p	0.852436	0.00332188
Adgrf1	0.0443078	-4.49629	0.000539009	mmu-let-7a-5p	0.852436	0.00332188
A530064D06Rik	55.683	5.79917	0.00852375	mmu-let-7a-5p	0.852436	0.00332188
Treml2	9.22015	3.20479	0.01154	mmu-let-7a-5p	0.852436	0.00332188
Trem2	28.3219	4.82385	8.5095e-05	mmu-let-7a-5p	0.852436	0.00332188
Vmac	0.223661	-2.16062	0.0274538	mmu-let-7a-5p	0.852436	0.00332188
Vav1	4.28815	2.10035	0.00621693	mmu-let-7a-5p	0.852436	0.00332188
Smpd3	15.1946	3.92549	1.36748e-07	mmu-let-7a-5p	0.852436	0.00332188
Fgf1	0.234815	-2.0904	0.00123172	mmu-let-7a-5p	0.852436	0.00332188
Onecut2	0.423828	-1.23845	0.00167603	mmu-let-7a-5p	0.852436	0.00332188
Gpat4	0.385178	-1.3764	4.9519e-05	mmu-let-7a-5p	0.852436	0.00332188
Ido2	0.32949	-1.60169	0.00137203	mmu-let-7a-5p	0.852436	0.00332188
Eif4ebp1	3.53997	1.82374	0.000381638	mmu-let-7a-5p	0.852436	0.00332188
Nrg1	8.74479	3.12842	0.000313276	mmu-let-7a-5p	0.852436	0.00332188
Acsl1	0.145642	-2.7795	1.32897e-15	mmu-let-7a-5p	0.852436	0.00332188
Gdf15	5.22198	2.3846	0.00986688	mmu-let-7a-5p	0.852436	0.00332188
Haus8	4.59236	2.19924	0.0270648	mmu-let-7a-5p	0.852436	0.00332188
Neto2	0.245886	-2.02394	0.0488388	mmu-let-7a-5p	0.852436	0.00332188
Ces1g	3.16099	1.66037	6.07305e-07	mmu-let-7a-5p	0.852436	0.00332188
Tmppe	2.04324	1.03086	0.0408964	mmu-let-7a-5p	0.852436	0.00332188
Marcks	4.16701	2.05901	0.0221973	mmu-let-7a-5p	0.852436	0.00332188
Slc16a10	0.352598	-1.5039	2.49523e-06	mmu-let-7a-5p	0.852436	0.00332188
Slc29a3	2.54165	1.34576	0.0429414	mmu-let-7a-5p	0.852436	0.00332188
Rab36	0.19241	-2.37774	0.00136345	mmu-let-7a-5p	0.852436	0.00332188
Amot	3.4066	1.76833	3.90194e-05	mmu-let-7a-5p	0.852436	0.00332188
Txlng	0.382803	-1.38532	0.00137685	mmu-let-7a-5p	0.852436	0.00332188
Acot11	4.81542	2.26766	0.00041068	mmu-let-7a-5p	0.852436	0.00332188
Ttc39a	8.02534	3.00456	0.00173621	mmu-let-7a-5p	0.852436	0.00332188
Kif2c	7.9128	2.98419	0.0487206	mmu-let-7a-5p	0.852436	0.00332188
Arhgef19	0.462493	-1.1125	0.00188957	mmu-let-7a-5p	0.852436	0.00332188
Trp53inp2	0.092819	-3.42944	9.41517e-12	mmu-let-7a-5p	0.852436	0.00332188
Tgm2	3.77396	1.91608	1.63224e-09	mmu-let-7a-5p	0.852436	0.00332188
Ctcfl	0.0585383	-4.09448	1.35441e-08	mmu-let-7a-5p	0.852436	0.00332188
Zbp1	9.07479	3.18186	1.17786e-07	mmu-let-7a-5p	0.852436	0.00332188
Gid8	0.467467	-1.09706	0.0242403	mmu-let-7a-5p	0.852436	0.00332188
Ect2	5.09143	2.34807	0.0125176	mmu-let-7a-5p	0.852436	0.00332188
Sec62	0.498202	-1.0052	0.00556774	mmu-let-7a-5p	0.852436	0.00332188
Anxa5	2.38481	1.25387	0.000449366	mmu-let-7a-5p	0.852436	0.00332188
Slc7a11	244.859	7.93581	2.1189e-21	mmu-let-7a-5p	0.852436	0.00332188
Med12l	0.205731	-2.28117	0.0227348	mmu-let-7a-5p	0.852436	0.00332188
Soat2	2.74842	1.4586	2.578e-05	mmu-let-7a-5p	0.852436	0.00332188
Mefv	8.88373	3.15116	0.016687	mmu-let-7a-5p	0.852436	0.00332188
Ppl	2.25871	1.1755	0.0378891	mmu-let-7a-5p	0.852436	0.00332188
Abat	0.254872	-1.97215	2.15499e-09	mmu-let-7a-5p	0.852436	0.00332188
Lrrc15	0.142027	-2.81576	0.0293004	mmu-let-7a-5p	0.852436	0.00332188
Parp14	2.57203	1.36291	5.30256e-05	mmu-let-7a-5p	0.852436	0.00332188
Tnfrsf19	4.81213	2.26667	0.000152912	mmu-let-7a-5p	0.852436	0.00332188
Adra1a	0.393401	-1.34593	0.0219449	mmu-let-7a-5p	0.852436	0.00332188
Acod1	29.0811	4.86201	0.000104511	mmu-let-7a-5p	0.852436	0.00332188
Abcc4	47.9679	5.584	2.12115e-42	mmu-let-7a-5p	0.852436	0.00332188
Ankrd33b	0.138618	-2.85081	0.000470435	mmu-let-7a-5p	0.852436	0.00332188
Rbfox2	0.489363	-1.03102	0.0019825	mmu-let-7a-5p	0.852436	0.00332188
Slc1a2	0.106261	-3.23431	1.08051e-14	mmu-let-7a-5p	0.852436	0.00332188
Rasgrp1	3.72486	1.89719	0.0235326	mmu-let-7a-5p	0.852436	0.00332188
Thbs1	3.92863	1.97402	0.0265178	mmu-let-7a-5p	0.852436	0.00332188
Cenpb	0.148819	-2.74837	0.000750168	mmu-let-7a-5p	0.852436	0.00332188
Prn	0.0997808	-3.32509	0.000173174	mmu-let-7a-5p	0.852436	0.00332188
Ptges	27.614	4.78733	0.00311559	mmu-let-7a-5p	0.852436	0.00332188
Slc25a25	0.232389	-2.10539	7.30134e-07	mmu-let-7a-5p	0.852436	0.00332188
Fam129b	2.46382	1.30089	0.0487072	mmu-let-7a-5p	0.852436	0.00332188
Cntrl	0.343333	-1.54232	0.00046231	mmu-let-7a-5p	0.852436	0.00332188
Ccdc148	5.68125	2.50621	0.0222502	mmu-let-7a-5p	0.852436	0.00332188
Fign	0.4716	-1.08436	0.0143217	mmu-let-7a-5p	0.852436	0.00332188
Cers6	2.26307	1.17828	0.0016908	mmu-let-7a-5p	0.852436	0.00332188
Dhrs9	3.20116	1.6786	0.032953	mmu-let-7a-5p	0.852436	0.00332188
Pank3	0.492328	-1.02231	0.0337158	mmu-let-7a-5p	0.852436	0.00332188
Jade2	2.22582	1.15434	0.0248732	mmu-let-7a-5p	0.852436	0.00332188
Slc2a4	63.2087	5.98205	0.000324404	mmu-let-7a-5p	0.852436	0.00332188
Rap1gap2	4.82231	2.26973	0.0238518	mmu-let-7a-5p	0.852436	0.00332188
Golm1	5.32342	2.41235	0.00162133	mmu-let-7a-5p	0.852436	0.00332188
Slc12a7	0.48012	-1.05853	0.002458	mmu-let-7a-5p	0.852436	0.00332188
Ell2	0.483738	-1.0477	0.00232378	mmu-let-7a-5p	0.852436	0.00332188
Chst11	7.75904	2.95588	0.0430547	mmu-let-7a-5p	0.852436	0.00332188
Gas2l3	5.60381	2.48641	0.0154834	mmu-let-7a-5p	0.852436	0.00332188
Ppm1h	4.24172	2.08465	0.00011512	mmu-let-7a-5p	0.852436	0.00332188
Suox	0.354898	-1.49452	0.0283415	mmu-let-7a-5p	0.852436	0.00332188
Ccdc157	0.487685	-1.03598	0.0442973	mmu-let-7a-5p	0.852436	0.00332188
Ykt6	0.487461	-1.03664	0.0160437	mmu-let-7a-5p	0.852436	0.00332188
Plek	4.10297	2.03667	0.00578802	mmu-let-7a-5p	0.852436	0.00332188
Slfn1	6.82473	2.77077	0.0282694	mmu-let-7a-5p	0.852436	0.00332188
Rasl10b	8.02047	3.00369	0.0192035	mmu-let-7a-5p	0.852436	0.00332188
Ccl9	4.36301	2.12532	8.60299e-09	mmu-let-7a-5p	0.852436	0.00332188
G6pc	0.136398	-2.8741	8.91348e-16	mmu-let-7a-5p	0.852436	0.00332188
Hn1	2.77909	1.47461	0.0295266	mmu-let-7a-5p	0.852436	0.00332188
Acox1	0.303802	-1.7188	4.15854e-07	mmu-let-7a-5p	0.852436	0.00332188
Adh4	0.183243	-2.44817	2.15513e-10	mmu-let-7a-5p	0.852436	0.00332188
Uox	0.420597	-1.24949	5.99124e-05	mmu-let-7a-5p	0.852436	0.00332188
Cyp7a1	0.0167188	-5.90238	9.72319e-20	mmu-let-7a-5p	0.852436	0.00332188
Slc25a51	0.48847	-1.03366	0.00915458	mmu-let-7a-5p	0.852436	0.00332188
Coro2a	4.31567	2.10958	0.0176979	mmu-let-7a-5p	0.852436	0.00332188
Epb41l4b	0.468915	-1.0926	0.00682291	mmu-let-7a-5p	0.852436	0.00332188
Hsdl2	0.326092	-1.61665	2.24953e-06	mmu-let-7a-5p	0.852436	0.00332188
Snx30	3.09718	1.63096	0.00317056	mmu-let-7a-5p	0.852436	0.00332188
Psat1	58.3669	5.86708	6.88687e-18	mmu-let-7a-5p	0.852436	0.00332188
Vldlr	5.45645	2.44796	1.63149e-05	mmu-let-7a-5p	0.852436	0.00332188
Cd274	6.46082	2.69172	6.70094e-05	mmu-let-7a-5p	0.852436	0.00332188
Ifit2	6.67897	2.73963	0.0308933	mmu-let-7a-5p	0.852436	0.00332188
Pank1	0.456157	-1.1324	0.000380238	mmu-let-7a-5p	0.852436	0.00332188
Pdlim1	2.18832	1.12983	0.0261997	mmu-let-7a-5p	0.852436	0.00332188
Ablim1	2.4768	1.30848	0.000295101	mmu-let-7a-5p	0.852436	0.00332188
Gls	2.72471	1.4461	0.00614317	mmu-let-7a-5p	0.852436	0.00332188
Plekhm3	2.97834	1.57451	0.0234414	mmu-let-7a-5p	0.852436	0.00332188
Stk16	0.436277	-1.19668	0.000620626	mmu-let-7a-5p	0.852436	0.00332188
Inpp5d	2.79494	1.48282	0.00525047	mmu-let-7a-5p	0.852436	0.00332188
Vcan	9.05285	3.17837	0.0294492	mmu-let-7a-5p	0.852436	0.00332188
Bhmt	0.0526995	-4.24607	5.68049e-21	mmu-let-7a-5p	0.852436	0.00332188
Naip6	3.10565	1.6349	0.0112819	mmu-let-7a-5p	0.852436	0.00332188
Lrtm1	0.0598401	-4.06274	0.000201059	mmu-let-7a-5p	0.852436	0.00332188
Prkcd	2.43177	1.28201	0.00546566	mmu-let-7a-5p	0.852436	0.00332188
Itih1	0.453281	-1.14152	0.000256002	mmu-let-7a-5p	0.852436	0.00332188
Mat1a	0.229686	-2.12226	5.4881e-09	mmu-let-7a-5p	0.852436	0.00332188
Slc7a8	5.55855	2.47471	0.000337025	mmu-let-7a-5p	0.852436	0.00332188
Slc7a1	12.5715	3.65208	1.64523e-09	mmu-let-7a-5p	0.852436	0.00332188
Tes	5.20235	2.37916	0.0373166	mmu-let-7a-5p	0.852436	0.00332188
Ube2h	0.494257	-1.01667	0.00880833	mmu-let-7a-5p	0.852436	0.00332188
Tmem209	2.17585	1.12158	0.0496139	mmu-let-7a-5p	0.852436	0.00332188
Mtpn	0.380292	-1.39482	0.0185131	mmu-let-7a-5p	0.852436	0.00332188
Clec5a	19.6924	4.29957	0.0269518	mmu-let-7a-5p	0.852436	0.00332188
Wipf3	4.93431	2.30285	7.81515e-06	mmu-let-7a-5p	0.852436	0.00332188
Rab7b	5.01077	2.32503	0.0418775	mmu-let-7a-5p	0.852436	0.00332188
Rgs2	4.92424	2.2999	0.0221562	mmu-let-7a-5p	0.852436	0.00332188
Soat1	4.46238	2.15781	9.75863e-06	mmu-let-7a-5p	0.852436	0.00332188
Fcgr3	4.06753	2.02415	0.00745009	mmu-let-7a-5p	0.852436	0.00332188
Ly9	8.35449	3.06255	0.00146193	mmu-let-7a-5p	0.852436	0.00332188
Slamf7	6.07302	2.60241	0.0218535	mmu-let-7a-5p	0.852436	0.00332188
Cd84	3.33288	1.73677	0.00621181	mmu-let-7a-5p	0.852436	0.00332188
Frmd4a	2.25286	1.17176	0.0393144	mmu-let-7a-5p	0.852436	0.00332188
Camk1d	0.182774	-2.45187	2.25158e-07	mmu-let-7a-5p	0.852436	0.00332188
Usp6nl	0.43405	-1.20407	0.00196171	mmu-let-7a-5p	0.852436	0.00332188
Etfb	0.465033	-1.10459	0.000743742	mmu-let-7a-5p	0.852436	0.00332188
Ldha	0.462094	-1.11374	0.00353854	mmu-let-7a-5p	0.852436	0.00332188
Tsku	2.50263	1.32344	0.0115742	mmu-let-7a-5p	0.852436	0.00332188
Nnmt	0.0271766	-5.20149	2.13863e-17	mmu-let-7a-5p	0.852436	0.00332188
Hykk	0.498212	-1.00517	0.00190782	mmu-let-7a-5p	0.852436	0.00332188
Myo5a	4.54848	2.18538	0.0174754	mmu-let-7a-5p	0.852436	0.00332188
Plxnb1	0.357676	-1.48327	0.000166103	mmu-let-7a-5p	0.852436	0.00332188
Sptlc2	2.50764	1.32633	0.000403828	mmu-let-7a-5p	0.852436	0.00332188
Tmprss2	3.27432	1.71119	0.0315893	mmu-let-7a-5p	0.852436	0.00332188
Synj2	3.92111	1.97126	0.00476773	mmu-let-7a-5p	0.852436	0.00332188
Slc22a3	0.187819	-2.41258	0.00355422	mmu-let-7a-5p	0.852436	0.00332188
1600012H06Rik	0.376634	-1.40876	0.0247832	mmu-let-7a-5p	0.852436	0.00332188
Decr2	0.371763	-1.42755	3.43008e-05	mmu-let-7a-5p	0.852436	0.00332188
Cdkn1a	2.43252	1.28245	0.00653137	mmu-let-7a-5p	0.852436	0.00332188
Glo1	0.45261	-1.14366	0.000244057	mmu-let-7a-5p	0.852436	0.00332188
Tead1	2.05767	1.04101	0.00449151	mmu-let-7a-5p	0.852436	0.00332188
Aldoa	2.01407	1.01011	0.00154359	mmu-let-7a-5p	0.852436	0.00332188
Prrt2	2.10622	1.07466	0.00115772	mmu-let-7a-5p	0.852436	0.00332188
Fcgr1	7.75114	2.95441	0.00157479	mmu-let-7a-5p	0.852436	0.00332188
Gstm4	10.7389	3.42477	1.06572e-19	mmu-let-7a-5p	0.852436	0.00332188
Amigo1	0.284111	-1.81547	0.0211833	mmu-let-7a-5p	0.852436	0.00332188
Fblim1	5.12998	2.35895	0.0253437	mmu-let-7b-3p_1ss22CT	0.538916	0.00158027
Fam84b	3.5479	1.82697	0.000198108	mmu-let-7b-3p_1ss22CT	0.538916	0.00158027
Marveld1	0.245339	-2.02715	0.0170693	mmu-let-7b-3p_1ss22CT	0.538916	0.00158027
Ppm1k	0.220969	-2.17808	6.90867e-09	mmu-let-7b-3p_1ss22CT	0.538916	0.00158027
Ugt2b35	4.73331	2.24285	4.63428e-08	mmu-let-7b-3p_1ss22CT	0.538916	0.00158027
Slc10a1	0.270409	-1.88678	1.15817e-08	mmu-let-7b-3p_1ss22CT	0.538916	0.00158027
Slc34a2	0.200376	-2.31921	0.0149808	mmu-let-7b-3p_1ss22CT	0.538916	0.00158027
M6pr	2.08524	1.06021	0.00444634	mmu-let-7b-3p_1ss22CT	0.538916	0.00158027
Clstn3	0.0864811	-3.53147	5.16715e-09	mmu-let-7b-3p_1ss22CT	0.538916	0.00158027
Clec2h	6.47772	2.69549	0.00140797	mmu-let-7b-3p_1ss22CT	0.538916	0.00158027
Ksr2	4.08959	2.03196	0.021734	mmu-let-7b-3p_1ss22CT	0.538916	0.00158027
Hcar2	10.14	3.34199	0.0297914	mmu-let-7b-3p_1ss22CT	0.538916	0.00158027
Caln1	0.225916	-2.14614	0.0291778	mmu-let-7b-3p_1ss22CT	0.538916	0.00158027
Mcc	0.337813	-1.56571	1.45603e-06	mmu-let-7b-3p_1ss22CT	0.538916	0.00158027
Pitpnm1	2.7317	1.4498	0.00361648	mmu-let-7b-3p_1ss22CT	0.538916	0.00158027
Slc25a15	0.292719	-1.77241	3.70788e-08	mmu-let-7b-3p_1ss22CT	0.538916	0.00158027
2019-03-01	0.38813	-1.36539	1.65494e-05	mmu-let-7b-3p_1ss22CT	0.538916	0.00158027
Ddit4	4.04941	2.01771	0.00655414	mmu-let-7b-3p_1ss22CT	0.538916	0.00158027
Adarb1	2.57436	1.36421	0.00133241	mmu-let-7b-3p_1ss22CT	0.538916	0.00158027
Pgd	5.33057	2.41429	8.61667e-11	mmu-let-7b-3p_1ss22CT	0.538916	0.00158027
Dsn1	7.63754	2.93311	0.0459903	mmu-let-7b-3p_1ss22CT	0.538916	0.00158027
Snhg11	0.362785	-1.46281	0.0178193	mmu-let-7b-3p_1ss22CT	0.538916	0.00158027
Ube2v1	0.399058	-1.32533	0.000754798	mmu-let-7b-3p_1ss22CT	0.538916	0.00158027
Zfp704	3.20342	1.67961	0.00125828	mmu-let-7b-3p_1ss22CT	0.538916	0.00158027
Odf3b	0.400149	-1.32139	6.5949e-05	mmu-let-7b-3p_1ss22CT	0.538916	0.00158027
Ctsb	2.07841	1.05548	0.0011195	mmu-let-7b-3p_1ss22CT	0.538916	0.00158027
Sdc2	0.456371	-1.13172	0.000696329	mmu-let-7b-3p_1ss22CT	0.538916	0.00158027
Derl1	3.04547	1.60666	0.000105355	mmu-let-7b-3p_1ss22CT	0.538916	0.00158027
Csf2rb2	6.70724	2.74572	0.000562514	mmu-let-7b-3p_1ss22CT	0.538916	0.00158027
Chp1	0.23115	-2.1131	0.000300246	mmu-let-7b-3p_1ss22CT	0.538916	0.00158027
St6galnac6	0.378546	-1.40146	0.0219478	mmu-let-7b-3p_1ss22CT	0.538916	0.00158027
AI182371	0.475859	-1.0714	0.00237791	mmu-let-7b-3p_1ss22CT	0.538916	0.00158027
Ptgs1	2.74525	1.45694	0.00216201	mmu-let-7b-3p_1ss22CT	0.538916	0.00158027
Ube2l6	2.34533	1.22979	0.000582915	mmu-let-7b-3p_1ss22CT	0.538916	0.00158027
Stk10	5.68217	2.50644	2.33017e-06	mmu-let-7b-3p_1ss22CT	0.538916	0.00158027
Gpr137b	5.31424	2.40986	0.000716812	mmu-let-7b-3p_1ss22CT	0.538916	0.00158027
F13a1	16.2867	4.02562	0.0100885	mmu-let-7b-3p_1ss22CT	0.538916	0.00158027
Rab11fip4	2.37599	1.24853	0.00837094	mmu-let-7b-3p_1ss22CT	0.538916	0.00158027
Cd300e	6.33048	2.66231	0.00330351	mmu-let-7b-3p_1ss22CT	0.538916	0.00158027
Trim65	0.484431	-1.04564	0.00297768	mmu-let-7b-3p_1ss22CT	0.538916	0.00158027
Cyp2j5	0.463201	-1.11029	0.000399419	mmu-let-7b-3p_1ss22CT	0.538916	0.00158027
Maoa	2.53915	1.34435	0.0195914	mmu-let-7b-3p_1ss22CT	0.538916	0.00158027
Isoc2a	0.443609	-1.17264	0.000398358	mmu-let-7b-3p_1ss22CT	0.538916	0.00158027
Zcchc24	0.247787	-2.01283	0.000134766	mmu-let-7b-3p_1ss22CT	0.538916	0.00158027
Akr1b3	3.42116	1.77449	0.0226147	mmu-let-7b-3p_1ss22CT	0.538916	0.00158027
Cycs	3.49621	1.80579	0.000644627	mmu-let-7b-3p_1ss22CT	0.538916	0.00158027
Ptprc	3.01463	1.59198	0.000215233	mmu-let-7b-3p_1ss22CT	0.538916	0.00158027
Hsd17b7	0.417163	-1.26132	0.00293413	mmu-let-7b-3p_1ss22CT	0.538916	0.00158027
Tomm40l	0.209853	-2.25255	0.00115348	mmu-let-7b-3p_1ss22CT	0.538916	0.00158027
Rnf121	2.45267	1.29435	0.000320163	mmu-let-7b-3p_1ss22CT	0.538916	0.00158027
Bcl9l	0.499811	-1.00055	0.00395254	mmu-let-7b-3p_1ss22CT	0.538916	0.00158027
Slc35f2	7.5597	2.91833	0.00972472	mmu-let-7b-3p_1ss22CT	0.538916	0.00158027
6030419C18Rik	58.7655	5.8769	0.00514351	mmu-let-7b-3p_1ss22CT	0.538916	0.00158027
Cish	3.67965	1.87957	0.00174293	mmu-let-7b-3p_1ss22CT	0.538916	0.00158027
Cmpk2	4.2519	2.08811	0.00308707	mmu-let-7b-3p_1ss22CT	0.538916	0.00158027
Nampt	2.93918	1.55541	2.23571e-06	mmu-let-7b-3p_1ss22CT	0.538916	0.00158027
Serpina1a	0.344466	-1.53757	4.68629e-06	mmu-let-7b-3p_1ss22CT	0.538916	0.00158027
Usf3	0.397939	-1.32938	0.0039269	mmu-let-7b-3p_1ss22CT	0.538916	0.00158027
Slc25a22	0.236587	-2.07956	9.08534e-10	mmu-let-7b-3p_1ss22CT	0.538916	0.00158027
Mrgpre	7.34413	2.87659	0.00556723	mmu-let-7b-3p_1ss22CT	0.538916	0.00158027
Ccnd1	11.4681	3.51956	2.87124e-20	mmu-let-7b-3p_1ss22CT	0.538916	0.00158027
Hmgcs2	0.27578	-1.85841	3.72085e-08	mmu-let-7b-3p_1ss22CT	0.538916	0.00158027
Kcna2	13.4291	3.74729	0.000390063	mmu-let-7b-3p_1ss22CT	0.538916	0.00158027
Mpeg1	6.64002	2.73119	9.39512e-10	mmu-let-7b-5p	0.648862	0.00883047
Tor1b	0.472856	-1.08053	0.00959051	mmu-let-7b-5p	0.648862	0.00883047
Ackr4	0.432997	-1.20757	0.0175976	mmu-let-7b-5p	0.648862	0.00883047
Eda2r	8.02992	3.00539	0.0113586	mmu-let-7b-5p	0.648862	0.00883047
Mup1	0.00249437	-8.64711	3.78775e-85	mmu-let-7b-5p	0.648862	0.00883047
Mup14	0.00264611	-8.56191	1.83467e-77	mmu-let-7b-5p	0.648862	0.00883047
Mup19	0.00356063	-8.13365	1.97214e-65	mmu-let-7b-5p	0.648862	0.00883047
Osbpl3	3.5446	1.82562	0.001587	mmu-let-7b-5p	0.648862	0.00883047
Rps6ka4	2.40438	1.26567	0.0174697	mmu-let-7b-5p	0.648862	0.00883047
Cd38	2.24434	1.16629	0.0196606	mmu-let-7b-5p	0.648862	0.00883047
Arhgap42	0.492536	-1.0217	0.00120059	mmu-let-7b-5p	0.648862	0.00883047
Acaca	5.32087	2.41166	8.23735e-12	mmu-let-7b-5p	0.648862	0.00883047
Pctp	0.325147	-1.62084	0.000223469	mmu-let-7b-5p	0.648862	0.00883047
Hk2	5.81078	2.53873	0.00471096	mmu-let-7b-5p	0.648862	0.00883047
Ly6e	11.2157	3.48745	4.2731e-21	mmu-let-7b-5p	0.648862	0.00883047
Tpm1	4.00014	2.00005	7.78962e-06	mmu-let-7b-5p	0.648862	0.00883047
Arhgef2	6.91299	2.78931	1.81985e-09	mmu-let-7b-5p	0.648862	0.00883047
Prom1	16.1524	4.01368	3.69995e-10	mmu-let-7b-5p	0.648862	0.00883047
Ugt2a3	0.415064	-1.2686	0.0030259	mmu-let-7b-5p	0.648862	0.00883047
Nat8f2	0.346321	-1.52982	1.85919e-05	mmu-let-7b-5p	0.648862	0.00883047
Slc15a5	0.178627	-2.48498	0.0207542	mmu-let-7b-5p	0.648862	0.00883047
Gbp6	8.89304	3.15268	5.6729e-12	mmu-let-7b-5p	0.648862	0.00883047
Oasl1	2.55151	1.35135	0.00733222	mmu-let-7b-5p	0.648862	0.00883047
Dynll1	3.05019	1.6089	0.0188733	mmu-let-7b-5p	0.648862	0.00883047
Oas2	4.40599	2.13947	0.000388962	mmu-let-7b-5p	0.648862	0.00883047
Myo1f	6.98948	2.80519	2.05532e-06	mmu-let-7b-5p	0.648862	0.00883047
H2-Ab1	4.99783	2.3213	6.4796e-08	mmu-let-7b-5p	0.648862	0.00883047
Plin3	2.99194	1.58108	1.48827e-05	mmu-let-7b-5p	0.648862	0.00883047
Lclat1	0.438989	-1.18774	0.0218748	mmu-let-7b-5p	0.648862	0.00883047
Prkd3	0.448805	-1.15584	0.000169975	mmu-let-7b-5p	0.648862	0.00883047
Abcg8	2.52809	1.33805	5.43864e-05	mmu-let-7b-5p	0.648862	0.00883047
Cyb5b	0.341421	-1.55038	0.00492979	mmu-let-7b-5p	0.648862	0.00883047
Txnl4b	0.258079	-1.95412	0.0267128	mmu-let-7b-5p	0.648862	0.00883047
Rhou	2.60879	1.38338	0.0422856	mmu-let-7b-5p	0.648862	0.00883047
Elof1	0.241976	-2.04706	0.00205535	mmu-let-7b-5p	0.648862	0.00883047
Tbcel	2.0877	1.06192	0.0020877	mmu-let-7b-5p	0.648862	0.00883047
Reep5	2.18366	1.12675	0.0141142	mmu-let-7b-5p	0.648862	0.00883047
Aldh7a1	0.368775	-1.43919	5.45755e-06	mmu-let-7b-5p	0.648862	0.00883047
Cpt1a	0.239501	-2.0619	1.92251e-08	mmu-let-7b-5p	0.648862	0.00883047
Slc3a2	4.28629	2.09973	7.11723e-09	mmu-let-7b-5p	0.648862	0.00883047
Rasa3	2.18332	1.12652	0.0136016	mmu-let-7b-5p	0.648862	0.00883047
Slc25a42	0.226627	-2.14161	7.052e-11	mmu-let-7b-5p	0.648862	0.00883047
Slc27a1	0.221783	-2.17278	3.57812e-06	mmu-let-7b-5p	0.648862	0.00883047
Mcm5	4.41272	2.14167	0.0425033	mmu-let-7b-5p	0.648862	0.00883047
Adgre5	3.04085	1.60447	3.8795e-05	mmu-let-7b-5p	0.648862	0.00883047
Cdh5	2.393	1.25882	0.00402344	mmu-let-7b-5p	0.648862	0.00883047
Rtp3	0.142207	-2.81394	4.67549e-06	mmu-let-7b-5p	0.648862	0.00883047
Prkx	3.77008	1.91459	0.0138119	mmu-let-7b-5p	0.648862	0.00883047
Msn	3.71477	1.89327	1.42038e-07	mmu-let-7b-5p	0.648862	0.00883047
Il2rg	5.9643	2.57635	0.0132072	mmu-let-7b-5p	0.648862	0.00883047
Ddi2	0.428854	-1.22144	7.67431e-05	mmu-let-7b-5p	0.648862	0.00883047
Pik3cd	3.54018	1.82382	0.00293181	mmu-let-7b-5p	0.648862	0.00883047
Tpx2	10.176	3.34709	0.00950312	mmu-let-7b-5p	0.648862	0.00883047
Fam210b	0.121499	-3.04099	0.000387575	mmu-let-7b-5p	0.648862	0.00883047
Pnpla3	23.4001	4.54844	0.000134838	mmu-let-7b-5p	0.648862	0.00883047
Celsr1	0.295973	-1.75646	4.10888e-05	mmu-let-7b-5p	0.648862	0.00883047
Racgap1	10.6114	3.40754	0.00511622	mmu-let-7b-5p	0.648862	0.00883047
Gpd1	0.455775	-1.13361	0.000585962	mmu-let-7b-5p	0.648862	0.00883047
Pam16	2.14602	1.10167	0.00168651	mmu-let-7b-5p	0.648862	0.00883047
Coro7	2.14602	1.10167	0.00168651	mmu-let-7b-5p	0.648862	0.00883047
Igf2bp2	6.88565	2.78359	0.00752683	mmu-let-7b-5p	0.648862	0.00883047
Sema5b	0.0223187	-5.48561	8.8801e-06	mmu-let-7b-5p	0.648862	0.00883047
Cryl1	3.35316	1.74552	1.31273e-06	mmu-let-7b-5p	0.648862	0.00883047
Fam124a	3.6391	1.86358	0.0066541	mmu-let-7b-5p	0.648862	0.00883047
Chrna2	0.114131	-3.13124	5.64312e-07	mmu-let-7b-5p	0.648862	0.00883047
Tnfrsf10b	5.70622	2.51253	0.0478025	mmu-let-7b-5p	0.648862	0.00883047
Colec10	3.34921	1.74382	0.0379659	mmu-let-7b-5p	0.648862	0.00883047
Sla	3.09662	1.63069	0.0470778	mmu-let-7b-5p	0.648862	0.00883047
Ptp4a3	2.25162	1.17096	0.0468565	mmu-let-7b-5p	0.648862	0.00883047
Them7	0.361658	-1.4673	0.0157768	mmu-let-7b-5p	0.648862	0.00883047
Disp2	0.275471	-1.86003	0.0451017	mmu-let-7b-5p	0.648862	0.00883047
Ckap2l	16.3556	4.03171	0.0102981	mmu-let-7b-5p	0.648862	0.00883047
Spef1	0.148819	-2.74837	0.000750168	mmu-let-7b-5p	0.648862	0.00883047
Cds2	2.52622	1.33698	0.00147538	mmu-let-7b-5p	0.648862	0.00883047
Nebl	21.6322	4.43511	6.18221e-09	mmu-let-7b-5p	0.648862	0.00883047
Acbd5	0.43966	-1.18554	0.00033872	mmu-let-7b-5p	0.648862	0.00883047
Sardh	0.401416	-1.31683	6.6736e-05	mmu-let-7b-5p	0.648862	0.00883047
Crat	0.297375	-1.74964	8.89387e-07	mmu-let-7b-5p	0.648862	0.00883047
Uck1	0.407576	-1.29486	0.00386856	mmu-let-7b-5p	0.648862	0.00883047
Rapgef4	0.481511	-1.05436	0.0049605	mmu-let-7b-5p	0.648862	0.00883047
Wipf1	4.83766	2.27431	0.00846361	mmu-let-7b-5p	0.648862	0.00883047
Rnf145	4.38249	2.13175	9.37952e-09	mmu-let-7b-5p	0.648862	0.00883047
Gm12185	3.89362	1.96111	0.0281993	mmu-let-7b-5p	0.648862	0.00883047
Irf1	2.25097	1.17054	0.0162887	mmu-let-7b-5p	0.648862	0.00883047
Slc22a5	0.276765	-1.85327	3.42237e-08	mmu-let-7b-5p	0.648862	0.00883047
Slc22a4	5.50329	2.46029	0.0102285	mmu-let-7b-5p	0.648862	0.00883047
Irgm2	3.94972	1.98175	4.59629e-06	mmu-let-7b-5p	0.648862	0.00883047
Cxcl16	2.99953	1.58474	0.0166909	mmu-let-7b-5p	0.648862	0.00883047
Abr	3.38366	1.75859	0.00174255	mmu-let-7b-5p	0.648862	0.00883047
Tnfaip2	2.55697	1.35444	0.000952855	mmu-let-7b-5p	0.648862	0.00883047
Tpmt	0.426298	-1.23007	0.0262916	mmu-let-7b-5p	0.648862	0.00883047
Creb3l3	0.424013	-1.23782	0.000556531	mmu-let-7b-5p	0.648862	0.00883047
Txnrd1	2.02745	1.01967	0.00178711	mmu-let-7b-5p	0.648862	0.00883047
Slc41a2	3.06548	1.61611	0.0010647	mmu-let-7b-5p	0.648862	0.00883047
Igf1	0.36021	-1.47309	4.77203e-06	mmu-let-7b-5p	0.648862	0.00883047
Chpt1	0.267812	-1.90071	3.11796e-09	mmu-let-7b-5p	0.648862	0.00883047
Trhde	0.103497	-3.27234	0.0227473	mmu-let-7b-5p	0.648862	0.00883047
Lyz2	11.5595	3.53101	6.43918e-15	mmu-let-7b-5p	0.648862	0.00883047
Tspan31	0.448079	-1.15817	0.000520836	mmu-let-7b-5p	0.648862	0.00883047
Sec14l2	0.455414	-1.13475	0.00141958	mmu-let-7b-5p	0.648862	0.00883047
Ahsa2	0.326869	-1.61322	0.00342273	mmu-let-7b-5p	0.648862	0.00883047
Slfn5	2.903	1.53754	0.00112413	mmu-let-7b-5p	0.648862	0.00883047
Slfn8	5.70693	2.51272	0.0030663	mmu-let-7b-5p	0.648862	0.00883047
Ccl6	6.82025	2.76982	0.000546919	mmu-let-7b-5p	0.648862	0.00883047
Akap1	0.413499	-1.27405	4.76954e-05	mmu-let-7b-5p	0.648862	0.00883047
Gna13	0.249071	-2.00537	1.48719e-06	mmu-let-7b-5p	0.648862	0.00883047
Cd300lf	5.40999	2.43563	0.00462113	mmu-let-7b-5p	0.648862	0.00883047
Rragd	8.54838	3.09565	0.000134986	mmu-let-7b-5p	0.648862	0.00883047
Ddx58	2.71525	1.44109	0.000120058	mmu-let-7b-5p	0.648862	0.00883047
Dnaja1	0.448895	-1.15555	0.00209717	mmu-let-7b-5p	0.648862	0.00883047
Mrpl50	0.13894	-2.84746	0.0295803	mmu-let-7b-5p	0.648862	0.00883047
Col27a1	0.276292	-1.85574	0.00214934	mmu-let-7b-5p	0.648862	0.00883047
Ifit1	3.19891	1.67758	0.0274664	mmu-let-7b-5p	0.648862	0.00883047
Cyp2c55	64.9685	6.02167	1.97034e-42	mmu-let-7b-5p	0.648862	0.00883047
Cyp2c50	0.0619054	-4.01379	1.90927e-21	mmu-let-7b-5p	0.648862	0.00883047
Cyp2c70	6.77949	2.76118	2.69492e-16	mmu-let-7b-5p	0.648862	0.00883047
Scd1	5.2559	2.39394	1.61206e-05	mmu-let-7b-5p	0.648862	0.00883047
Ccdc120	15.9265	3.99335	3.72678e-07	mmu-let-7b-5p	0.648862	0.00883047
F9	0.496106	-1.01128	0.0432579	mmu-let-7b-5p	0.648862	0.00883047
Tcf24	18.9962	4.24764	0.0315598	mmu-let-7b-5p	0.648862	0.00883047
Hs6st1	3.15899	1.65946	1.86824e-06	mmu-let-7b-5p	0.648862	0.00883047
Fam126b	0.49617	-1.01109	0.0067597	mmu-let-7b-5p	0.648862	0.00883047
Dbi	0.457623	-1.12777	0.000545737	mmu-let-7b-5p	0.648862	0.00883047
Snx18	2.14312	1.09972	0.023993	mmu-let-7b-5p	0.648862	0.00883047
Colq	0.469989	-1.0893	0.002049	mmu-let-7b-5p	0.648862	0.00883047
Samd4	3.00249	1.58616	0.005565	mmu-let-7b-5p	0.648862	0.00883047
Ajuba	3.03328	1.60088	0.0268581	mmu-let-7b-5p	0.648862	0.00883047
Pck2	9.33266	3.22229	9.17476e-06	mmu-let-7b-5p	0.648862	0.00883047
Bhlha15	19.2661	4.26799	0.00230455	mmu-let-7b-5p	0.648862	0.00883047
Tspan33	0.274119	-1.86713	0.0301366	mmu-let-7b-5p	0.648862	0.00883047
Gpnmb	264.422	8.0467	2.48238e-41	mmu-let-7b-5p	0.648862	0.00883047
Chn2	0.486513	-1.03945	0.0103441	mmu-let-7b-5p	0.648862	0.00883047
Gng12	2.03094	1.02215	0.0239579	mmu-let-7b-5p	0.648862	0.00883047
0610030E20Rik	0.21027	-2.24969	0.000368348	mmu-let-7b-5p	0.648862	0.00883047
Tmem150a	2.03522	1.02519	0.00391095	mmu-let-7b-5p	0.648862	0.00883047
Pigr	0.33373	-1.58325	8.95807e-05	mmu-let-7b-5p	0.648862	0.00883047
Ikbke	2.71525	1.44108	0.00139378	mmu-let-7b-5p	0.648862	0.00883047
Etnk2	0.481061	-1.05571	0.0176968	mmu-let-7b-5p	0.648862	0.00883047
Adora1	2.45882	1.29796	0.0116637	mmu-let-7b-5p	0.648862	0.00883047
Phlda3	9.60788	3.26422	0.0130412	mmu-let-7b-5p	0.648862	0.00883047
Slc19a2	0.479097	-1.06161	0.00562587	mmu-let-7b-5p	0.648862	0.00883047
Cd48	4.76495	2.25246	0.0253953	mmu-let-7b-5p	0.648862	0.00883047
Mfge8	7.19503	2.847	5.57215e-09	mmu-let-7b-5p	0.648862	0.00883047
Gdpgp1	0.146099	-2.77498	0.0231395	mmu-let-7b-5p	0.648862	0.00883047
Prc1	5.50988	2.46202	0.0299897	mmu-let-7b-5p	0.648862	0.00883047
Nox4	0.403899	-1.30793	0.000736658	mmu-let-7b-5p	0.648862	0.00883047
Il10ra	4.22315	2.07832	0.000845608	mmu-let-7b-5p	0.648862	0.00883047
Tmem266	0.0272648	-5.19682	0.00294742	mmu-let-7b-5p	0.648862	0.00883047
Myo9a	2.15178	1.10553	0.0138232	mmu-let-7b-5p	0.648862	0.00883047
Gsta1	102.79	6.68355	6.92888e-53	mmu-let-7b-5p	0.648862	0.00883047
Gm3776	102.79	6.68355	6.92888e-53	mmu-let-7b-5p	0.648862	0.00883047
Gsta2	7.72067	2.94873	7.52726e-14	mmu-let-7b-5p	0.648862	0.00883047
Shisa5	5.6376	2.49508	7.65672e-07	mmu-let-7b-5p	0.648862	0.00883047
Arhgdia	4.7774	2.25622	3.91645e-05	mmu-let-7b-5p	0.648862	0.00883047
Rsad2	7.54704	2.91591	5.18356e-09	mmu-let-7b-5p	0.648862	0.00883047
Crybg3	0.439407	-1.18637	0.0147449	mmu-let-7b-5p	0.648862	0.00883047
Tspan4	2.25728	1.17458	0.00171519	mmu-let-7b-5p	0.648862	0.00883047
Pklr	4.46339	2.15814	4.88913e-08	mmu-let-7b-5p	0.648862	0.00883047
Txnip	0.47836	-1.06383	0.00113324	mmu-let-7b-5p	0.648862	0.00883047
Gstm7	0.372851	-1.42333	0.00477782	mmu-let-7b-5p	0.648862	0.00883047
Elovl6	3.49913	1.807	0.000810547	mmu-let-7b-5p	0.648862	0.00883047
Trmt12	0.000279988	-11.8023	1.16018e-08	mmu-let-7c-5p	0.852436	0.00332188
Acot2	0.187811	-2.41265	1.11516e-09	mmu-let-7c-5p	0.852436	0.00332188
Xaf1	4.15201	2.05381	0.00699672	mmu-let-7c-5p	0.852436	0.00332188
Arhgap25	5.64871	2.49792	0.00460065	mmu-let-7c-5p	0.852436	0.00332188
Treml4	5.45037	2.44635	0.00695091	mmu-let-7c-5p	0.852436	0.00332188
B4galt6	5.44429	2.44474	0.000215613	mmu-let-7c-5p	0.852436	0.00332188
Mmp27	12.5864	3.6538	0.00582158	mmu-let-7c-5p	0.737603	0.00874233
Fut4	14.2586	3.83376	0.0137615	mmu-let-7c-5p	0.852436	0.00332188
Dpy19l1	0.371635	-1.42804	4.55723e-05	mmu-let-7c-5p	0.852436	0.00332188
Fads3	0.324667	-1.62297	0.000925517	mmu-let-7c-5p	0.852436	0.00332188
Lpar2	5.08711	2.34685	0.0109261	mmu-let-7c-5p	0.852436	0.00332188
Hapln4	4.52056	2.1765	0.000679765	mmu-let-7c-5p	0.852436	0.00332188
Myo9b	2.42987	1.28088	0.000169749	mmu-let-7c-5p	0.852436	0.00332188
Dnase2a	2.15889	1.11029	0.0297764	mmu-let-7c-5p	0.852436	0.00332188
Tgfbr2	3.01461	1.59197	1.54009e-05	mmu-let-7c-5p	0.852436	0.00332188
Gk	0.298694	-1.74326	8.69307e-08	mmu-let-7c-5p	0.852436	0.00332188
Samhd1	2.64143	1.40132	0.000935518	mmu-let-7c-5p	0.852436	0.00332188
Car3	0.0654301	-3.9339	2.47858e-09	mmu-let-7c-5p	0.852436	0.00332188
Cyp7b1	0.17362	-2.52599	4.46817e-13	mmu-let-7c-5p	0.852436	0.00332188
Nckap1l	4.37108	2.12799	4.47629e-06	mmu-let-7c-5p	0.852436	0.00332188
Etv5	2.98704	1.57872	0.0206267	mmu-let-7c-5p	0.852436	0.00332188
Rac2	3.86113	1.94902	0.00122394	mmu-let-7c-5p	0.852436	0.00332188
Bub1	11.2879	3.4967	0.0493576	mmu-let-7c-5p	0.852436	0.00332188
Ncapg2	6.10351	2.60964	0.00943195	mmu-let-7c-5p	0.852436	0.00332188
Cmah	0.33611	-1.57299	3.20219e-06	mmu-let-7c-5p	0.852436	0.00332188
Elovl2	0.288514	-1.79329	2.08351e-06	mmu-let-7c-5p	0.852436	0.00332188
Adtrp	0.261129	-1.93716	1.99913e-08	mmu-let-7c-5p	0.852436	0.00332188
Hk3	5.39173	2.43075	0.000132381	mmu-let-7c-5p	0.852436	0.00332188
Tmtc2	0.33829	-1.56367	0.000936981	mmu-let-7c-5p	0.852436	0.00332188
Esyt1	2.45997	1.29864	0.00239019	mmu-let-7c-5p	0.852436	0.00332188
Gck	2.455	1.29572	0.0039863	mmu-let-7c-5p	0.852436	0.00332188
Prkca	3.84201	1.94186	0.000306752	mmu-let-7c-5p	0.852436	0.00332188
Stat1	3.85078	1.94515	3.29337e-08	mmu-let-7c-5p	0.852436	0.00332188
Pnkd	0.44092	-1.18141	0.00879693	mmu-let-7c-5p	0.852436	0.00332188
Plaur	11.0185	3.46186	0.00617608	mmu-let-7c-5p	0.852436	0.00332188
Acat1	0.388051	-1.36568	1.36533e-05	mmu-let-7c-5p	0.852436	0.00332188
Cln6	4.87192	2.28449	0.00200154	mmu-let-7c-5p	0.852436	0.00332188
Hacd3	0.333889	-1.58256	0.00020542	mmu-let-7c-5p	0.852436	0.00332188
Elovl5	0.124858	-3.00164	1.17758e-15	mmu-let-7c-5p	0.852436	0.00332188
Rnf213	3.00559	1.58765	1.07223e-06	mmu-let-7c-5p	0.852436	0.00332188
Plekha1	2.42551	1.27829	0.0034613	mmu-let-7c-5p	0.852436	0.00332188
Cd53	8.60969	3.10596	2.77344e-06	mmu-let-7c-5p	0.852436	0.00332188
Fmo4	2.47358	1.3066	0.03034	mmu-let-7d-5p	1.14698	0.0249429
Serpina3n	0.125489	-2.99437	2.01651e-19	mmu-let-7d-5p	1.14698	0.0249429
Crot	0.260191	-1.94236	2.46902e-08	mmu-let-7d-5p	1.14698	0.0249429
Nat8f4	0.346321	-1.52982	1.85919e-05	mmu-let-7d-5p	1.14698	0.0249429
Lrtm2	50.3626	5.65428	0.00854768	mmu-let-7d-5p	1.14698	0.0249429
Ppfibp1	2.01049	1.00754	0.00218518	mmu-let-7d-5p	1.14698	0.0249429
Kntc1	14.1577	3.82352	0.0062528	mmu-let-7d-5p	1.14698	0.0249429
Tubb5	2.61442	1.38649	4.65057e-05	mmu-let-7d-5p	1.14698	0.0249429
Tnfaip8l1	0.120964	-3.04735	7.17646e-05	mmu-let-7d-5p	1.14698	0.0249429
Cabyr	0.112819	-3.14792	2.2435e-13	mmu-let-7d-5p	1.14698	0.0249429
Tomm20	2.00047	1.00034	0.0301894	mmu-let-7d-5p	1.14698	0.0249429
Mmp12	136.64	7.09423	1.05936e-20	mmu-let-7d-5p	1.14698	0.0249429
Oaf	0.231462	-2.11115	1.53494e-09	mmu-let-7d-5p	1.14698	0.0249429
Lims2	0.495407	-1.01331	0.0101221	mmu-let-7d-5p	1.14698	0.0249429
1810055G02Rik	0.452199	-1.14497	0.0118285	mmu-let-7d-5p	1.14698	0.0249429
Unc93b1	2.37157	1.24584	0.000508825	mmu-let-7d-5p	1.14698	0.0249429
Zfpl1	0.436619	-1.19555	0.000432149	mmu-let-7d-5p	1.14698	0.0249429
Gsr	2.0528	1.03759	0.00218242	mmu-let-7d-5p	1.14698	0.0249429
Msr1	2.90271	1.5374	0.0160976	mmu-let-7d-5p	1.14698	0.0249429
Slc7a2	0.360072	-1.47364	8.59203e-06	mmu-let-7d-5p	1.14698	0.0249429
Cdkn2aip	0.255745	-1.96722	0.0175101	mmu-let-7d-5p	1.14698	0.0249429
Msmo1	0.202435	-2.30447	0.000296352	mmu-let-7d-5p	1.14698	0.0249429
Cyp8b1	0.00250126	-8.64313	0.0225842	mmu-let-7d-5p	1.14698	0.0249429
Pbld2	0.483404	-1.0487	0.00138495	mmu-let-7d-5p	1.14698	0.0249429
Egr2	15.1956	3.92558	0.0275983	mmu-let-7d-5p	1.14698	0.0249429
Lepr	8.07371	3.01323	2.31884e-09	mmu-let-7d-5p	1.14698	0.0249429
C8a	0.163273	-2.61464	1.10851e-13	mmu-let-7d-5p	1.14698	0.0249429
Cyp4a12b	0.0687707	-3.86206	4.37374e-13	mmu-let-7d-5p	1.14698	0.0249429
Cdc42	2.26545	1.1798	0.00216305	mmu-let-7d-5p	1.14698	0.0249429
Rtfdc1	0.410584	-1.28425	0.000482254	mmu-let-7d-5p	1.14698	0.0249429
Impa1	0.383015	-1.38453	0.00843495	mmu-let-7d-5p	1.14698	0.0249429
Arsa	0.47156	-1.08449	0.00637076	mmu-let-7d-5p	1.14698	0.0249429
Il1rap	0.367954	-1.4424	6.16235e-05	mmu-let-7d-5p	1.14698	0.0249429
Zfp395	0.389503	-1.36029	7.51857e-05	mmu-let-7d-5p	1.14698	0.0249429
Slc25a37	2.23646	1.16122	0.000626003	mmu-let-7d-5p	1.14698	0.0249429
Tsc22d1	0.29593	-1.75667	3.4499e-05	mmu-let-7d-5p	1.14698	0.0249429
Kctd12	2.93074	1.55126	0.0464625	mmu-let-7d-5p	1.14698	0.0249429
Oxct1	3.52027	1.81569	0.0267767	mmu-let-7d-5p	1.14698	0.0249429
C6	0.192521	-2.37691	3.30683e-09	mmu-let-7d-5p	1.14698	0.0249429
Pla2g6	2.16311	1.11311	0.00169304	mmu-let-7d-5p	1.14698	0.0249429
Sirpa	3.87286	1.9534	3.84788e-06	mmu-let-7d-5p	1.14698	0.0249429
Tmx4	0.3391	-1.56022	0.018576	mmu-let-7d-5p	1.14698	0.0249429
Srxn1	2.64027	1.40068	0.0142976	mmu-let-7d-5p	1.14698	0.0249429
Cacna1b	113.906	6.8317	0.00348277	mmu-let-7d-5p	1.14698	0.0249429
Itga6	4.63843	2.21364	0.00119762	mmu-let-7d-5p	1.14698	0.0249429
Cdc42se2	3.39801	1.76469	0.0329199	mmu-let-7d-5p	1.14698	0.0249429
Taok1	0.414019	-1.27223	0.00476736	mmu-let-7d-5p	1.14698	0.0249429
Aldoc	0.205382	-2.28362	0.0260678	mmu-let-7d-5p	1.14698	0.0249429
Slc17a3	0.339884	-1.55689	1.51183e-05	mmu-let-7d-5p	1.14698	0.0249429
Tmem19	0.439055	-1.18753	0.00710838	mmu-let-7d-5p	1.14698	0.0249429
Lgr5	0.167662	-2.57637	0.002563	mmu-let-7d-5p	1.14698	0.0249429
Slc35e3	0.475918	-1.07121	0.0121831	mmu-let-7d-5p	1.14698	0.0249429
Ugp2	3.29169	1.71883	2.14909e-06	mmu-let-7d-5p	1.14698	0.0249429
Acly	2.30428	1.20432	0.00302695	mmu-let-7d-5p	1.14698	0.0249429
Ttpa	0.340515	-1.55421	0.000646383	mmu-let-7d-5p	1.14698	0.0249429
Acnat1	0.364384	-1.45647	1.08272e-05	mmu-let-7d-5p	1.14698	0.0249429
Fkrp	0.298978	-1.74189	0.00885127	mmu-let-7d-5p	1.14698	0.0249429
Axl	4.26215	2.09158	2.22655e-07	mmu-let-7d-5p	1.14698	0.0249429
Gcnt4	0.308828	-1.69512	0.031442	mmu-let-7d-5p	1.14698	0.0249429
Elovl7	25.7832	4.68836	2.09841e-07	mmu-let-7d-5p	1.14698	0.0249429
Col1a2	3.94754	1.98095	6.35794e-05	mmu-let-7d-5p	1.14698	0.0249429
Ppp1r9a	0.289557	-1.78808	0.00375564	mmu-let-7d-5p	1.14698	0.0249429
Eif2ak3	2.28972	1.19517	0.00959235	mmu-let-7d-5p	1.14698	0.0249429
Cfhr1	0.417096	-1.26155	6.94295e-05	mmu-let-7d-5p	1.14698	0.0249429
Lamc1	2.04111	1.02935	0.00632391	mmu-let-7d-5p	1.14698	0.0249429
Esrrg	0.126122	-2.98711	0.0010341	mmu-let-7d-5p	1.14698	0.0249429
Cenpf	7.13188	2.83428	0.0321135	mmu-let-7d-5p	1.14698	0.0249429
Tln2	0.420804	-1.24878	0.00221294	mmu-let-7d-5p	1.14698	0.0249429
Slc25a10	0.422016	-1.24463	0.00107324	mmu-let-7d-5p	1.14698	0.0249429
Npc2	2.48671	1.31424	0.000362433	mmu-let-7d-5p	1.14698	0.0249429
Calm1	2.1281	1.08956	0.00905566	mmu-let-7d-5p	1.14698	0.0249429
Tmem251	0.206327	-2.277	0.0309938	mmu-let-7d-5p	1.14698	0.0249429
Plcxd2	0.422154	-1.24416	0.00108768	mmu-let-7d-5p	1.14698	0.0249429
App	2.91167	1.54185	2.46516e-05	mmu-let-7d-5p	1.14698	0.0249429
Runx1	5.30168	2.40645	0.00309696	mmu-let-7d-5p	1.14698	0.0249429
Parva	0.39393	-1.34399	0.0081958	mmu-let-7d-5p	1.14698	0.0249429
Setd1a	0.382289	-1.38726	9.04387e-06	mmu-let-7d-5p	1.14698	0.0249429
Sirt3	0.482164	-1.0524	0.00222302	mmu-let-7d-5p	1.14698	0.0249429
Fnip2	3.19899	1.67762	1.31599e-06	mmu-let-7d-5p	1.14698	0.0249429
Il6ra	0.431397	-1.21291	0.0021265	mmu-let-7d-5p	1.14698	0.0249429
Vtcn1	9.60894	3.26438	0.00257599	mmu-let-7d-5p	1.14698	0.0249429
Trpm2	2.86904	1.52057	0.00350014	mmu-let-7f-1-3p_1ss22CT	0.400594	0.000116555
Slc17a8	0.167366	-2.57892	1.1872e-06	mmu-let-7f-1-3p_1ss22CT	0.400594	0.000116555
Slc40a1	3.7965	1.92467	1.29084e-09	mmu-let-7f-1-3p_1ss22CT	0.400594	0.000116555
Ugt2b34	2.29374	1.1977	0.00364637	mmu-let-7f-1-3p_1ss22CT	0.400594	0.000116555
Cmklr1	7.33077	2.87396	0.000227342	mmu-let-7f-1-3p_1ss22CT	0.400594	0.000116555
Hip1	2.21406	1.14669	0.0109273	mmu-let-7f-1-3p_1ss22CT	0.400594	0.000116555
Uhrf1	12.5135	3.64542	0.00802368	mmu-let-7f-1-3p_1ss22CT	0.400594	0.000116555
Cmtm4	0.487942	-1.03522	0.0031521	mmu-let-7f-1-3p_1ss22CT	0.400594	0.000116555
Fgd1	4.97341	2.31424	0.0442195	mmu-let-7f-1-3p_1ss22CT	0.400594	0.000116555
St3gal3	0.474438	-1.07571	0.000856766	mmu-let-7f-1-3p_1ss22CT	0.400594	0.000116555
Paqr7	0.129538	-2.94855	4.56222e-08	mmu-let-7f-1-3p_1ss22CT	0.400594	0.000116555
Sdr9c7	0.215783	-2.21235	0.0284169	mmu-let-7f-1-3p_1ss22CT	0.400594	0.000116555
Gbp7	4.2974	2.10346	0.00108617	mmu-let-7f-1-3p_1ss22CT	0.400594	0.000116555
Glis3	3.25534	1.70281	0.027002	mmu-let-7f-1-3p_1ss22CT	0.400594	0.000116555
Mogat1	0.027787	-5.16945	0.00752082	mmu-let-7f-1-3p_1ss22CT	0.400594	0.000116555
Pfkfb2	0.482258	-1.05212	0.00521024	mmu-let-7f-1-3p_1ss22CT	0.400594	0.000116555
E2f8	0.305334	-1.71154	0.034151	mmu-let-7f-1-3p_1ss22CT	0.400594	0.000116555
Ctsc	2.98031	1.57546	0.000398147	mmu-let-7f-1-3p_1ss22CT	0.400594	0.000116555
Rab8b	3.14271	1.65201	0.00188856	mmu-let-7f-1-3p_1ss22CT	0.400594	0.000116555
Cgn	0.493017	-1.02029	0.0184398	mmu-let-7f-1-3p_1ss22CT	0.400594	0.000116555
Slc5a1	5.36982	2.42487	0.0257408	mmu-let-7f-2-3p_R+1	0.450369	0.0138516
Mapre2	2.96584	1.56844	0.00720879	mmu-let-7f-2-3p_R+1	0.450369	0.0138516
Irf8	4.02617	2.00941	0.000288194	mmu-let-7f-2-3p_R+1	0.450369	0.0138516
Cyp4v3	0.469281	-1.09148	0.00379341	mmu-let-7f-2-3p_R+1	0.450369	0.0138516
Tef	0.454541	-1.13752	0.00173989	mmu-let-7f-2-3p_R+1	0.450369	0.0138516
Slc48a1	2.29721	1.19988	0.0057954	mmu-let-7f-2-3p_R+1	0.450369	0.0138516
Maff	5.874	2.55434	0.00523203	mmu-let-7f-2-3p_R+1	0.450369	0.0138516
Gpr141	15.8223	3.98389	0.0380079	mmu-let-7f-2-3p_R+1	0.450369	0.0138516
Cd83	3.82858	1.93681	0.046297	mmu-let-7f-2-3p_R+1	0.450369	0.0138516
Kif18b	15.005	3.90737	0.0224485	mmu-let-7f-2-3p_R+1	0.450369	0.0138516
Ifi44	10.828	3.4367	2.00282e-08	mmu-let-7f-2-3p_R+1	0.450369	0.0138516
Prmt3	2.54452	1.34739	7.99718e-05	mmu-let-7f-2-3p_R+1	0.450369	0.0138516
Rps15a	2.08318	1.05879	0.00444009	mmu-let-7f-2-3p_R+1	0.450369	0.0138516
Psrc1	28.1473	4.81493	0.0339158	mmu-let-7f-2-3p_R+1	0.450369	0.0138516
Ehhadh	0.282892	-1.82168	0.00426895	mmu-let-7f-5p	0.914575	0.025114
Cd36	3.07202	1.61919	4.75144e-07	mmu-let-7f-5p	0.914575	0.025114
H2-DMb1	5.17757	2.37228	0.0033986	mmu-let-7f-5p	0.914575	0.025114
Slc29a1	0.407326	-1.29575	7.19583e-05	mmu-let-7f-5p	0.914575	0.025114
Slc44a2	2.22108	1.15126	0.0234	mmu-let-7f-5p	0.914575	0.025114
Cmtm6	0.242946	-2.04129	0.000602558	mmu-let-7f-5p	0.914575	0.025114
Cyp4a14	0.0533365	-4.22873	2.1752e-18	mmu-let-7f-5p	0.914575	0.025114
Gulo	0.288317	-1.79427	1.34017e-07	mmu-let-7f-5p	0.914575	0.025114
Hlf	0.296814	-1.75237	3.56285e-05	mmu-let-7f-5p	0.914575	0.025114
Creb5	5.27076	2.39801	0.0284856	mmu-let-7f-5p	0.914575	0.025114
Arhgap30	2.96825	1.56961	0.0136442	mmu-let-7f-5p	0.914575	0.025114
Slc30a10	0.472856	-1.08053	0.0021139	mmu-let-7f-5p	0.914575	0.025114
Vsig10l	0.465033	-1.10459	0.000743742	mmu-let-7f-5p	0.914575	0.025114
Thrsp	16.7099	4.06263	2.06185e-11	mmu-let-7f-5p	0.914575	0.025114
Nlrp6	0.315006	-1.66655	4.38346e-06	mmu-let-7f-5p	0.914575	0.025114
Ciita	4.96869	2.31287	0.000478521	mmu-let-7g-3p_L-1R+1	0.383188	0.0333896
Oas1g	4.65511	2.21882	0.00949973	mmu-let-7g-3p_L-1R+1	0.383188	0.0333896
Laptm5	6.28774	2.65254	9.61285e-11	mmu-let-7g-3p_L-1R+1	0.383188	0.0333896
Ly6c2	7.74855	2.95393	0.024447	mmu-let-7g-3p_L-1R+1	0.383188	0.0333896
Cyp3a59	9.07951	3.18261	2.1332e-16	mmu-let-7g-3p_L-1R+1	0.383188	0.0333896
Rassf4	4.40528	2.13923	2.27496e-05	mmu-let-7g-3p_L-1R+1	0.383188	0.0333896
Abcg3	3.80108	1.92641	0.0182446	mmu-let-7g-3p_L-1R+1	0.383188	0.0333896
Oasl2	6.80268	2.7661	3.94709e-05	mmu-let-7g-3p_L-1R+1	0.383188	0.0333896
Ncf1	4.24844	2.08693	0.0141835	mmu-let-7g-3p_L-1R+1	0.383188	0.0333896
2019-03-02	0.38813	-1.36539	1.65494e-05	mmu-let-7g-3p_L-1R+1	0.383188	0.0333896
H2-Eb1	4.42918	2.14704	1.44538e-06	mmu-let-7g-3p_L-1R+1	0.383188	0.0333896
Ddr1	4.76104	2.25128	0.0352496	mmu-let-7g-3p_L-1R+1	0.383188	0.0333896
Cyp39a1	4.65622	2.21916	2.22055e-08	mmu-let-7g-3p_L-1R+1	0.383188	0.0333896
Gtpbp2	2.05615	1.03995	0.0166823	mmu-let-7g-3p_L-1R+1	0.383188	0.0333896
Ccnd3	0.490716	-1.02704	0.0197675	mmu-let-7g-3p_L-1R+1	0.383188	0.0333896
B430306N03Rik	8.77364	3.13318	6.8089e-06	mmu-let-7g-3p_L-1R+1	0.383188	0.0333896
Cotl1	5.10314	2.35139	1.5515e-05	mmu-let-7g-3p_L-1R+1	0.383188	0.0333896
S1pr5	0.0970376	-3.36531	0.00867252	mmu-let-7g-3p_L-1R+1	0.383188	0.0333896
Ccs	0.469244	-1.09159	0.000887707	mmu-let-7g-3p_L-1R+1	0.383188	0.0333896
Fth1	2.24769	1.16845	0.00171709	mmu-let-7g-3p_L-1R+1	0.383188	0.0333896
6430573F11Rik	0.243189	-2.03985	0.0236444	mmu-let-7g-3p_L-1R+1	0.383188	0.0333896
Klhl26	0.242757	-2.04242	9.54613e-05	mmu-let-7g-3p_L-1R+1	0.383188	0.0333896
Cmtm7	4.52889	2.17916	0.00655527	mmu-let-7g-3p_L-1R+1	0.383188	0.0333896
Vill	5.58489	2.48153	0.0317687	mmu-let-7g-3p_L-1R+1	0.383188	0.0333896
Pbld1	0.483404	-1.0487	0.00138495	mmu-let-7g-3p_L-1R+1	0.383188	0.0333896
Serpina7	3.88924	1.95949	0.00161891	mmu-let-7g-3p_L-1R+1	0.383188	0.0333896
Rnf11	2.4176	1.27358	0.00753977	mmu-let-7g-3p_L-1R+1	0.383188	0.0333896
Slc6a9	2.28187	1.19022	0.00049151	mmu-let-7g-3p_L-1R+1	0.383188	0.0333896
Extl1	9.61186	3.26481	1.09155e-07	mmu-let-7g-3p_L-1R+1	0.383188	0.0333896
Rab22a	0.339241	-1.55962	0.00897707	mmu-let-7g-3p_L-1R+1	0.383188	0.0333896
Slc10a5	0.383015	-1.38453	0.00843495	mmu-let-7g-3p_L-1R+1	0.383188	0.0333896
Setd7	3.2227	1.68827	0.000412247	mmu-let-7g-3p_L-1R+1	0.383188	0.0333896
Cyp2d9	0.290785	-1.78197	7.44717e-08	mmu-let-7g-3p_L-1R+1	0.383188	0.0333896
Nfam1	2.95238	1.56188	0.0350362	mmu-let-7g-3p_L-1R+1	0.383188	0.0333896
Ano6	3.75916	1.91041	3.56363e-05	mmu-let-7g-3p_L-1R+1	0.383188	0.0333896
Galnt6	4.87366	2.28501	0.019748	mmu-let-7g-3p_L-1R+1	0.383188	0.0333896
Cd86	4.76024	2.25103	0.0110186	mmu-let-7g-3p_L-1R+1	0.383188	0.0333896
Pbk	16.5087	4.04516	0.0398946	mmu-let-7g-3p_L-1R+1	0.383188	0.0333896
Sorbs3	0.341097	-1.55174	0.00233059	mmu-let-7g-3p_L-1R+1	0.383188	0.0333896
Ly6d	21.5108	4.42699	4.53311e-13	mmu-let-7g-3p_L-1R+1	0.383188	0.0333896
Ivd	0.438191	-1.19037	0.000345511	mmu-let-7g-3p_L-1R+1	0.383188	0.0333896
Brd3	0.473544	-1.07843	0.00355666	mmu-let-7g-3p_L-1R+1	0.383188	0.0333896
Rxra	0.485499	-1.04246	0.00200624	mmu-let-7g-3p_L-1R+1	0.383188	0.0333896
Traf1	6.39114	2.67607	0.0271507	mmu-let-7g-3p_L-1R+1	0.383188	0.0333896
Slc43a1	0.15893	-2.65354	0.00960919	mmu-let-7g-3p_L-1R+1	0.383188	0.0333896
Rtn4	2.25159	1.17094	0.000941835	mmu-let-7g-3p_L-1R+1	0.383188	0.0333896
Klf6	3.9713	1.98961	4.9523e-05	mmu-let-7g-3p_L-1R+1	0.383188	0.0333896
Gcnt2	2.0478	1.03408	0.0147944	mmu-let-7g-3p_L-1R+1	0.383188	0.0333896
Sema4d	6.00419	2.58597	0.00161285	mmu-let-7g-3p_L-1R+1	0.383188	0.0333896
Rfx4	0.0438886	-4.51001	1.34229e-05	mmu-let-7g-3p_L-1R+1	0.383188	0.0333896
Lyz1	11.5595	3.53101	6.43918e-15	mmu-let-7g-3p_L-1R+1	0.383188	0.0333896
Slc13a2	0.0704958	-3.82632	0.0103775	mmu-let-7g-3p_L-1R+1	0.383188	0.0333896
Spop	0.488189	-1.03449	0.00164709	mmu-let-7g-3p_L-1R+1	0.383188	0.0333896
Axin2	0.364789	-1.45487	0.0196264	mmu-let-7g-3p_L-1R+1	0.383188	0.0333896
Shb	0.45952	-1.1218	0.00306108	mmu-let-7g-3p_L-1R+1	0.383188	0.0333896
Plin2	0.366487	-1.44817	7.35775e-06	mmu-let-7g-3p_L-1R+1	0.383188	0.0333896
Ifit3	5.13443	2.3602	0.000199416	mmu-let-7g-3p_L-1R+1	0.383188	0.0333896
Got1	0.205964	-2.27953	1.06352e-09	mmu-let-7g-3p_L-1R+1	0.383188	0.0333896
Tmem254a	0.33089	-1.59557	0.0102583	mmu-let-7g-3p_L-1R+1	0.383188	0.0333896
Tmem254c	0.200255	-2.32009	1.16146e-05	mmu-let-7g-3p_L-1R+1	0.383188	0.0333896
Tmem254b	0.33089	-1.59557	0.010259	mmu-let-7g-3p_L-1R+1	0.383188	0.0333896
Lrit2	0.194885	-2.35931	5.29751e-07	mmu-let-7g-3p_L-1R+1	0.383188	0.0333896
Sftpa1	0.229686	-2.12226	5.4881e-09	mmu-let-7g-3p_L-1R+1	0.383188	0.0333896
Slc7a7	4.40698	2.13979	0.00167334	mmu-let-7g-3p_L-1R+1	0.383188	0.0333896
Baiap2l1	0.423777	-1.23862	0.000395558	mmu-let-7g-3p_L-1R+1	0.383188	0.0333896
Pdk4	0.449737	-1.15284	0.00948953	mmu-let-7g-3p_L-1R+1	0.383188	0.0333896
Fam129a	4.05687	2.02037	0.000936949	mmu-let-7g-3p_L-1R+1	0.383188	0.0333896
Rgs16	24.7766	4.63091	2.94318e-23	mmu-let-7g-3p_L-1R+1	0.383188	0.0333896
Tagln2	8.67625	3.11707	5.32848e-09	mmu-let-7g-3p_L-1R+1	0.383188	0.0333896
Siglecf	42.6308	5.41383	0.0174313	mmu-let-7g-3p_L-1R+1	0.383188	0.0333896
Fut1	10.3412	3.37034	0.0295915	mmu-let-7g-3p_L-1R+1	0.383188	0.0333896
Rnf169	0.485015	-1.0439	0.000949801	mmu-let-7g-3p_L-1R+1	0.383188	0.0333896
Gclc	2.19995	1.13747	0.000511699	mmu-let-7g-3p_L-1R+1	0.383188	0.0333896
Paqr9	0.0591487	-4.07951	0.00437428	mmu-let-7g-3p_L-1R+1	0.383188	0.0333896
Hpcal1	2.21796	1.14923	0.0081972	mmu-let-7g-3p_L-1R+1	0.383188	0.0333896
Rrm2	5.10124	2.35085	0.0125734	mmu-let-7g-3p_L-1R+1	0.383188	0.0333896
Hectd1	0.465792	-1.10224	0.000403151	mmu-let-7g-3p_L-1R+1	0.383188	0.0333896
Ccnf	0.405865	-1.30093	0.0477481	mmu-let-7g-3p_L-1R+1	0.383188	0.0333896
Neurl1b	8.16872	3.03011	0.00389054	mmu-let-7g-3p_L-1R+1	0.383188	0.0333896
Itgal	4.77153	2.25445	3.73992e-08	mmu-let-7g-3p_L-1R+1	0.383188	0.0333896
Ifitm10	3.34343	1.74133	4.22289e-08	mmu-let-7g-3p_L-1R+1	0.383188	0.0333896
Tifa	3.56747	1.8349	0.0223898	mmu-let-7g-3p_L-1R+1	0.383188	0.0333896
Srebf1	4.0587	2.02102	9.9039e-08	mmu-let-7g-5p	0.813721	0.0309769
Isg15	5.87836	2.55541	0.00518596	mmu-let-7g-5p	0.813721	0.0309769
Clec7a	11.1793	3.48275	2.5399e-06	mmu-let-7g-5p	0.813721	0.0309769
Zfp91	0.332689	-1.58776	0.000346314	mmu-let-7g-5p	0.813721	0.0309769
Adrb3	0.09364	-3.41673	1.20596e-05	mmu-let-7g-5p	0.813721	0.0309769
Atp11c	0.475912	-1.07123	0.000590049	mmu-let-7g-5p	0.813721	0.0309769
Cyp4a31	0.354264	-1.4971	2.62892e-05	mmu-let-7g-5p	0.813721	0.0309769
Abcc1	3.45648	1.78931	0.00372312	mmu-let-7g-5p	0.813721	0.0309769
Abcc5	4.39725	2.1366	3.30818e-06	mmu-let-7g-5p	0.813721	0.0309769
Fkbp1a	2.20456	1.14049	0.000982408	mmu-let-7g-5p	0.813721	0.0309769
Per1	0.471842	-1.08362	0.00647818	mmu-let-7g-5p	0.813721	0.0309769
Cyp46a1	3.64947	1.86769	0.0203907	mmu-let-7g-5p	0.813721	0.0309769
Sugct	0.318193	-1.65203	0.01291	mmu-let-7g-5p	0.813721	0.0309769
Aldh1l2	30.0876	4.9111	4.89543e-07	mmu-let-7g-5p	0.813721	0.0309769
Uqcr10	6.23013	2.63926	0.0271221	mmu-let-7g-5p	0.813721	0.0309769
Gfra1	0.231217	-2.11268	3.75077e-08	mmu-let-7g-5p	0.813721	0.0309769
Dmpk	4.59804	2.20102	4.22155e-08	mmu-let-7g-5p	0.813721	0.0309769
Gpi1	3.11285	1.63824	5.64851e-06	mmu-let-7g-5p	0.813721	0.0309769
Hmgcs1	0.462142	-1.11359	0.00108858	mmu-let-7g-5p	0.813721	0.0309769
Ap3m1	0.468643	-1.09344	0.00296173	mmu-let-7g-5p	0.813721	0.0309769
Rnase4	0.302562	-1.7247	0.0126417	mmu-let-7g-5p	0.813721	0.0309769
Fmo2	3.88898	1.95939	1.03295e-05	mmu-let-7g-5p	0.813721	0.0309769
Trim30d	2.34796	1.23141	0.0207641	mmu-let-7g-5p	0.813721	0.0309769
Acadm	0.342904	-1.54412	5.21511e-06	mmu-let-7i-5p	1.38331	0.000154635
Sult2a8	0.00647412	-7.2711	1.47997e-52	mmu-let-7i-5p	1.38331	0.000154635
Plekhg5	3.07892	1.62243	0.00443093	mmu-let-7i-5p	1.38331	0.000154635
Cyp51	0.30558	-1.71038	0.000106733	mmu-let-7i-5p	1.38331	0.000154635
Emp1	4.99302	2.31991	0.0301019	mmu-let-7i-5p	1.38331	0.000154635
Adgre1	4.271	2.09458	2.59017e-06	mmu-let-7i-5p	1.38331	0.000154635
Eepd1	2.37854	1.25008	0.000788481	mmu-let-7i-5p	1.38331	0.000154635
Ms4a6b	6.14196	2.6187	0.00923197	mmu-let-7i-5p	1.38331	0.000154635
Rpsa	2.23159	1.15807	0.000264806	mmu-let-7i-5p	1.38331	0.000154635
Fuca2	3.5156	1.81377	0.0114609	mmu-let-7i-5p	1.38331	0.000154635
Adgrg2	3.26358	1.70646	0.0453871	mmu-let-7i-5p	1.38331	0.000154635
Dio1	0.0981722	-3.34854	1.95657e-09	mmu-let-7i-5p	1.38331	0.000154635
Sdc3	9.60289	3.26347	7.49645e-10	mmu-let-7i-5p	1.38331	0.000154635
Cpt1b	0.430579	-1.21565	0.000880293	mmu-let-7i-5p	1.38331	0.000154635
Fam49b	2.75595	1.46255	0.0133268	mmu-let-7i-5p	1.38331	0.000154635
Csf2rb	3.94112	1.97861	0.000113248	mmu-let-7i-5p	1.38331	0.000154635
Prnp	0.0997808	-3.32509	0.000173174	mmu-let-7i-5p	1.38331	0.000154635
Lcn2	13.5961	3.76512	6.37886e-11	mmu-let-7i-5p	1.38331	0.000154635
Ifih1	2.03177	1.02273	0.0151066	mmu-let-7i-5p	1.38331	0.000154635
Lcp2	3.04886	1.60827	0.00493581	mmu-let-7i-5p	1.38331	0.000154635
Elmo1	3.68079	1.88001	0.0100073	mmu-let-7i-5p	1.38331	0.000154635
Rdh16	0.2249	-2.15265	1.1633e-10	mmu-let-7i-5p	1.38331	0.000154635
Gls2	0.333399	-1.58468	6.74316e-06	mmu-let-7i-5p	1.38331	0.000154635
Mtmr4	0.465951	-1.10175	0.000796941	mmu-let-7i-5p	1.38331	0.000154635
Col1a1	10.6783	3.41661	4.82387e-08	mmu-let-7i-5p	1.38331	0.000154635
Eif1	0.288943	-1.79114	1.35971e-05	mmu-let-7i-5p	1.38331	0.000154635
Gbp5	5.18052	2.3731	0.00350256	mmu-let-7i-5p	1.38331	0.000154635
Col15a1	3.65994	1.87182	0.00775175	mmu-let-7i-5p	1.38331	0.000154635
Entpd1	3.42606	1.77655	0.000145408	mmu-let-7i-5p	1.38331	0.000154635
Hacl1	0.469989	-1.0893	0.002049	mmu-let-7i-5p	1.38331	0.000154635
Dcaf11	0.448965	-1.15533	0.000517502	mmu-let-7i-5p	1.38331	0.000154635
Tlr5	0.468429	-1.0941	0.0108477	mmu-let-7i-5p	1.38331	0.000154635
Lamb3	0.0738908	-3.75846	2.48871e-08	mmu-let-7i-5p	1.38331	0.000154635
Cd33	3.86196	1.94933	0.0449926	mmu-let-7i-5p	1.38331	0.000154635
Acot4	0.187811	-2.41265	1.11516e-09	mmu-let-7i-5p	1.38331	0.000154635
Cbs	0.305291	-1.71174	4.9998e-07	mmu-let-7i-5p	1.38331	0.000154635
Sars	2.4008	1.26352	0.000401468	mmu-let-7i-5p	1.38331	0.000154635
Ppp1r10	0.361968	-1.46607	9.04867e-05	mmu-miR-100-5p_R-1_1ss16AT	0.681618	0.000740274
Pllp	0.351925	-1.50666	0.0350058	mmu-miR-100-5p_R-1_1ss16AT	0.681618	0.000740274
Dlec1	0.225268	-2.15028	0.0337941	mmu-miR-100-5p_R-1_1ss16AT	0.681618	0.000740274
Mtmr1	0.486166	-1.04048	0.0142141	mmu-miR-100-5p_R-1_1ss16AT	0.681618	0.000740274
Pnrc2	0.33125	-1.59401	0.0184643	mmu-miR-100-5p_R-1_1ss16AT	0.681618	0.000740274
Kynu	0.371146	-1.42994	1.80293e-05	mmu-miR-100-5p_R-1_1ss16AT	0.681618	0.000740274
Hsp90b1	0.496566	-1.00994	0.00153481	mmu-miR-100-5p_R-1_1ss16AT	0.681618	0.000740274
Rdh1	0.2249	-2.15265	1.1633e-10	mmu-miR-100-5p_R-1_1ss16AT	0.681618	0.000740274
Tmem55a	2.39316	1.25892	0.0367667	mmu-miR-100-5p_R-1_1ss16AT	0.681618	0.000740274
Arl4a	0.25072	-1.99585	0.00171093	mmu-miR-100-5p_R-1_1ss16AT	0.681618	0.000740274
Htatip2	2.54452	1.34739	7.99718e-05	mmu-miR-101b-3p_L-1R+4	0.543744	0.00841523
Tmem43	3.06065	1.61384	0.00374772	mmu-miR-101b-3p_L-1R+4	0.543744	0.00841523
Fam222a	0.110324	-3.18019	0.0263959	mmu-miR-101b-3p_L-1R+4	0.543744	0.00841523
Cdh1	8.36877	3.06502	1.65049e-09	mmu-miR-101b-3p_L-1R+4	0.543744	0.00841523
Lipg	0.0551508	-4.18048	2.51588e-11	mmu-miR-101b-3p_L-1R+4	0.543744	0.00841523
Klkb1	0.469281	-1.09148	0.00379341	mmu-miR-101b-3p_L-1R+4	0.543744	0.00841523
Pgrmc2	0.246458	-2.02059	0.00736662	mmu-miR-101b-3p_L-1R+4	0.543744	0.00841523
Vwa8	0.321932	-1.63517	2.75241e-07	mmu-miR-101b-3p_L-1R+4	0.543744	0.00841523
Nrbp2	0.498371	-1.00471	0.0217511	mmu-miR-101b-3p_L-1R+4	0.543744	0.00841523
Dnajc10	2.03186	1.0228	0.00434999	mmu-miR-101b-3p_L-1R+4	0.543744	0.00841523
Cth	0.37379	-1.4197	9.44563e-05	mmu-miR-101b-3p_L-1R+4	0.543744	0.00841523
Tmem64	0.187846	-2.41237	0.00462908	mmu-miR-101b-3p_L-1R+4	0.543744	0.00841523
Zfp281	282.182	8.14048	1.29453e-06	mmu-miR-101b-3p_L-1R+4	0.543744	0.00841523
Aldh9a1	0.340319	-1.55504	1.55515e-05	mmu-miR-101b-3p_L-1R+4	0.543744	0.00841523
Actn1	2.99279	1.58149	0.000225435	mmu-miR-101b-3p_L-1R+4	0.543744	0.00841523
S1pr1	0.309759	-1.69078	0.0213469	mmu-miR-101b-3p_L-1R+4	0.543744	0.00841523
Vcam1	4.51301	2.17409	3.93107e-06	mmu-miR-101b-3p_L-1R+4	0.543744	0.00841523
Nphp3	0.472954	-1.08023	0.000502412	mmu-miR-101c_L+1R+1	0.666628	0.0414531
Lama3	0.284648	-1.81275	0.0345214	mmu-miR-101c_L+1R+1	0.666628	0.0414531
Slc25a34	0.162442	-2.622	0.000210682	mmu-miR-101c_L+1R+1	0.666628	0.0414531
Fndc3b	2.57812	1.36632	4.95395e-05	mmu-miR-101c_L+1R+1	0.666628	0.0414531
Gm2a	2.48568	1.31364	9.42925e-05	mmu-miR-101c_L+1R+1	0.666628	0.0414531
Sh3pxd2b	7.91012	2.9837	1.94097e-05	mmu-miR-106a-5p	6.70571	0.0242195
Igfbp4	0.446162	-1.16436	0.000202835	mmu-miR-106a-5p	6.70571	0.0242195
Adgre4	2.52267	1.33495	0.0292583	mmu-miR-106a-5p	6.70571	0.0242195
Ei24	0.447903	-1.15874	0.00121529	mmu-miR-106a-5p	6.70571	0.0242195
Gramd1b	2.74788	1.45832	0.0289431	mmu-miR-106a-5p	6.70571	0.0242195
Lpl	22.2452	4.47542	4.59571e-27	mmu-miR-106a-5p	6.70571	0.0242195
Cdk1	6.43842	2.68671	0.0204614	mmu-miR-106a-5p	6.70571	0.0242195
Scp2	0.298261	-1.74535	1.39224e-07	mmu-miR-106a-5p	6.70571	0.0242195
Mfsd2a	0.125422	-2.99514	7.70944e-09	mmu-miR-106a-5p	6.70571	0.0242195
C77080	2.24217	1.16489	0.000373941	mmu-miR-106a-5p	6.70571	0.0242195
B4galt5	3.04372	1.60584	1.5065e-06	mmu-miR-106a-5p	6.70571	0.0242195
Mettl7a3	2.01825	1.0131	0.0172277	mmu-miR-106a-5p	6.70571	0.0242195
Cd44	4.3003	2.10444	0.000259053	mmu-miR-106a-5p	6.70571	0.0242195
Chac1	49.8028	5.63816	1.86234e-06	mmu-miR-106a-5p	6.70571	0.0242195
Trpv1	11.5405	3.52863	0.0213733	mmu-miR-106a-5p	6.70571	0.0242195
Serpinb1a	0.0461839	-4.43647	1.31202e-05	mmu-miR-106a-5p	6.70571	0.0242195
Spin1	0.426489	-1.22942	0.0302321	mmu-miR-106a-5p	6.70571	0.0242195
Ptgfr	31.705	4.98664	0.000104121	mmu-miR-106a-5p	6.70571	0.0242195
1700066M21Rik	0.357597	-1.48359	0.0159042	mmu-miR-106a-5p	6.70571	0.0242195
Zfp574	6.5002	2.70048	0.0448662	mmu-miR-106a-5p	6.70571	0.0242195
Hexb	3.00303	1.58642	0.00375664	mmu-miR-106a-5p	6.70571	0.0242195
Capn8	0.0362313	-4.78662	0.00124182	mmu-miR-106a-5p	6.70571	0.0242195
Atf3	13.082	3.70951	0.000195616	mmu-miR-106a-5p	6.70571	0.0242195
Prss8	6.48912	2.69802	0.00105849	mmu-miR-106a-5p	6.70571	0.0242195
Cars	2.46151	1.29954	0.00144247	mmu-miR-106a-5p	6.70571	0.0242195
Gusb	2.20481	1.14065	0.00274757	mmu-miR-106b-3p_L+2R-2	2.10655	0.0243037
Cxcl12	0.288989	-1.79091	3.50769e-07	mmu-miR-106b-3p_L+2R-2	2.10655	0.0243037
Mgst1	0.467623	-1.09658	0.000517653	mmu-miR-106b-3p_L+2R-2	2.10655	0.0243037
Gbp8	2.65327	1.40777	0.000738743	mmu-miR-106b-3p_L+2R-2	2.10655	0.0243037
Abcg5	2.66997	1.41683	3.5232e-05	mmu-miR-106b-3p_L+2R-2	2.10655	0.0243037
Csf1r	3.05354	1.61048	2.05209e-05	mmu-miR-106b-3p_L+2R-2	2.10655	0.0243037
Ctif	0.313781	-1.67217	2.59141e-07	mmu-miR-106b-3p_L+2R-2	2.10655	0.0243037
Ms4a4c	14.0005	3.8074	0.00467701	mmu-miR-106b-3p_L+2R-2	2.10655	0.0243037
Hmox1	8.74805	3.12896	1.31019e-11	mmu-miR-106b-3p_L+2R-2	2.10655	0.0243037
Gcdh	0.477713	-1.06578	0.00145466	mmu-miR-106b-3p_L+2R-2	2.10655	0.0243037
Acaa1b	0.224863	-2.15288	4.39027e-11	mmu-miR-106b-3p_L+2R-2	2.10655	0.0243037
Tnfaip3	4.11093	2.03947	0.000764009	mmu-miR-106b-3p_L+2R-2	2.10655	0.0243037
Sgk1	2.05734	1.04078	0.0127966	mmu-miR-106b-3p_L+2R-2	2.10655	0.0243037
Raet1e	0.220871	-2.17873	0.000757875	mmu-miR-106b-3p_L+2R-2	2.10655	0.0243037
Itgb2	7.87081	2.97651	9.0781e-10	mmu-miR-106b-3p_L+2R-2	2.10655	0.0243037
Plpp2	2.22738	1.15535	0.0153042	mmu-miR-106b-3p_L+2R-2	2.10655	0.0243037
Pxmp4	0.260256	-1.942	1.60379e-06	mmu-miR-106b-3p_L+2R-2	2.10655	0.0243037
Epb41l1	7.99098	2.99837	4.91038e-09	mmu-miR-106b-3p_L+2R-2	2.10655	0.0243037
Map3k12	3.94441	1.97981	0.0319937	mmu-miR-106b-3p_L+2R-2	2.10655	0.0243037
Cmbl	0.335109	-1.5773	3.71118e-06	mmu-miR-106b-3p_L+2R-2	2.10655	0.0243037
Ly6a	5.14332	2.3627	0.000261523	mmu-miR-106b-3p_L+2R-2	2.10655	0.0243037
Slc20a1	2.6467	1.4042	0.000434822	mmu-miR-106b-3p_L+2R-2	2.10655	0.0243037
Slc2a6	4.89132	2.29022	0.030772	mmu-miR-106b-3p_L+2R-2	2.10655	0.0243037
Tgtp1	3.89362	1.96111	0.0281993	mmu-miR-106b-3p_L+2R-2	2.10655	0.0243037
Slc47a1	0.342535	-1.54568	6.37319e-06	mmu-miR-106b-3p_L+2R-2	2.10655	0.0243037
Pmp22	4.68168	2.22703	0.0492727	mmu-miR-106b-3p_L+2R-2	2.10655	0.0243037
Evl	6.37943	2.67343	0.00197909	mmu-miR-106b-3p_L+2R-2	2.10655	0.0243037
Aoah	4.82844	2.27156	0.0247907	mmu-miR-106b-3p_L+2R-2	2.10655	0.0243037
Slc17a4	7.00311	2.808	8.95439e-14	mmu-miR-106b-3p_L+2R-2	2.10655	0.0243037
Rdh19	0.2249	-2.15265	1.1633e-10	mmu-miR-106b-3p_L+2R-2	2.10655	0.0243037
Abca8b	2.67786	1.42108	5.38772e-06	mmu-miR-106b-3p_L+2R-2	2.10655	0.0243037
Alg2	5.86151	2.55127	0.02304	mmu-miR-106b-3p_L+2R-2	2.10655	0.0243037
Cyp2c44	0.155033	-2.68935	2.68432e-16	mmu-miR-106b-3p_L+2R-2	2.10655	0.0243037
Ebp	0.298147	-1.7459	4.5141e-07	mmu-miR-106b-3p_L+2R-2	2.10655	0.0243037
Neurl3	2.35792	1.23751	0.0434974	mmu-miR-106b-3p_L+2R-2	2.10655	0.0243037
Cyp2a22	4.57266	2.19303	8.98969e-06	mmu-miR-106b-3p_L+2R-2	2.10655	0.0243037
Scamp1	0.471142	-1.08577	0.0103262	mmu-miR-106b-3p_L+2R-2	2.10655	0.0243037
Urad	0.180889	-2.46683	0.0169436	mmu-miR-106b-3p_L+2R-2	2.10655	0.0243037
Snx10	3.98351	1.99404	1.16193e-06	mmu-miR-106b-3p_L+2R-2	2.10655	0.0243037
C130074G19Rik	0.477932	-1.06512	0.000880743	mmu-miR-106b-3p_L+2R-2	2.10655	0.0243037
Mcm10	0.16765	-2.57648	2.87128e-05	mmu-miR-106b-3p_L+2R-2	2.10655	0.0243037
Gabrb3	4.05733	2.02053	0.0166519	mmu-miR-106b-3p_L+2R-2	2.10655	0.0243037
Tmc3	30.1338	4.91331	9.60727e-06	mmu-miR-106b-3p_L+2R-2	2.10655	0.0243037
Il18bp	2.45267	1.29435	0.000320163	mmu-miR-106b-3p_L+2R-2	2.10655	0.0243037
Dlst	0.379648	-1.39726	7.50637e-05	mmu-miR-106b-3p_L+2R-2	2.10655	0.0243037
Gm4737	0.433457	-1.20604	0.0215784	mmu-miR-106b-3p_L+2R-2	2.10655	0.0243037
Arl6ip1	2.17065	1.11812	0.0173795	mmu-miR-106b-3p_L+2R-2	2.10655	0.0243037
Chil3	62.6038	5.96818	0.00167306	mmu-miR-106b-3p_L+2R-2	2.10655	0.0243037
Rnpc3	0.377746	-1.40451	1.47596e-05	mmu-miR-106b-3p_L+2R-2	2.10655	0.0243037
Dpyd	0.258418	-1.95222	4.57719e-09	mmu-miR-106b-3p_L+2R-2	2.10655	0.0243037
Scnn1a	0.127919	-2.96669	1.27273e-08	mmu-miR-107-3p_R-1	0.772342	0.0309648
Gsap	2.19015	1.13103	0.00345897	mmu-miR-107-3p_R-1	0.772342	0.0309648
Btc	5.3391	2.4166	0.0244833	mmu-miR-107-3p_R-1	0.772342	0.0309648
Gna12	0.348079	-1.52251	4.26292e-06	mmu-miR-107-3p_R-1	0.772342	0.0309648
Slc22a7	0.110176	-3.18212	0.000291933	mmu-miR-107-3p_R-1	0.772342	0.0309648
Nqo1	6.84858	2.7758	1.07011e-06	mmu-miR-107-3p_R-1	0.772342	0.0309648
Nudt7	0.193604	-2.36882	1.05816e-09	mmu-miR-107-3p_R-1	0.772342	0.0309648
Trim36	9.38268	3.23	0.030241	mmu-miR-107-3p_R-1	0.772342	0.0309648
Snx3	3.4594	1.79052	9.37869e-06	mmu-miR-107-3p_R-1	0.772342	0.0309648
Slc16a9	3.73926	1.90275	0.0478727	mmu-miR-107-3p_R-1	0.772342	0.0309648
Morc4	14.3066	3.83861	9.88953e-11	mmu-miR-107-3p_R-1	0.772342	0.0309648
Tsc22d3	0.23347	-2.09869	7.45216e-09	mmu-miR-107-3p_R-1	0.772342	0.0309648
Ahcy	0.312569	-1.67775	8.73315e-06	mmu-miR-107-3p_R-1	0.772342	0.0309648
Pck1	0.0905194	-3.46563	5.28839e-10	mmu-miR-107-3p_R-1	0.772342	0.0309648
Sucnr1	0.247775	-2.0129	0.0324433	mmu-miR-107-3p_R-1	0.772342	0.0309648
Slc38a4	0.401457	-1.31668	9.00414e-05	mmu-miR-107-3p_R-1	0.772342	0.0309648
Phf11b	6.67033	2.73776	0.017899	mmu-miR-107-3p_R-1	0.772342	0.0309648
Gpc6	4.03129	2.01124	0.0464822	mmu-miR-107-3p_R-1	0.772342	0.0309648
Amacr	0.456755	-1.13051	0.000938957	mmu-miR-107-3p_R-1	0.772342	0.0309648
Fam105a	4.95887	2.31001	0.0264669	mmu-miR-107-3p_R-1	0.772342	0.0309648
Sun2	0.431076	-1.21399	0.000174012	mmu-miR-107-3p_R-1	0.772342	0.0309648
Cpeb4	0.449614	-1.15324	0.000555631	mmu-miR-107-3p_R-1	0.772342	0.0309648
Nedd9	2.78151	1.47587	0.0456183	mmu-miR-107-3p_R-1	0.772342	0.0309648
Iars	2.38089	1.2515	0.000187724	mmu-miR-107-3p_R-1	0.772342	0.0309648
Nfil3	0.434738	-1.20178	0.00876885	mmu-miR-107-3p_R-1	0.772342	0.0309648
Gas1	0.115868	-3.10944	0.0342376	mmu-miR-107-3p_R-1	0.772342	0.0309648
Mmd	0.37662	-1.40882	0.000161328	mmu-miR-107-3p_R-1	0.772342	0.0309648
Ptgr1	6.61712	2.7262	0.0498806	mmu-miR-107-3p_R-1	0.772342	0.0309648
Ifit3b	5.13443	2.3602	0.000199416	mmu-miR-107-3p_R-1	0.772342	0.0309648
Myof	5.43558	2.44243	5.95826e-05	mmu-miR-107-3p_R-1	0.772342	0.0309648
Cyp2b13	25.2332	4.65725	1.33839e-06	mmu-miR-107-3p_R-1	0.772342	0.0309648
Naip5	2.93969	1.55566	0.00512508	mmu-miR-107-3p_R-1	0.772342	0.0309648
Ccnb1	16.7418	4.06538	0.00139951	mmu-miR-107-3p_R-1	0.772342	0.0309648
Nenf	4.57557	2.19395	0.0367518	mmu-miR-107-3p_R-1	0.772342	0.0309648
Cpeb1	4.29104	2.10133	2.50593e-05	mmu-miR-107-3p_R-1	0.772342	0.0309648
Slc25a20	0.350016	-1.51451	6.07199e-06	mmu-miR-107-3p_R-1	0.772342	0.0309648
Klf11	0.448697	-1.15619	0.0144351	mmu-miR-107-3p_R-1	0.772342	0.0309648
A430078G23Rik	0.381413	-1.39058	0.0492617	mmu-miR-107-3p_R-1	0.772342	0.0309648
Arhgef16	3.94432	1.97978	0.004949	mmu-miR-1193-3p_R+1	-inf	0.000877574
Tbx3	0.374246	-1.41794	0.00356492	mmu-miR-1193-3p_R+1	-inf	0.000877574
Serpine1	5.04387	2.33453	0.00341691	mmu-miR-1193-3p_R+1	-inf	0.000877574
Cyp4a32	0.354264	-1.4971	2.62892e-05	mmu-miR-1193-3p_R+1	-inf	0.000877574
Hao1	0.0713725	-3.80849	7.88984e-21	mmu-miR-1193-3p_R+1	-inf	0.000877574
Inhbe	0.201397	-2.31189	2.68042e-05	mmu-miR-1193-3p_R+1	-inf	0.000877574
Tns3	2.2851	1.19226	0.000411984	mmu-miR-1193-3p_R+1	-inf	0.000877574
Ddit4l	7.57299	2.92086	0.01733	mmu-miR-1193-3p_R+1	-inf	0.000877574
Slc1a1	9.6666	3.27301	0.0160554	mmu-miR-1193-3p_R+1	-inf	0.000877574
Mthfd2	16.1961	4.01758	1.10144e-05	mmu-miR-1193-3p_R+1	-inf	0.000877574
Kif14	9.94248	3.31361	0.0429245	mmu-miR-1193-3p_R+1	-inf	0.000877574
Glul	0.29036	-1.78409	1.2695e-06	mmu-miR-1193-3p_R+1	-inf	0.000877574
Acp1	0.436322	-1.19654	0.0445478	mmu-miR-1193-3p_R+1	-inf	0.000877574
Serpina1e	0.0168948	-5.88727	1.36817e-49	mmu-miR-1193-3p_R+1	-inf	0.000877574
Ghr	0.361758	-1.4669	0.000282928	mmu-miR-122-3p	0.634952	0.0354824
Usp18	4.73064	2.24204	7.0957e-07	mmu-miR-122-5p_R+1	0.549457	0.00733583
Slc6a12	0.44681	-1.16227	0.00119963	mmu-miR-122-5p_R+1	0.549457	0.00733583
Arhgdib	6.36836	2.67092	0.00207167	mmu-miR-122-5p_R+1	0.549457	0.00733583
Cxcl13	0.01241	-6.33236	0.00377556	mmu-miR-122-5p_R+1	0.549457	0.00733583
Hpd	0.214252	-2.22262	7.50028e-09	mmu-miR-122-5p_R+1	0.549457	0.00733583
Rab31	2.55138	1.35128	0.0426121	mmu-miR-122-5p_R+1	0.549457	0.00733583
Ms4a7	29.0213	4.85904	0.0101698	mmu-miR-122-5p_R+1	0.549457	0.00733583
Ppa1	0.477967	-1.06502	0.00174465	mmu-miR-122-5p_R+1	0.549457	0.00733583
Tox	0.480826	-1.05641	0.00782039	mmu-miR-122-5p_R+1	0.549457	0.00733583
Ppp1r3c	0.0129223	-6.274	0.00038684	mmu-miR-122-5p_R+1	0.549457	0.00733583
Col3a1	5.71292	2.51423	3.42239e-08	mmu-miR-122-5p_R+1	0.549457	0.00733583
Slc11a1	3.98805	1.99569	7.73373e-05	mmu-miR-122-5p_R+1	0.549457	0.00733583
Sp110	3.72582	1.89756	0.0333588	mmu-miR-122-5p_R+1	0.549457	0.00733583
Sned1	0.310761	-1.68612	0.000604531	mmu-miR-122-5p_R+1	0.549457	0.00733583
Cyb5r1	3.26042	1.70506	0.00684436	mmu-miR-122-5p_R+1	0.549457	0.00733583
Slamf8	5.06442	2.3404	0.0437057	mmu-miR-122-5p_R+1	0.549457	0.00733583
Atf5	0.488431	-1.03377	0.0121283	mmu-miR-122-5p_R+1	0.549457	0.00733583
Slc6a16	0.0324973	-4.94353	8.19891e-06	mmu-miR-122-5p_R+1	0.549457	0.00733583
Trim30a	5.84209	2.54649	3.54309e-06	mmu-miR-122-5p_R+1	0.549457	0.00733583
Fasn	9.30117	3.21741	2.70633e-10	mmu-miR-122-5p_R+1	0.549457	0.00733583
Ctsd	3.34343	1.74133	4.22289e-08	mmu-miR-122-5p_R+1	0.549457	0.00733583
Them4	0.331732	-1.59191	0.0363915	mmu-miR-122-5p_R+1	0.549457	0.00733583
Ccr5	2.98111	1.57585	0.0101242	mmu-miR-1247-5p	5.41012	0.00147191
Nags	0.491642	-1.02432	0.00991965	mmu-miR-1247-5p	5.41012	0.00147191
Rgn	0.150277	-2.7343	1.22468e-13	mmu-miR-1247-5p	5.41012	0.00147191
Ism2	18.0056	4.17037	0.0137405	mmu-miR-1247-5p	5.41012	0.00147191
Fgl2	8.88851	3.15194	2.07222e-07	mmu-miR-1247-5p	5.41012	0.00147191
Plac8	7.9362	2.98845	0.000222309	mmu-miR-1247-5p	5.41012	0.00147191
Gbp10	8.89304	3.15268	5.6729e-12	mmu-miR-1247-5p	5.41012	0.00147191
Mmp13	19.4307	4.28026	0.00559916	mmu-miR-1247-5p	5.41012	0.00147191
Clcf1	8.61298	3.10651	0.000643745	mmu-miR-1247-5p	5.41012	0.00147191
Gas6	2.86186	1.51695	4.22993e-05	mmu-miR-1247-5p	5.41012	0.00147191
Fgr	3.81268	1.9308	0.00287975	mmu-miR-1247-5p	5.41012	0.00147191
Ugt3a2	0.332147	-1.59011	7.18617e-06	mmu-miR-1247-5p	5.41012	0.00147191
Ext1	2.54236	1.34617	0.00287854	mmu-miR-1247-5p	5.41012	0.00147191
Slc28a2	4.22475	2.07887	0.030301	mmu-miR-1247-5p	5.41012	0.00147191
Aldh3a2	0.353808	-1.49896	1.92536e-05	mmu-miR-1247-5p	5.41012	0.00147191
Gpx6	0.0236983	-5.39908	0.00931807	mmu-miR-1247-5p	5.41012	0.00147191
Tgfbi	2.12436	1.08703	0.00538051	mmu-miR-1247-5p	5.41012	0.00147191
H3f3b	0.46257	-1.11226	0.000885815	mmu-miR-1247-5p	5.41012	0.00147191
Gabbr2	3.06505	1.61591	1.89158e-05	mmu-miR-1247-5p	5.41012	0.00147191
Mup16	0.00328737	-8.24885	1.0941e-68	mmu-miR-1247-5p	5.41012	0.00147191
Prodh2	0.299731	-1.73826	1.62092e-07	mmu-miR-1247-5p	5.41012	0.00147191
Naip2	3.91087	1.96749	1.10288e-05	mmu-miR-1247-5p	5.41012	0.00147191
Abhd6	0.308485	-1.69673	0.000154334	mmu-miR-1247-5p	5.41012	0.00147191
Dhrs4	0.426857	-1.22818	0.000463918	mmu-miR-1247-5p	5.41012	0.00147191
Golt1a	0.346372	-1.52961	0.042194	mmu-miR-1247-5p	5.41012	0.00147191
Sptssa	0.272023	-1.8782	0.0369491	mmu-miR-1247-5p	5.41012	0.00147191
Rad51b	9.12296	3.1895	0.0434737	mmu-miR-1247-5p	5.41012	0.00147191
Mthfd1l	8.73441	3.12671	8.01991e-05	mmu-miR-1249-3p	1.65656	0.0470202
Bcl6	0.330567	-1.59698	0.000243464	mmu-miR-1249-3p	1.65656	0.0470202
Atp6v1g1	4.39407	2.13556	0.00696544	mmu-miR-1249-3p	1.65656	0.0470202
Nupr1	21.0668	4.3969	0.00258757	mmu-miR-1249-3p	1.65656	0.0470202
Tmem86a	3.3969	1.76422	0.00337294	mmu-miR-1249-3p	1.65656	0.0470202
Abcb1a	26.9469	4.75205	4.9107e-23	mmu-miR-1249-3p	1.65656	0.0470202
Cd163	0.0379641	-4.71922	1.59982e-06	mmu-miR-1249-3p	1.65656	0.0470202
Adap1	6.00856	2.58702	0.0195394	mmu-miR-1249-3p	1.65656	0.0470202
Xdh	2.53477	1.34186	3.12673e-05	mmu-miR-1249-3p	1.65656	0.0470202
Ldlr	0.481982	-1.05295	0.00228475	mmu-miR-1249-3p	1.65656	0.0470202
Cd74	4.9992	2.3217	4.10442e-11	mmu-miR-1249-3p	1.65656	0.0470202
Vps51	0.436619	-1.19555	0.000432149	mmu-miR-1249-3p	1.65656	0.0470202
Fads2	0.40374	-1.3085	7.68399e-05	mmu-miR-1249-3p	1.65656	0.0470202
Ms4a6c	7.65393	2.9362	0.00333871	mmu-miR-1249-3p	1.65656	0.0470202
Tbc1d9	4.36097	2.12465	0.00549206	mmu-miR-1249-3p	1.65656	0.0470202
Cd52	11.5839	3.53405	0.0117045	mmu-miR-1249-3p	1.65656	0.0470202
C1qa	5.04254	2.33415	0.00512676	mmu-miR-1249-3p	1.65656	0.0470202
Hcls1	3.3008	1.72281	0.0364371	mmu-miR-1249-3p	1.65656	0.0470202
Chd3	0.487266	-1.03722	0.00213464	mmu-miR-1249-3p	1.65656	0.0470202
Slc1a4	3.75082	1.9072	0.0151593	mmu-miR-1249-3p	1.65656	0.0470202
Rsad1	0.278621	-1.84363	0.00107733	mmu-miR-1249-3p	1.65656	0.0470202
Adam11	4.37713	2.12998	1.47752e-05	mmu-miR-1249-3p	1.65656	0.0470202
Mup2	0.00318099	-8.29631	1.31662e-54	mmu-miR-1249-3p	1.65656	0.0470202
Igfbp2	0.352916	-1.5026	2.76176e-06	mmu-miR-1249-3p	1.65656	0.0470202
Tkt	4.32458	2.11256	1.20571e-10	mmu-miR-1249-3p	1.65656	0.0470202
AA986860	0.228199	-2.13163	0.018994	mmu-miR-1249-3p	1.65656	0.0470202
Optn	0.350308	-1.5133	3.19309e-06	mmu-miR-1249-3p	1.65656	0.0470202
Sema3b	5.02732	2.32979	0.0148549	mmu-miR-1249-3p	1.65656	0.0470202
Itgam	15.8375	3.98527	0.00204593	mmu-miR-1249-3p	1.65656	0.0470202
Nid1	4.68966	2.22948	1.58114e-09	mmu-miR-126a-5p	0.621743	0.0135426
Psma4	0.498212	-1.00517	0.00190782	mmu-miR-127-3p	0.0504996	0.00463527
Gdf3	66.5997	6.05744	0.00939831	mmu-miR-127-3p	0.0504996	0.00463527
Tbc1d1	2.53846	1.34395	0.0120895	mmu-miR-127-3p	0.0504996	0.00463527
Areg	71.5062	6.16	0.00386246	mmu-miR-127-3p	0.0504996	0.00463527
Oas1a	5.73158	2.51893	0.000573121	mmu-miR-127-3p	0.0504996	0.00463527
Tmem120a	0.402711	-1.31218	0.00060501	mmu-miR-127-3p	0.0504996	0.00463527
H2-M2	57.1212	5.83595	0.0095946	mmu-miR-127-3p	0.0504996	0.00463527
Ces3a	0.0204568	-5.61128	2.19429e-26	mmu-miR-127-3p	0.0504996	0.00463527
Ces3b	0.0204568	-5.61128	2.19429e-26	mmu-miR-127-3p	0.0504996	0.00463527
Parvg	6.5022	2.70093	0.00837699	mmu-miR-127-3p	0.0504996	0.00463527
Idi1	0.124851	-3.00172	8.46206e-07	mmu-miR-127-3p	0.0504996	0.00463527
Tmem97	0.352177	-1.50563	0.0178567	mmu-miR-127-3p	0.0504996	0.00463527
Wfdc17	6.4799	2.69597	0.00133576	mmu-miR-127-3p	0.0504996	0.00463527
Sash3	3.79793	1.92521	0.0498593	mmu-miR-127-3p	0.0504996	0.00463527
Tnfrsf11a	5.63378	2.4941	0.00900283	mmu-miR-127-3p	0.0504996	0.00463527
Gadd45a	8.47295	3.08286	0.0124032	mmu-miR-127-3p	0.0504996	0.00463527
Anxa2	4.54636	2.18471	0.000348515	mmu-miR-127-3p	0.0504996	0.00463527
Oat	0.0510797	-4.29111	5.00518e-25	mmu-miR-127-3p	0.0504996	0.00463527
Lsp1	3.98818	1.99573	0.0392458	mmu-miR-127-3p	0.0504996	0.00463527
Frrs1	2.29429	1.19805	0.00281457	mmu-miR-127-3p	0.0504996	0.00463527
Isy1	0.203055	-2.30006	1.91473e-11	mmu-miR-132-3p	2.24669	0.0250011
Galns	3.52471	1.81751	0.00245416	mmu-miR-132-3p	2.24669	0.0250011
Ccdc88b	4.38466	2.13247	0.0278888	mmu-miR-132-3p	2.24669	0.0250011
Prps2	2.46415	1.30109	0.0142063	mmu-miR-132-3p	2.24669	0.0250011
C1qb	3.73296	1.90032	0.000386793	mmu-miR-132-3p	2.24669	0.0250011
Sntb1	0.398569	-1.3271	6.23093e-05	mmu-miR-132-3p	2.24669	0.0250011
Hdc	0.331649	-1.59227	0.0193585	mmu-miR-132-3p	2.24669	0.0250011
Siglec1	3.90596	1.96568	3.16326e-06	mmu-miR-132-3p	2.24669	0.0250011
Trib3	3.54252	1.82478	0.000447806	mmu-miR-132-3p	2.24669	0.0250011
Tlcd2	0.315088	-1.66617	0.000318259	mmu-miR-132-3p	2.24669	0.0250011
Inf2	2.15574	1.10818	0.0010461	mmu-miR-132-3p	2.24669	0.0250011
Abca8a	2.2098	1.14391	0.000712718	mmu-miR-132-3p	2.24669	0.0250011
Topors	0.264142	-1.92061	0.00239224	mmu-miR-132-3p	2.24669	0.0250011
Dock10	3.29343	1.71959	0.000294118	mmu-miR-132-3p	2.24669	0.0250011
Lipe	0.436778	-1.19503	0.0425307	mmu-miR-132-3p	2.24669	0.0250011
Csrp1	5.26938	2.39763	2.99637e-06	mmu-miR-132-3p	2.24669	0.0250011
Cd1d1	0.368478	-1.44035	7.99373e-05	mmu-miR-132-3p	2.24669	0.0250011
Cd5l	8.22116	3.03934	1.04351e-12	mmu-miR-132-3p	2.24669	0.0250011
Man2b2	2.93351	1.55263	3.85047e-06	mmu-miR-132-5p_L-1R+1	2.29048	0.0417764
Car5a	0.307981	-1.69908	0.00220259	mmu-miR-132-5p_L-1R+1	2.29048	0.0417764
Il22ra1	2.90574	1.53891	0.0305281	mmu-miR-132-5p_L-1R+1	2.29048	0.0417764
Slc17a9	0.467467	-1.09706	0.0242403	mmu-miR-132-5p_L-1R+1	2.29048	0.0417764
Mettl7a1	2.01825	1.0131	0.0172277	mmu-miR-132-5p_L-1R+1	2.29048	0.0417764
Sparc	2.16307	1.11308	0.0109786	mmu-miR-132-5p_L-1R+1	2.29048	0.0417764
Glrx	0.448597	-1.15651	0.0220578	mmu-miR-132-5p_L-1R+1	2.29048	0.0417764
Fam214a	0.434873	-1.20133	0.000366022	mmu-miR-132-5p_L-1R+1	2.29048	0.0417764
Acad11	0.472954	-1.08023	0.000502412	mmu-miR-132-5p_L-1R+1	2.29048	0.0417764
Pglyrp2	0.0995033	-3.32911	1.87514e-14	mmu-miR-132-5p_L-1R+1	2.29048	0.0417764
Tmem243	0.268616	-1.89639	4.12933e-08	mmu-miR-136-3p_L+1R-1	0.0186985	0.0480747
Gyg	3.146	1.65352	0.0359228	mmu-miR-136-5p	-inf	0.0386136
Pipox	0.43049	-1.21595	0.00025606	mmu-miR-136-5p	-inf	0.0386136
Ckap4	4.64524	2.21575	0.0497151	mmu-miR-136-5p	-inf	0.0386136
Hes6	0.33257	-1.58827	0.0373824	mmu-miR-136-5p	-inf	0.0386136
Plau	4.84154	2.27547	0.0190264	mmu-miR-136-5p	-inf	0.0386136
Dct	0.0163342	-5.93596	0.00233258	mmu-miR-137-3p	0.204766	0.00666007
St3gal5	0.427191	-1.22705	0.000101309	mmu-miR-139-5p_R+1	0.646775	0.00242553
Pla2g7	9.17218	3.19727	2.64445e-07	mmu-miR-139-5p_R+1	0.646775	0.00242553
Cdh15	42.7543	5.418	0.00435565	mmu-miR-139-5p_R+1	0.646775	0.00242553
Zdhhc2	6.94994	2.797	0.0130417	mmu-miR-139-5p_R+1	0.646775	0.00242553
Aldh18a1	48.1343	5.58899	1.18032e-25	mmu-miR-139-5p_R+1	0.646775	0.00242553
Cybb	6.82141	2.77007	1.87446e-12	mmu-miR-139-5p_R+1	0.646775	0.00242553
Iqgap1	5.00934	2.32462	2.97877e-10	mmu-miR-139-5p_R+1	0.646775	0.00242553
Acer3	0.351964	-1.5065	0.0039768	mmu-miR-139-5p_R+1	0.646775	0.00242553
Nat6	0.337337	-1.56774	0.000125556	mmu-miR-139-5p_R+1	0.646775	0.00242553
Olig1	0.0499094	-4.32455	0.000290447	mmu-miR-139-5p_R+1	0.646775	0.00242553
Hsd3b7	0.382289	-1.38726	9.04387e-06	mmu-miR-139-5p_R+1	0.646775	0.00242553
Car14	0.498014	-1.00574	0.0487223	mmu-miR-139-5p_R+1	0.646775	0.00242553
Rhoc	2.62205	1.3907	0.0480511	mmu-miR-139-5p_R+1	0.646775	0.00242553
Hyal3	0.337337	-1.56774	0.000125556	mmu-miR-142a-3p_R-1	2.06089	0.0267037
Sds	0.33959	-1.55814	0.000508334	mmu-miR-142a-3p_R-1	2.06089	0.0267037
Tmem189	0.399058	-1.32533	0.000754798	mmu-miR-142a-3p_R-1	2.06089	0.0267037
Acss3	0.155212	-2.68769	2.24336e-08	mmu-miR-142a-3p_R-1	2.06089	0.0267037
Top2a	11.9066	3.57369	0.000334326	mmu-miR-142a-3p_R-1	2.06089	0.0267037
Rhbg	0.308504	-1.69664	0.0247127	mmu-miR-142a-3p_R-1	2.06089	0.0267037
Abcd3	0.392124	-1.35062	0.000244712	mmu-miR-142a-3p_R-1	2.06089	0.0267037
Pfkp	3.41444	1.77165	0.0128348	mmu-miR-145a-3p_R-1	0.681347	0.0180117
Ly86	6.8245	2.77072	0.0125876	mmu-miR-145a-3p_R-1	0.681347	0.0180117
Cd200r4	18.4714	4.20722	0.0103798	mmu-miR-145a-3p_R-1	0.681347	0.0180117
Abcg1	8.49432	3.0865	1.87053e-14	mmu-miR-145a-3p_R-1	0.681347	0.0180117
Pdzrn3	0.249843	-2.0009	0.0123279	mmu-miR-146b-5p_R+2	2.12492	0.0248712
Epb41l3	5.61573	2.48947	0.00579621	mmu-miR-146b-5p_R+2	2.12492	0.0248712
Ckap2	16.2209	4.01978	0.00564413	mmu-miR-146b-5p_R+2	2.12492	0.0248712
Gm5431	3.92577	1.97297	0.0291493	mmu-miR-146b-5p_R+2	2.12492	0.0248712
Igtp	3.94972	1.98175	4.59629e-06	mmu-miR-146b-5p_R+2	2.12492	0.0248712
Mettl7b	0.331877	-1.59128	0.00811635	mmu-miR-146b-5p_R+2	2.12492	0.0248712
Ppp1r42	65.8073	6.04018	0.00839786	mmu-miR-146b-5p_R+2	2.12492	0.0248712
Degs1	2.19909	1.13691	0.00319397	mmu-miR-146b-5p_R+2	2.12492	0.0248712
Anks4b	0.283474	-1.81871	0.00840251	mmu-miR-146b-5p_R+2	2.12492	0.0248712
Cxcl2	18.2086	4.18655	0.0466358	mmu-miR-152-3p	1.30306	0.0161242
Lama5	2.3952	1.26015	0.00521057	mmu-miR-152-3p	1.30306	0.0161242
Aurkb	9.45791	3.24152	0.0312884	mmu-miR-152-3p	1.30306	0.0161242
Eci3	0.425626	-1.23234	0.000404155	mmu-miR-152-3p	1.30306	0.0161242
Nxpe2	0.0992658	-3.33256	7.25611e-06	mmu-miR-152-3p	1.30306	0.0161242
Slco1a4	2.56119	1.35682	2.12213e-05	mmu-miR-154-3p	-inf	0.0419555
Cntf	0.332689	-1.58776	0.000346314	mmu-miR-154-3p	-inf	0.0419555
Tspan12	0.398456	-1.32751	0.00119312	mmu-miR-154-3p	-inf	0.0419555
Ptgds	6.87537	2.78144	0.0469828	mmu-miR-154-5p	-inf	0.0410132
Hadhb	0.485801	-1.04156	0.00136294	mmu-miR-154-5p	-inf	0.0410132
Tat	0.128051	-2.96521	1.74902e-16	mmu-miR-154-5p	-inf	0.0410132
Aldh3b1	4.92689	2.30068	0.0183921	mmu-miR-154-5p	-inf	0.0410132
Glb1	2.04324	1.03086	0.0408964	mmu-miR-154-5p	-inf	0.0410132
C8b	0.145158	-2.7843	1.36123e-14	mmu-miR-154-5p	-inf	0.0410132
Plpp3	0.254831	-1.97239	7.02557e-09	mmu-miR-154-5p	-inf	0.0410132
Cyth4	4.98314	2.31706	0.000278757	mmu-miR-154-5p	-inf	0.0410132
Rtn4rl1	0.38956	-1.36008	0.0141521	mmu-miR-154-5p	-inf	0.0410132
Elovl3	0.00592121	-7.39989	5.59887e-54	mmu-miR-154-5p	-inf	0.0410132
Rab30	0.21574	-2.21264	2.7301e-06	mmu-miR-154-5p	-inf	0.0410132
Hyal1	0.337337	-1.56774	0.000125556	mmu-miR-154-5p	-inf	0.0410132
Cyp4f16	4.28782	2.10025	0.0399334	mmu-miR-154-5p	-inf	0.0410132
Pkm	5.56711	2.47693	5.58786e-10	mmu-miR-15a-3p_1ss22AT	0.513345	0.0100397
Ugdh	3.96308	1.98662	1.05436e-09	mmu-miR-15a-3p_1ss22AT	0.513345	0.0100397
H2-Aa	4.95529	2.30897	8.34681e-10	mmu-miR-15a-3p_1ss22AT	0.513345	0.0100397
Icam1	5.23652	2.38861	1.00388e-07	mmu-miR-15a-3p_1ss22AT	0.513345	0.0100397
F11	0.349119	-1.51821	0.000390849	mmu-miR-15a-3p_1ss22AT	0.513345	0.0100397
Themis2	5.67572	2.5048	1.42039e-05	mmu-miR-15a-3p_1ss22AT	0.513345	0.0100397
Tmem51	3.91283	1.96821	0.00696974	mmu-miR-15a-3p_1ss22AT	0.513345	0.0100397
Wfdc21	0.235715	-2.08488	3.49531e-08	mmu-miR-15a-3p_1ss22AT	0.513345	0.0100397
Adh7	0.261778	-1.93358	8.2697e-05	mmu-miR-15a-3p_1ss22AT	0.513345	0.0100397
Mcoln2	11.3146	3.50011	0.00569218	mmu-miR-15a-3p_1ss22AT	0.513345	0.0100397
Lrit1	0.194885	-2.35931	5.29751e-07	mmu-miR-15a-3p_1ss22AT	0.513345	0.0100397
Plscr1	3.13732	1.64953	0.00294004	mmu-miR-15a-3p_1ss22AT	0.513345	0.0100397
Acot3	0.187811	-2.41265	1.11516e-09	mmu-miR-15a-3p_1ss22AT	0.513345	0.0100397
Serpina1b	0.44192	-1.17814	0.000322385	mmu-miR-15a-3p_1ss22AT	0.513345	0.0100397
Cbr3	70.8601	6.1469	3.95406e-08	mmu-miR-15a-3p_1ss22AT	0.513345	0.0100397
Gstm1	10.7389	3.42477	1.06572e-19	mmu-miR-15a-3p_1ss22AT	0.513345	0.0100397
Gars	2.93367	1.55271	9.62204e-06	mmu-miR-15a-5p_R+1	0.646117	0.00271899
Ccna2	4.82965	2.27192	0.0272666	mmu-miR-15a-5p_R+1	0.646117	0.00271899
Rdh9	0.2249	-2.15265	1.1633e-10	mmu-miR-15a-5p_R+1	0.646117	0.00271899
Grik5	0.377812	-1.40426	0.0259219	mmu-miR-15a-5p_R+1	0.646117	0.00271899
Cyp2b9	9.0752	3.18193	9.36995e-11	mmu-miR-15a-5p_R+1	0.646117	0.00271899
Pagr1a	2.10622	1.07466	0.00115772	mmu-miR-15a-5p_R+1	0.646117	0.00271899
Tlr1	5.22346	2.38501	0.019436	mmu-miR-15b-5p	1.8354	0.0151925
Clec4n	14.288	3.83673	0.000388601	mmu-miR-15b-5p	1.8354	0.0151925
Dck	2.98501	1.57773	0.0296881	mmu-miR-15b-5p	1.8354	0.0151925
Ackr2	0.10676	-3.22756	0.0052015	mmu-miR-15b-5p	1.8354	0.0151925
Stambpl1	4.50697	2.17216	0.0407089	mmu-miR-15b-5p	1.8354	0.0151925
Acot12	0.432471	-1.20932	0.000260067	mmu-miR-15b-5p	1.8354	0.0151925
Ephx1	2.92587	1.54887	1.64458e-06	mmu-miR-17-3p_R+1	1.76731	0.0404604
Ugt2b1	0.369094	-1.43794	3.61325e-05	mmu-miR-17-3p_R+1	1.76731	0.0404604
Fermt3	3.92322	1.97204	0.000959721	mmu-miR-17-3p_R+1	1.76731	0.0404604
1810011O10Rik	0.00429399	-7.86347	2.18952e-05	mmu-miR-17-3p_R+1	1.76731	0.0404604
Cdcp1	15.1804	3.92413	9.88976e-05	mmu-miR-17-3p_R+1	1.76731	0.0404604
Raet1d	0.220871	-2.17873	0.000757875	mmu-miR-17-3p_R+1	1.76731	0.0404604
Src	3.11047	1.63713	0.0460955	mmu-miR-17-3p_R+1	1.76731	0.0404604
Car1	0.0358589	-4.80152	0.000684237	mmu-miR-17-3p_R+1	1.76731	0.0404604
Pdia5	0.487613	-1.03619	0.00466698	mmu-miR-17-3p_R+1	1.76731	0.0404604
Bmp1	0.306961	-1.70387	2.76061e-07	mmu-miR-17-3p_R+1	1.76731	0.0404604
Pik3r5	5.29987	2.40596	0.00709789	mmu-miR-17-3p_R+1	1.76731	0.0404604
Adssl1	3.87948	1.95586	3.31371e-05	mmu-miR-17-3p_R+1	1.76731	0.0404604
Akr1c6	0.448547	-1.15667	0.000201587	mmu-miR-17-3p_R+1	1.76731	0.0404604
Hsd17b6	5.01106	2.32511	6.92596e-10	mmu-miR-17-3p_R+1	1.76731	0.0404604
Fbf1	0.484431	-1.04564	0.00297768	mmu-miR-17-3p_R+1	1.76731	0.0404604
Cyp2c54	0.00801572	-6.96295	8.96986e-57	mmu-miR-17-3p_R+1	1.76731	0.0404604
Mcmdc2	8.94601	3.16124	0.0480914	mmu-miR-17-3p_R+1	1.76731	0.0404604
Atic	2.56108	1.35675	0.000373152	mmu-miR-17-3p_R+1	1.76731	0.0404604
Tyrobp	5.16721	2.36939	0.000407101	mmu-miR-17-3p_R+1	1.76731	0.0404604
Lgals3	11.8904	3.57173	2.9749e-06	mmu-miR-17-3p_R+1	1.76731	0.0404604
Vim	4.32919	2.1141	4.90505e-06	mmu-miR-17-3p_R+1	1.76731	0.0404604
Plk1	8.99358	3.1689	0.0232387	mmu-miR-17-3p_R+1	1.76731	0.0404604
Aqp8	4.68841	2.2291	1.45053e-08	mmu-miR-17-3p_R+1	1.76731	0.0404604
Mtmr11	3.28355	1.71526	0.0284402	mmu-miR-17-3p_R+1	1.76731	0.0404604
Nlrp12	0.0949172	-3.39719	3.23153e-15	mmu-miR-181c-5p	0.678666	0.00135863
Aadat	0.259057	-1.94866	5.50782e-08	mmu-miR-181c-5p	0.678666	0.00135863
Procr	7.15657	2.83927	0.0182875	mmu-miR-181c-5p	0.678666	0.00135863
Pim3	0.369052	-1.4381	0.000607078	mmu-miR-181c-5p	0.678666	0.00135863
Agmat	0.367844	-1.44284	4.87115e-05	mmu-miR-1843b-5p_L+1R-1_1	0.62545	0.040483
Pirb	4.55749	2.18824	0.000989878	mmu-miR-1843b-5p_L+1R-1_1	0.62545	0.040483
H2-DMa	6.92602	2.79203	0.000513192	mmu-miR-1843b-5p_L+1R-1_1	0.62545	0.040483
Adcy7	3.10258	1.63347	0.00185806	mmu-miR-1843b-5p_L+1R-1_1	0.62545	0.040483
Vsig4	5.71217	2.51404	1.9995e-06	mmu-miR-1843b-5p_L+1R-1_1	0.62545	0.040483
Epha2	0.459283	-1.12254	0.00332636	mmu-miR-1843b-5p_L+1R-1_1	0.62545	0.040483
Adm2	3464.34	11.7584	1.55449e-08	mmu-miR-1843b-5p_L+1R-1_1	0.62545	0.040483
Tuba1a	3.56901	1.83552	1.19535e-07	mmu-miR-1843b-5p_L+1R-1_1	0.62545	0.040483
Ephx2	0.268992	-1.89437	8.79215e-09	mmu-miR-1843b-5p_L+1R-1_1	0.62545	0.040483
Ugt3a1	0.0859535	-3.5403	7.44817e-21	mmu-miR-1843b-5p_L+1R-1_1	0.62545	0.040483
Sqstm1	2.14818	1.10311	0.000818421	mmu-miR-1843b-5p_L+1R-1_1	0.62545	0.040483
Gipc2	56.2456	5.81367	0.00837697	mmu-miR-1843b-5p_L+1R-1_1	0.62545	0.040483
Mup21	0.0291275	-5.10147	4.03681e-11	mmu-miR-1843b-5p_L+1R-1_1	0.62545	0.040483
Zap70	0.141869	-2.81737	0.00662343	mmu-miR-1843b-5p_L+1R-1_1	0.62545	0.040483
Cps1	0.47317	-1.07957	0.000635465	mmu-miR-1843b-5p_L+1R-1_1	0.62545	0.040483
Cxcr4	6.68813	2.7416	0.010252	mmu-miR-1843b-5p_L+1R-1_1	0.62545	0.040483
Kif21b	2.78125	1.47573	0.00994699	mmu-miR-1843b-5p_L+1R-1_1	0.62545	0.040483
Rhog	0.111624	-3.16328	0.0328571	mmu-miR-1843b-5p_L+1R-1_1	0.62545	0.040483
Itpk1	2.21486	1.14722	0.00701991	mmu-miR-1843b-5p_L+1R-1_1	0.62545	0.040483
Cpox	0.409121	-1.2894	0.000964578	mmu-miR-1843b-5p_L+1R-1_1	0.62545	0.040483
Pcsk4	0.359548	-1.47574	0.0344459	mmu-miR-187-3p_1ss22GT	0.489329	0.0278583
Slco1b2	0.359803	-1.47472	6.43613e-06	mmu-miR-187-3p_1ss22GT	0.489329	0.0278583
Taf1d	5.31939	2.41126	9.18046e-07	mmu-miR-187-3p_1ss22GT	0.489329	0.0278583
Angptl8	3.05374	1.61058	0.00948946	mmu-miR-187-3p_1ss22GT	0.489329	0.0278583
Lilr4b	4.33751	2.11687	5.72938e-06	mmu-miR-187-3p_1ss22GT	0.489329	0.0278583
Acot9	4.51779	2.17562	0.00787461	mmu-miR-187-3p_1ss22GT	0.489329	0.0278583
Cd180	3.51742	1.81452	0.0270209	mmu-miR-187-3p_1ss22GT	0.489329	0.0278583
Pon1	0.161939	-2.62647	3.56953e-14	mmu-miR-187-3p_1ss22GT	0.489329	0.0278583
Cxcl1	8.23213	3.04127	0.0042178	mmu-miR-192-3p_R-1	0.428534	0.000210196
Dsg1c	7.51866	2.91048	2.01146e-07	mmu-miR-192-3p_R-1	0.428534	0.000210196
Wrnip1	0.350975	-1.51056	4.72248e-05	mmu-miR-192-3p_R-1	0.428534	0.000210196
Abtb2	0.465506	-1.10313	0.0116267	mmu-miR-192-5p	0.549954	7.49545e-05
Arhgap11a	4.95115	2.30776	0.0257029	mmu-miR-192-5p	0.549954	7.49545e-05
Qdpr	0.483231	-1.04921	0.00211415	mmu-miR-193a-3p_R-2	0.118282	0.0030364
Abcc12	7.8029	2.96401	0.014139	mmu-miR-193a-3p_R-2	0.118282	0.0030364
Fam171b	7.70285	2.94539	0.023483	mmu-miR-193a-3p_R-2	0.118282	0.0030364
Mrpl38	0.484431	-1.04564	0.00297768	mmu-miR-193a-3p_R-2	0.118282	0.0030364
Serpine2	0.0451958	-4.46767	9.14095e-11	mmu-miR-193a-3p_R-2	0.118282	0.0030364
Foxa3	0.348041	-1.52267	0.0106673	mmu-miR-193a-3p_R-2	0.118282	0.0030364
1600002H07Rik	0.107542	-3.21703	1.02168e-14	mmu-miR-193a-3p_R-2	0.118282	0.0030364
Ccl4	16.6396	4.05655	0.0427923	mmu-miR-194-5p	0.664205	0.00368547
Fam35a	0.39633	-1.33523	0.000341816	mmu-miR-1948-3p	0.0507551	0.00870438
Gstm3	200.941	7.65063	7.90038e-65	mmu-miR-1948-3p	0.0507551	0.00870438
Gstm2	10.026	3.32568	3.59193e-17	mmu-miR-1948-3p	0.0507551	0.00870438
Angptl4	0.197737	-2.33835	2.90955e-11	mmu-miR-1948-5p_L-1R+2	0.0441956	0.00985282
Flna	3.50879	1.81097	1.06164e-07	mmu-miR-20b-5p	14.5751	0.00608921
Podn	0.298261	-1.74535	1.39224e-07	mmu-miR-20b-5p	14.5751	0.00608921
Sat1	2.54367	1.34691	0.00234886	mmu-miR-212-5p	3.12205	0.0302394
Tymp	0.400149	-1.32139	6.5949e-05	mmu-miR-212-5p	3.12205	0.0302394
Diaph3	12.3466	3.62604	0.0109433	mmu-miR-212-5p	3.12205	0.0302394
Egfr	0.250064	-1.99963	5.20258e-09	mmu-miR-212-5p	3.12205	0.0302394
Slfn4	20.8568	4.38245	0.00545257	mmu-miR-212-5p	3.12205	0.0302394
Ncf2	3.56237	1.83284	0.0187683	mmu-miR-212-5p	3.12205	0.0302394
Gpx2	35.7537	5.16002	0.00777367	mmu-miR-212-5p	3.12205	0.0302394
Cyp4f15	0.35629	-1.48887	2.33553e-05	mmu-miR-212-5p	3.12205	0.0302394
Cyp4f14	0.0853739	-3.55006	3.20348e-15	mmu-miR-212-5p	3.12205	0.0302394
Hcn3	4.16949	2.05987	5.94819e-05	mmu-miR-212-5p	3.12205	0.0302394
Perp	0.14519	-2.78399	5.39244e-13	mmu-miR-219a-5p	-inf	0.0018149
Zfp707	0.453216	-1.14173	0.0332234	mmu-miR-22-3p	0.543282	0.00235149
Trim47	0.484431	-1.04564	0.00297768	mmu-miR-22-3p	0.543282	0.00235149
Ech1	0.371443	-1.42879	1.35116e-05	mmu-miR-22-3p	0.543282	0.00235149
Plat	10.4563	3.3863	0.0266088	mmu-miR-22-5p_R-1	0.434793	0.000917302
Lpcat2	4.38049	2.13109	0.0106932	mmu-miR-22-5p_R-1	0.434793	0.000917302
Ube2e2	0.435625	-1.19884	0.0309372	mmu-miR-22-5p_R-1	0.434793	0.000917302
Fcer1g	4.78328	2.258	0.00732914	mmu-miR-22-5p_R-1	0.434793	0.000917302
Gm4070	4.92208	2.29927	0.0101926	mmu-miR-22-5p_R-1	0.434793	0.000917302
Gvin1	3.58721	1.84286	0.00182565	mmu-miR-22-5p_R-1	0.434793	0.000917302
Mvp	2.10622	1.07466	0.00115772	mmu-miR-22-5p_R-1	0.434793	0.000917302
G0s2	0.116718	-3.0989	6.79484e-09	mmu-miR-223-3p_R+1	3.04445	0.00303319
Tkfc	3.36627	1.75115	6.83108e-06	mmu-miR-23a-3p_R+1	1.39345	0.0128371
Epsti1	3.78225	1.91924	0.0469561	mmu-miR-23a-3p_R+1	1.39345	0.0128371
Cyp2b10	8.59354	3.10325	4.05311e-13	mmu-miR-25-3p	1.70413	0.00473538
Actb	2.22693	1.15506	0.000270223	mmu-miR-25-3p	1.70413	0.00473538
Hexa	3.11527	1.63936	8.55522e-07	mmu-miR-25-3p	1.70413	0.00473538
Slc22a12	822.627	9.6841	0.000407635	mmu-miR-25-5p_R+1	1.77109	0.00967996
Gm4952	0.189122	-2.40261	2.43727e-08	mmu-miR-25-5p_R+1	1.77109	0.00967996
Vnn1	0.34095	-1.55237	0.000260102	mmu-miR-25-5p_R+1	1.77109	0.00967996
Sco2	0.400149	-1.32139	6.5949e-05	mmu-miR-25-5p_R+1	1.77109	0.00967996
Nr1h4	0.416099	-1.265	0.00018254	mmu-miR-25-5p_R+1	1.77109	0.00967996
Apon	0.181479	-2.46213	0.0031649	mmu-miR-25-5p_R+1	1.77109	0.00967996
Cyp2c29	3.61257	1.85303	1.77e-07	mmu-miR-25-5p_R+1	1.77109	0.00967996
Cyp2c67	0.359791	-1.47477	1.87593e-05	mmu-miR-25-5p_R+1	1.77109	0.00967996
Ear2	8.76213	3.13128	0.00334193	mmu-miR-25-5p_R+1	1.77109	0.00967996
Arl8a	2.34621	1.23033	0.0328578	mmu-miR-25-5p_R+1	1.77109	0.00967996
Lhpp	0.202725	-2.3024	2.4111e-07	mmu-miR-25-5p_R+1	1.77109	0.00967996
Phgdh	51.3502	5.6823	2.87355e-09	mmu-miR-25-5p_R+1	1.77109	0.00967996
Mup8	0.00341374	-8.19443	1.60827e-63	mmu-miR-26a-5p	0.603947	0.039761
Col6a3	2.62001	1.38957	0.0035902	mmu-miR-26a-5p	0.603947	0.039761
Slc22a30	0.249278	-2.00417	4.34688e-10	mmu-miR-27b-3p	0.599722	0.011676
Npr2	0.321648	-1.63645	5.64888e-06	mmu-miR-27b-3p	0.599722	0.011676
Slc22a1	0.37326	-1.42175	2.57117e-05	mmu-miR-27b-3p	0.599722	0.011676
Hsd3b5	0.00526145	-7.57032	1.80556e-12	mmu-miR-27b-3p	0.599722	0.011676
Oas3	20.0069	4.32243	1.49844e-13	mmu-miR-294-3p	6.34468	0.034908
Pld4	5.45576	2.44778	2.65353e-06	mmu-miR-294-3p	6.34468	0.034908
Serpina6	2.30411	1.20421	0.00113045	mmu-miR-294-3p	6.34468	0.034908
Igfals	0.0588898	-4.08584	8.56564e-09	mmu-miR-294-3p	6.34468	0.034908
Tnfrsf21	2.35464	1.2355	0.0448764	mmu-miR-295-3p	inf	0.00448678
Lgmn	4.24205	2.08476	4.95531e-07	mmu-miR-299b-3p_R+3	-inf	0.0481395
Mpst	0.379512	-1.39778	0.00110405	mmu-miR-299b-5p_L+1	-inf	0.0219741
Apoa4	2.69097	1.42813	2.38498e-05	mmu-miR-299b-5p_L+1	-inf	0.0219741
Fcgr4	7.53842	2.91426	9.5498e-05	mmu-miR-300-3p	-inf	0.00975255
Ttc39c	0.112819	-3.14792	2.2435e-13	mmu-miR-300-3p	-inf	0.00975255
Osgin1	3.78295	1.91951	1.06426e-05	mmu-miR-300-3p	-inf	0.00975255
Slc27a2	0.230448	-2.11749	6.93664e-09	mmu-miR-300-3p	-inf	0.00975255
Sycp3	0.243016	-2.04088	0.0162311	mmu-miR-300-3p	-inf	0.00975255
Alas2	0.19643	-2.34791	3.30997e-10	mmu-miR-30a-3p	0.664657	0.0323124
Gbe1	2.58441	1.36983	2.27904e-05	mmu-miR-30a-3p	0.664657	0.0323124
Cox6a2	29.2627	4.87099	0.0142241	mmu-miR-30a-3p	0.664657	0.0323124
Slc22a27	6.08846	2.60608	0.0294517	mmu-miR-30c-1-3p	0.722901	0.0499142
Fmo3	31.8098	4.9914	0.000394538	mmu-miR-30c-1-3p	0.722901	0.0499142
Ass1	0.379968	-1.39605	2.88248e-05	mmu-miR-30c-1-3p	0.722901	0.0499142
Fam83d	8.09254	3.01659	0.0497777	mmu-miR-30c-1-3p	0.722901	0.0499142
Slpi	16.088	4.00791	0.0407704	mmu-miR-30c-1-3p	0.722901	0.0499142
Obp2a	0.0385766	-4.69613	0.0159757	mmu-miR-30c-1-3p	0.722901	0.0499142
Rdm1	0.265071	-1.91555	0.0342032	mmu-miR-30c-1-3p	0.722901	0.0499142
Mup17	0.00480029	-7.70266	3.76418e-53	mmu-miR-30c-1-3p	0.722901	0.0499142
Agxt	0.156523	-2.67555	7.84942e-11	mmu-miR-30c-1-3p	0.722901	0.0499142
Apoa2	0.469416	-1.09106	0.00112367	mmu-miR-30c-1-3p	0.722901	0.0499142
Igsf8	2.90312	1.5376	0.0391767	mmu-miR-30c-1-3p	0.722901	0.0499142
Fam195a	0.477763	-1.06563	0.0420203	mmu-miR-30c-1-3p	0.722901	0.0499142
Itpr3	2.72358	1.4455	0.0313578	mmu-miR-30c-1-3p	0.722901	0.0499142
Lrrc25	4.6756	2.22515	0.0253816	mmu-miR-30c-2-3p	0.565286	0.0115867
Spi1	6.51489	2.70374	0.00119906	mmu-miR-30c-2-3p	0.565286	0.0115867
Selplg	4.74839	2.24744	0.017048	mmu-miR-30c-2-3p	0.565286	0.0115867
Olfm2	6.1069	2.61044	0.0205582	mmu-miR-30c-2-3p	0.565286	0.0115867
Ces1a	0.238223	-2.06962	6.48792e-09	mmu-miR-30c-2-3p	0.565286	0.0115867
Car13	12.8265	3.68105	0.0111318	mmu-miR-30c-2-3p	0.565286	0.0115867
Gpx4	2.40995	1.269	4.14585e-05	mmu-miR-30c-2-3p	0.565286	0.0115867
Nr1d1	0.390523	-1.35652	0.0012848	mmu-miR-30c-2-3p	0.565286	0.0115867
Enho	0.0318896	-4.97077	1.9477e-05	mmu-miR-30c-2-3p	0.565286	0.0115867
Mup20	0.0341032	-4.87395	9.60833e-13	mmu-miR-30c-2-3p	0.565286	0.0115867
Iqgap3	15.5536	3.95918	0.000597447	mmu-miR-30c-2-3p	0.565286	0.0115867
Cd14	4.38432	2.13235	0.048526	mmu-miR-31-5p_R+1	1.24714	0.0493663
Mt1	4.31922	2.11077	4.84382e-07	mmu-miR-31-5p_R+1	1.24714	0.0493663
Cspg5	0.123047	-3.02272	0.0198794	mmu-miR-31-5p_R+1	1.24714	0.0493663
Cyp4a12a	0.0508223	-4.29839	1.33179e-18	mmu-miR-31-5p_R+1	1.24714	0.0493663
Fgfr4	0.47026	-1.08847	0.00225562	mmu-miR-31-5p_R+1	1.24714	0.0493663
Clec4f	3.41614	1.77237	6.2996e-05	mmu-miR-31-5p_R+1	1.24714	0.0493663
Eci1	0.434063	-1.20402	0.000220947	mmu-miR-31-5p_R+1	1.24714	0.0493663
Clcn2	0.449247	-1.15442	0.0034631	mmu-miR-324-5p	0.648501	0.0246341
Sybu	8.00852	3.00153	0.0185974	mmu-miR-324-5p	0.648501	0.0246341
Tob1	0.349837	-1.51524	7.94509e-05	mmu-miR-324-5p	0.648501	0.0246341
Gstk1	0.392596	-1.34888	0.000580083	mmu-miR-324-5p	0.648501	0.0246341
Capg	11.8171	3.56281	7.97808e-05	mmu-miR-324-5p	0.648501	0.0246341
Nr1i3	0.155955	-2.6808	1.89092e-10	mmu-miR-324-5p	0.648501	0.0246341
Lipc	0.324019	-1.62585	1.05474e-05	mmu-miR-329-3p	-inf	0.0384949
Dok2	4.29069	2.10121	0.0498085	mmu-miR-33-3p_1ss22CT	-inf	0.0310553
Saa1	3.21381	1.68428	0.00454211	mmu-miR-33-3p_1ss22CT	-inf	0.0310553
C1qbp	2.21395	1.14662	0.00882327	mmu-miR-330-3p_L-1	2.89354	0.0427894
Itgax	14.1468	3.82241	2.87722e-06	mmu-miR-330-3p_L-1	2.89354	0.0427894
Tnxb	2.26563	1.17991	0.00614605	mmu-miR-337-5p	0.0384276	0.00748904
Ms4a6d	11.1443	3.47823	0.00299125	mmu-miR-337-5p	0.0384276	0.00748904
Pfkfb1	0.363404	-1.46035	0.000299915	mmu-miR-337-5p	0.0384276	0.00748904
Retsat	0.209871	-2.25243	5.71406e-11	mmu-miR-337-5p	0.0384276	0.00748904
Serpina1d	0.44192	-1.17814	0.000322385	mmu-miR-337-5p	0.0384276	0.00748904
Serpina1c	0.237227	-2.07566	1.26771e-10	mmu-miR-337-5p	0.0384276	0.00748904
Tinag	1133.37	10.1464	7.95144e-05	mmu-miR-342-3p	4.2111	0.0253734
Pitx3	0.0180934	-5.78839	0.000548852	mmu-miR-342-5p_R-1	14.8235	0.0241934
Cyp17a1	0.178627	-2.48498	0.00792711	mmu-miR-342-5p_R-1	14.8235	0.0241934
Csrp3	0.201359	-2.31216	0.000446162	mmu-miR-342-5p_R-1	14.8235	0.0241934
Stx1b	0.183247	-2.44814	0.00218742	mmu-miR-342-5p_R-1	14.8235	0.0241934
Slc6a13	2.24863	1.16905	0.000241582	mmu-miR-345-5p_L+1R-1	0.428278	0.00011263
Cux2	14.706	3.87834	2.07246e-09	mmu-miR-345-5p_L+1R-1	0.428278	0.00011263
Gnmt	0.273347	-1.8712	2.74109e-09	mmu-miR-345-5p_L+1R-1	0.428278	0.00011263
Bst2	3.20793	1.68164	8.85851e-07	mmu-miR-345-5p_L+1R-1	0.428278	0.00011263
Eci2	0.425626	-1.23234	0.000404155	mmu-miR-345-5p_L+1R-1	0.428278	0.00011263
Il3ra	8.27176	3.04819	0.00808971	mmu-miR-345-5p_L+1R-1	0.428278	0.00011263
Wdfy4	3.68688	1.8824	1.55996e-05	mmu-miR-345-5p_L+1R-1	0.428278	0.00011263
Pdilt	0.282405	-1.82416	0.00250085	mmu-miR-345-5p_L+1R-1	0.428278	0.00011263
Cyp2u1	0.389883	-1.35889	0.00421557	mmu-miR-345-5p_L+1R-1	0.428278	0.00011263
Hsd17b4	0.386513	-1.37141	1.41126e-05	mmu-miR-34a-5p	3.26476	0.000930459
Acot8	0.389516	-1.36025	0.00751096	mmu-miR-34a-5p	3.26476	0.000930459
4930438A08Rik	146.106	7.19087	3.57413e-08	mmu-miR-34a-5p	3.26476	0.000930459
Lum	2.84478	1.50832	0.0357966	mmu-miR-376b-3p	-inf	0.00894192
Slc25a13	0.319423	-1.64646	2.87836e-06	mmu-miR-379-5p	0.0300134	0.0062613
Aass	0.255127	-1.97071	3.80034e-09	mmu-miR-381-3p	0.0179298	0.0166773
Kiss1	0.346372	-1.52961	0.042194	mmu-miR-381-3p	0.0179298	0.0166773
Cyp27a1	0.470145	-1.08882	0.00064547	mmu-miR-409-3p	-inf	0.0149976
Lilrb4a	4.33751	2.11687	5.72938e-06	mmu-miR-410-3p	-inf	0.0297581
Hip1r	0.404087	-1.30726	0.00354549	mmu-miR-411-3p_R-1	0.0282893	0.0159449
Kifc1	12.7001	3.66677	0.0224312	mmu-miR-434-3p	0.00622046	0.029297
Cxcl10	6.06064	2.59947	0.0029706	mmu-miR-455-3p_R+1	0.289597	0.00142762
Herc6	2.96493	1.568	0.00173805	mmu-miR-455-3p_R+1	0.289597	0.00142762
Tap1	2.30063	1.20203	0.00226092	mmu-miR-455-5p_R+1	0.258822	0.0062365
Necab2	3.78295	1.91951	1.06426e-05	mmu-miR-455-5p_R+1	0.258822	0.0062365
S100a8	18.4784	4.20777	0.0069488	mmu-miR-484	1.88292	0.0130698
Pkdrej	0.0517643	-4.2719	3.47584e-07	mmu-miR-485-3p_L-1R+1	-inf	0.0160425
Ggt1	11.8331	3.56475	0.0354999	mmu-miR-532-3p	1.71144	0.00758686
Ccl2	8.58789	3.1023	0.0215146	mmu-miR-532-3p	1.71144	0.00758686
Npdc1	7.28264	2.86446	1.18033e-08	mmu-miR-532-5p	1.92828	0.00246265
Akr1b7	143.494	7.16485	2.20037e-24	mmu-miR-532-5p	1.92828	0.00246265
Etfdh	0.355505	-1.49206	2.66755e-06	mmu-miR-532-5p	1.92828	0.00246265
Sult1c2	5.53392	2.4683	0.00711732	mmu-miR-540-3p_R+2	-inf	0.0116731
Chkb	0.430579	-1.21565	0.000880293	mmu-miR-540-3p_R+2	-inf	0.0116731
Mblac1	476.071	8.89503	0.00829669	mmu-miR-541-5p	0.0156527	0.0125685
Fabp5	4.6864	2.22848	0.0300244	mmu-miR-541-5p	0.0156527	0.0125685
Mup3	0.0341032	-4.87395	9.60833e-13	mmu-miR-541-5p	0.0156527	0.0125685
Acot1	0.187811	-2.41265	1.11516e-09	mmu-miR-541-5p	0.0156527	0.0125685
Crym	5.54282	2.47062	0.037068	mmu-miR-582-5p	inf	0.0174864
Rasa4	4.74849	2.24747	0.0034167	mmu-miR-6516-3p_L-3R+2	3.47061	0.00804908
Cyp4a10	0.0622046	-4.00684	2.30784e-16	mmu-miR-6516-3p_L-3R+2	3.47061	0.00804908
Hsd17b10	0.161867	-2.62712	4.11402e-14	mmu-miR-652-3p_R+1	1.31022	0.0139272
Nat8f1	0.346321	-1.52982	1.85919e-05	mmu-miR-665-3p_R+2	-inf	0.0313199
Mlkl	4.52132	2.17674	0.00957747	mmu-miR-665-3p_R+2	-inf	0.0313199
Gbp2	12.9631	3.69634	1.28286e-12	mmu-miR-665-3p_R+2	-inf	0.0313199
Serpina3m	0.125489	-2.99437	2.01651e-19	mmu-miR-665-3p_R+2	-inf	0.0313199
Clic1	2.5021	1.32314	0.0175576	mmu-miR-674-3p_R-1	2.21908	0.00165966
Psmb10	3.18106	1.66951	0.00151203	mmu-miR-674-3p_R-1	2.21908	0.00165966
Ces2a	5.59365	2.48379	8.40171e-13	mmu-miR-674-5p_R+1	2.98813	0.00275834
Mup7	0.00301727	-8.37254	4.34642e-60	mmu-miR-674-5p_R+1	2.98813	0.00275834
Mup9	0.00355556	-8.13571	8.68472e-66	mmu-miR-674-5p_R+1	2.98813	0.00275834
Mup12	0.00265686	-8.55606	1.26549e-73	mmu-miR-674-5p_R+1	2.98813	0.00275834
Gm21320	0.00307896	-8.34334	3.832e-80	mmu-miR-674-5p_R+1	2.98813	0.00275834
Mup13	0.00178986	-9.12594	6.62747e-46	mmu-miR-674-5p_R+1	2.98813	0.00275834
Hck	6.01008	2.58738	0.00104081	mmu-miR-674-5p_R+1	2.98813	0.00275834
Crip1	8.92862	3.15844	0.00603774	mmu-miR-674-5p_R+1	2.98813	0.00275834
Orm2	5.23608	2.38849	0.000766526	mmu-miR-674-5p_R+1	2.98813	0.00275834
Stat4	3.85078	1.94515	3.29337e-08	mmu-miR-674-5p_R+1	2.98813	0.00275834
Cyp3a11	3.36932	1.75246	9.21873e-08	mmu-miR-674-5p_R+1	2.98813	0.00275834
Psmb8	2.43042	1.28121	0.0149459	mmu-miR-676-3p	1.89734	0.0133239
Entpd2	7.28264	2.86446	1.18033e-08	mmu-miR-676-3p	1.89734	0.0133239
H60b	0.220871	-2.17873	0.000757875	mmu-miR-7219-3p	0.617863	0.0199507
Ces1b	0.238223	-2.06962	6.48792e-09	mmu-miR-872-3p	0.592541	0.00881952
Pex11a	0.287925	-1.79624	4.20972e-05	mmu-miR-872-3p	0.592541	0.00881952
Mki67	5.66446	2.50194	0.00944084	mmu-miR-872-3p	0.592541	0.00881952

## Sheet: YBT vs. WD
Talbe S4. Information of the overlapping DEmRNAs.
Overlapping_mRNAs	mRNA_fc	Log2FC	mRNA_pval	miRNA	miRNA_fc	miRNA_pval
Slc8a1	0.270305	-1.88734	0.00342393	mmu-let-7a-5p	1.22183	0.0240643
Sdr42e1	2.8999	1.536	0.00251629	mmu-let-7a-5p	1.22183	0.0240643
Slc38a1	0.248071	-2.01117	0.0131853	mmu-let-7a-5p	1.22183	0.0240643
Lifr	2.05556	1.03953	0.00796168	mmu-let-7a-5p	1.22183	0.0240643
Nras	0.473823	-1.07758	0.014727	mmu-let-7a-5p	1.22183	0.0240643
Ppara	2.35642	1.2366	0.000456574	mmu-let-7a-5p	1.22183	0.0240643
Mgll	2.48453	1.31297	0.000106563	mmu-let-7a-5p	1.22183	0.0240643
Pld3	0.425485	-1.23282	0.00544221	mmu-let-7a-5p	1.22183	0.0240643
Gm20604	0.48808	-1.03481	0.0106757	mmu-let-7a-5p	1.22183	0.0240643
Moap1	0.48808	-1.03481	0.0106757	mmu-let-7a-5p	1.22183	0.0240643
Pde7a	3.04558	1.60672	0.00703287	mmu-let-7a-5p	1.22183	0.0240643
Ak4	0.454825	-1.13662	0.00105247	mmu-let-7a-5p	1.22183	0.0240643
Cpne8	0.265992	-1.91054	0.000333258	mmu-let-7a-5p	1.22183	0.0240643
Cyp2j6	2.40059	1.26339	0.00021515	mmu-let-7a-5p	1.22183	0.0240643
AB124611	0.213607	-2.22697	0.0228933	mmu-let-7a-5p	1.22183	0.0240643
Gnb1	0.473155	-1.07962	0.00143755	mmu-let-7a-5p	1.22183	0.0240643
Cdk6	0.321405	-1.63754	0.000141387	mmu-let-7a-5p	1.22183	0.0240643
Rundc3b	0.0166131	-5.91154	4.00361e-05	mmu-let-7a-5p	1.22183	0.0240643
Smim14	0.357315	-1.48473	6.94038e-06	mmu-let-7a-5p	1.22183	0.0240643
Ociad2	2.38407	1.25343	0.0262955	mmu-let-7a-5p	1.22183	0.0240643
Rab43	2.18507	1.12768	0.0111972	mmu-let-7a-5p	1.22183	0.0240643
Clec4e	0.0983907	-3.34533	0.0291335	mmu-let-7a-5p	1.22183	0.0240643
Clec12a	0.238382	-2.06865	0.00456642	mmu-let-7a-5p	1.22183	0.0240643
Slco1a1	21.0887	4.3984	4.92279e-30	mmu-let-7a-5p	1.22183	0.0240643
Pira2	0.163023	-2.61685	0.005641	mmu-let-7a-5p	1.22183	0.0240643
Cxcl9	0.286818	-1.80179	0.0104562	mmu-let-7a-5p	1.22183	0.0240643
Arhgap24	3.27446	1.71126	0.0119192	mmu-let-7a-5p	1.22183	0.0240643
Tmed5	2.91413	1.54307	0.00222276	mmu-let-7a-5p	1.22183	0.0240643
Gltp	0.246243	-2.02185	0.02353	mmu-let-7a-5p	1.22183	0.0240643
P2rx4	0.436865	-1.19474	0.00221627	mmu-let-7a-5p	1.22183	0.0240643
Mafk	0.488966	-1.0322	0.0236931	mmu-let-7a-5p	1.22183	0.0240643
A530064D06Rik	0.0505836	-4.30519	0.0387972	mmu-let-7a-5p	1.22183	0.0240643
Treml2	0.104554	-3.25768	0.0233281	mmu-let-7a-5p	1.22183	0.0240643
Trem2	0.0240498	-5.37783	2.52287e-05	mmu-let-7a-5p	1.22183	0.0240643
Vmac	4.35281	2.12195	0.0341421	mmu-let-7a-5p	1.22183	0.0240643
Vav1	0.325933	-1.61735	0.0268268	mmu-let-7a-5p	1.22183	0.0240643
Smpd3	0.0716425	-3.80304	3.39279e-07	mmu-let-7a-5p	1.22183	0.0240643
Onecut2	3.00705	1.58835	9.05163e-06	mmu-let-7a-5p	1.22183	0.0240643
Prpf19	0.454739	-1.13689	0.000372108	mmu-let-7a-5p	1.22183	0.0240643
Ido2	2.83261	1.50213	0.00386334	mmu-let-7a-5p	1.22183	0.0240643
Eif4ebp1	0.355291	-1.49293	0.00255522	mmu-let-7a-5p	1.22183	0.0240643
Nrg1	0.168726	-2.56725	0.00347956	mmu-let-7a-5p	1.22183	0.0240643
Acsl1	3.25176	1.70122	2.70081e-07	mmu-let-7a-5p	1.22183	0.0240643
Rpl18a	0.3887	-1.36327	3.97001e-05	mmu-let-7a-5p	1.22183	0.0240643
Haus8	0.244352	-2.03297	0.0445328	mmu-let-7a-5p	1.22183	0.0240643
Ces1g	0.367891	-1.44265	1.67941e-05	mmu-let-7a-5p	1.22183	0.0240643
Fbxl2	6.73092	2.7508	0.0210343	mmu-let-7a-5p	1.22183	0.0240643
Marcks	0.1755	-2.51045	0.00965409	mmu-let-7a-5p	1.22183	0.0240643
Slc16a10	2.11541	1.08094	0.00129086	mmu-let-7a-5p	1.22183	0.0240643
Slc29a3	0.418551	-1.25652	0.0484119	mmu-let-7a-5p	1.22183	0.0240643
Rab36	3.8164	1.93221	0.0195371	mmu-let-7a-5p	1.22183	0.0240643
Amot	0.334678	-1.57916	0.000147864	mmu-let-7a-5p	1.22183	0.0240643
Txlng	3.13619	1.64901	0.000141343	mmu-let-7a-5p	1.22183	0.0240643
Dab1	0.0410105	-4.60786	0.00254602	mmu-let-7a-5p	1.22183	0.0240643
Ttc39a	0.225412	-2.14937	0.0199133	mmu-let-7a-5p	1.22183	0.0240643
Necap2	0.368054	-1.44201	0.0492016	mmu-let-7a-5p	1.22183	0.0240643
Szrd1	2.24184	1.16468	0.0417626	mmu-let-7a-5p	1.22183	0.0240643
Trp53inp2	8.17498	3.03121	3.6964e-07	mmu-let-7a-5p	1.22183	0.0240643
Tgm2	0.260951	-1.93815	9.71615e-10	mmu-let-7a-5p	1.22183	0.0240643
Ctcfl	4.71771	2.23809	0.0388011	mmu-let-7a-5p	1.22183	0.0240643
Zbp1	0.132745	-2.91327	1.83773e-07	mmu-let-7a-5p	1.22183	0.0240643
Slc7a11	0.00795023	-6.97479	1.00036e-29	mmu-let-7a-5p	1.22183	0.0240643
Med12l	6.8887	2.78423	0.0038216	mmu-let-7a-5p	1.22183	0.0240643
Mefv	0.180524	-2.46974	0.048563	mmu-let-7a-5p	1.22183	0.0240643
Ppl	0.418366	-1.25716	0.0273827	mmu-let-7a-5p	1.22183	0.0240643
Abat	2.11588	1.08126	0.000890162	mmu-let-7a-5p	1.22183	0.0240643
Emp2	0.278782	-1.84279	0.0278845	mmu-let-7a-5p	1.22183	0.0240643
Ap2m1	0.321884	-1.63539	7.74545e-07	mmu-let-7a-5p	1.22183	0.0240643
Lrrc15	11.5593	3.53098	0.00664932	mmu-let-7a-5p	1.22183	0.0240643
Parp14	0.347549	-1.52471	2.94554e-06	mmu-let-7a-5p	1.22183	0.0240643
Dtx3l	0.479794	-1.05951	0.0011569	mmu-let-7a-5p	1.22183	0.0240643
Tnfrsf19	0.394559	-1.34169	0.0125538	mmu-let-7a-5p	1.22183	0.0240643
Acod1	0.0704446	-3.82737	0.018087	mmu-let-7a-5p	1.22183	0.0240643
Abcc4	0.200908	-2.31539	1.05831e-08	mmu-let-7a-5p	1.22183	0.0240643
Ankrd33b	7.0126	2.80995	5.6991e-05	mmu-let-7a-5p	1.22183	0.0240643
Slc1a2	8.25694	3.04561	4.22149e-13	mmu-let-7a-5p	1.22183	0.0240643
Rasgrp1	0.268887	-1.89493	0.0280581	mmu-let-7a-5p	1.22183	0.0240643
Casc4	3.47869	1.79854	0.0197268	mmu-let-7a-5p	1.22183	0.0240643
Prn	6.3553	2.66796	0.0169094	mmu-let-7a-5p	1.22183	0.0240643
Gpcpd1	2.85624	1.51412	2.61583e-05	mmu-let-7a-5p	1.22183	0.0240643
Tubb4b	0.226925	-2.13972	1.88213e-09	mmu-let-7a-5p	1.22183	0.0240643
Slc25a25	7.63803	2.9332	2.56736e-11	mmu-let-7a-5p	1.22183	0.0240643
Cytip	0.208474	-2.26206	0.0464507	mmu-let-7a-5p	1.22183	0.0240643
B3galt1	4.21488	2.07549	3.24147e-07	mmu-let-7a-5p	1.22183	0.0240643
Cers6	0.494203	-1.01683	0.00458263	mmu-let-7a-5p	1.22183	0.0240643
Foxq1	0.000163584	-12.5777	1.13063e-05	mmu-let-7a-5p	1.22183	0.0240643
Syk	0.397895	-1.32954	0.0215434	mmu-let-7a-5p	1.22183	0.0240643
Golm1	0.20412	-2.29251	0.0028549	mmu-let-7a-5p	1.22183	0.0240643
Slc12a7	3.22948	1.6913	4.46124e-08	mmu-let-7a-5p	1.22183	0.0240643
Ppm1h	0.260133	-1.94268	0.000451861	mmu-let-7a-5p	1.22183	0.0240643
Suox	6.56038	2.71378	3.2811e-05	mmu-let-7a-5p	1.22183	0.0240643
Ccdc157	2.10138	1.07133	0.0372788	mmu-let-7a-5p	1.22183	0.0240643
Plek	0.321779	-1.63586	0.024911	mmu-let-7a-5p	1.22183	0.0240643
Cdk5r1	135.115	7.07804	0.0172536	mmu-let-7a-5p	1.22183	0.0240643
Slfn1	0.15711	-2.67015	0.0494542	mmu-let-7a-5p	1.22183	0.0240643
Rasl10b	0.0983142	-3.34646	0.0227317	mmu-let-7a-5p	1.22183	0.0240643
Ccl9	0.147879	-2.75751	4.73632e-13	mmu-let-7a-5p	1.22183	0.0240643
Nkiras2	0.387776	-1.3667	0.0320805	mmu-let-7a-5p	1.22183	0.0240643
G6pc	9.40991	3.23418	8.75397e-15	mmu-let-7a-5p	1.22183	0.0240643
Hn1	0.414434	-1.27079	0.0454693	mmu-let-7a-5p	1.22183	0.0240643
Acox1	2.02082	1.01494	0.00203198	mmu-let-7a-5p	1.22183	0.0240643
Adh4	4.69927	2.23244	2.57513e-09	mmu-let-7a-5p	1.22183	0.0240643
Uox	2.26895	1.18202	0.00020226	mmu-let-7a-5p	1.22183	0.0240643
Rps20	0.473771	-1.07774	0.0122515	mmu-let-7a-5p	1.22183	0.0240643
Cyp7a1	47.6315	5.57384	1.17438e-24	mmu-let-7a-5p	1.22183	0.0240643
Tpm2	11.1446	3.47828	0.0039913	mmu-let-7a-5p	1.22183	0.0240643
Coro2a	0.213819	-2.22554	0.0170719	mmu-let-7a-5p	1.22183	0.0240643
Ugcg	0.469352	-1.09126	0.00863766	mmu-let-7a-5p	1.22183	0.0240643
Psat1	0.213697	-2.22636	7.42082e-06	mmu-let-7a-5p	1.22183	0.0240643
Vldlr	0.129296	-2.95126	5.56758e-07	mmu-let-7a-5p	1.22183	0.0240643
Cd274	0.196129	-2.35012	0.000680992	mmu-let-7a-5p	1.22183	0.0240643
Ifit2	0.0251236	-5.31481	0.000129927	mmu-let-7a-5p	1.22183	0.0240643
Pank1	2.49767	1.32059	2.27959e-05	mmu-let-7a-5p	1.22183	0.0240643
Pdlim1	0.325347	-1.61995	0.002609	mmu-let-7a-5p	1.22183	0.0240643
Scd2	0.160303	-2.64112	3.53373e-08	mmu-let-7a-5p	1.22183	0.0240643
Adrb1	912.713	9.83402	0.000524199	mmu-let-7a-5p	1.22183	0.0240643
Ablim1	0.255252	-1.97001	2.94588e-08	mmu-let-7a-5p	1.22183	0.0240643
Plekhm3	0.298104	-1.74611	0.0112763	mmu-let-7a-5p	1.22183	0.0240643
Idh1	2.14596	1.10163	0.00201298	mmu-let-7a-5p	1.22183	0.0240643
Inpp5d	0.369845	-1.43501	0.00919194	mmu-let-7a-5p	1.22183	0.0240643
Tfcp2l1	0.455223	-1.13536	0.027207	mmu-let-7a-5p	1.22183	0.0240643
Bhmt	2.98452	1.5775	7.33063e-05	mmu-let-7a-5p	1.22183	0.0240643
Tnpo1	0.48218	-1.05236	0.00270033	mmu-let-7a-5p	1.22183	0.0240643
Adk	2.56674	1.35994	4.38441e-05	mmu-let-7a-5p	1.22183	0.0240643
Slc7a8	0.283613	-1.818	0.00385117	mmu-let-7a-5p	1.22183	0.0240643
Slc7a1	0.189435	-2.40022	2.37411e-05	mmu-let-7a-5p	1.22183	0.0240643
Ube2h	2.14222	1.0991	0.00405829	mmu-let-7a-5p	1.22183	0.0240643
Wipf3	0.251232	-1.99291	0.00022082	mmu-let-7a-5p	1.22183	0.0240643
Soat1	0.179973	-2.47415	7.49139e-07	mmu-let-7a-5p	1.22183	0.0240643
Fcgr3	0.163533	-2.61235	0.000961661	mmu-let-7a-5p	1.22183	0.0240643
Ly9	0.12952	-2.94876	0.00311157	mmu-let-7a-5p	1.22183	0.0240643
Cd84	0.353943	-1.49841	0.0135926	mmu-let-7a-5p	1.22183	0.0240643
Crp	0.407965	-1.29348	0.000433058	mmu-let-7a-5p	1.22183	0.0240643
Camk1d	3.54042	1.82392	5.1396e-05	mmu-let-7a-5p	1.22183	0.0240643
Rras	0.449803	-1.15264	0.0254811	mmu-let-7a-5p	1.22183	0.0240643
Nnmt	5.30987	2.40868	0.00898283	mmu-let-7a-5p	1.22183	0.0240643
Myo5a	0.235844	-2.08409	0.0244685	mmu-let-7a-5p	1.22183	0.0240643
Fam46a	0.370622	-1.43198	0.0346778	mmu-let-7a-5p	1.22183	0.0240643
Nt5e	0.39585	-1.33697	0.0311505	mmu-let-7a-5p	1.22183	0.0240643
Plxnb1	2.59538	1.37595	0.000540719	mmu-let-7a-5p	1.22183	0.0240643
Immp2l	2.93166	1.55172	0.00545873	mmu-let-7a-5p	1.22183	0.0240643
Sptlc2	0.473952	-1.07719	0.00281755	mmu-let-7a-5p	1.22183	0.0240643
Tmprss2	0.312001	-1.68038	0.0378148	mmu-let-7a-5p	1.22183	0.0240643
Hn1l	2.94401	1.55778	0.0324248	mmu-let-7a-5p	1.22183	0.0240643
Cdkn1a	0.323249	-1.62928	0.00133764	mmu-let-7a-5p	1.22183	0.0240643
Pim1	2.78322	1.47675	0.000145113	mmu-let-7a-5p	1.22183	0.0240643
Glo1	2.05471	1.03893	0.000763032	mmu-let-7a-5p	1.22183	0.0240643
Tead1	0.479742	-1.05967	0.00343471	mmu-let-7a-5p	1.22183	0.0240643
Aldoa	0.490069	-1.02894	0.00165337	mmu-let-7a-5p	1.22183	0.0240643
Prrt2	0.473367	-1.07897	0.000889131	mmu-let-7a-5p	1.22183	0.0240643
Col4a2	0.489726	-1.02995	0.012491	mmu-let-7a-5p	1.22183	0.0240643
Trim2	2.42894	1.28032	0.00138669	mmu-let-7a-5p	1.22183	0.0240643
Efna1	2.74562	1.45713	0.000585185	mmu-let-7a-5p	1.22183	0.0240643
Fcgr1	0.2143	-2.2223	0.0151486	mmu-let-7a-5p	1.22183	0.0240643
Capza1	0.496849	-1.00912	0.0189573	mmu-let-7a-5p	1.22183	0.0240643
Gstm4	0.272195	-1.87729	1.07258e-06	mmu-let-7a-5p	1.22183	0.0240643
Arl6ip5	0.380443	-1.39425	0.00312438	mmu-let-7b-3p	1.91283	0.00123558
Fam84b	0.079307	-3.65641	0.00106849	mmu-let-7b-3p	1.91283	0.00123558
Inhba	4.03399	2.01221	0.0087943	mmu-let-7b-3p	1.91283	0.00123558
Marveld1	5.07679	2.34392	0.00454522	mmu-let-7b-3p	1.91283	0.00123558
Ppm1k	2.63356	1.39702	0.000226251	mmu-let-7b-3p	1.91283	0.00123558
Gm4951	2.29427	1.19803	0.00038382	mmu-let-7b-3p	1.91283	0.00123558
Susd6	0.346938	-1.52725	0.0019805	mmu-let-7b-3p	1.91283	0.00123558
Slc10a1	4.07803	2.02787	5.15537e-10	mmu-let-7b-3p	1.91283	0.00123558
Gnai1	6.63877	2.73092	0.00360342	mmu-let-7b-3p	1.91283	0.00123558
Slc34a2	5.82717	2.5428	0.0137758	mmu-let-7b-3p	1.91283	0.00123558
Nipal1	0.0324994	-4.94344	2.09014e-05	mmu-let-7b-3p	1.91283	0.00123558
Nat8f6	26.9092	4.75003	1.41333e-05	mmu-let-7b-3p	1.91283	0.00123558
Clstn3	13.8599	3.79284	3.01758e-11	mmu-let-7b-3p	1.91283	0.00123558
Ccnd2	0.450331	-1.15094	0.0149119	mmu-let-7b-3p	1.91283	0.00123558
Clec2h	0.313397	-1.67394	0.0315113	mmu-let-7b-3p	1.91283	0.00123558
Ksr2	0.289881	-1.78647	0.0423673	mmu-let-7b-3p	1.91283	0.00123558
Hrk	0.0256201	-5.28658	0.0237794	mmu-let-7b-3p	1.91283	0.00123558
Caln1	5.76234	2.52665	0.00848303	mmu-let-7b-3p	1.91283	0.00123558
Slc25a15	2.46911	1.30399	7.27662e-05	mmu-let-7b-3p	1.91283	0.00123558
Esr1	0.342891	-1.54418	0.00915983	mmu-let-7b-3p	1.91283	0.00123558
Mfsd4b1	2.21884	1.14981	0.0190267	mmu-let-7b-3p	1.91283	0.00123558
Ddit4	0.258483	-1.95186	0.00736203	mmu-let-7b-3p	1.91283	0.00123558
Ctps2	0.396615	-1.33419	0.0255876	mmu-let-7b-3p	1.91283	0.00123558
Mycl	6.49786	2.69997	0.00564922	mmu-let-7b-3p	1.91283	0.00123558
Zdhhc18	0.474915	-1.07426	0.012079	mmu-let-7b-3p	1.91283	0.00123558
Pgd	0.33811	-1.56444	2.88409e-05	mmu-let-7b-3p	1.91283	0.00123558
Snhg11	4.52028	2.17641	8.51671e-05	mmu-let-7b-3p	1.91283	0.00123558
Zfp704	0.323166	-1.62965	3.191e-05	mmu-let-7b-3p	1.91283	0.00123558
Ctsb	0.483853	-1.04736	0.00108207	mmu-let-7b-3p	1.91283	0.00123558
Derl1	0.334564	-1.57965	0.000125758	mmu-let-7b-3p	1.91283	0.00123558
Csf2rb2	0.179565	-2.47742	0.0014883	mmu-let-7b-3p	1.91283	0.00123558
St6galnac6	4.06492	2.02323	0.000338158	mmu-let-7b-3p	1.91283	0.00123558
AI182371	2.02993	1.02143	0.00249961	mmu-let-7b-3p	1.91283	0.00123558
Ube2l6	0.399183	-1.32488	0.00021036	mmu-let-7b-3p	1.91283	0.00123558
Stk10	0.225918	-2.14613	4.04165e-05	mmu-let-7b-3p	1.91283	0.00123558
Gpr137b	0.2047	-2.28842	0.00133545	mmu-let-7b-3p	1.91283	0.00123558
Lin7a	3.43573	1.78062	0.0256669	mmu-let-7b-3p	1.91283	0.00123558
Camk2b	0.316838	-1.65818	0.00351897	mmu-let-7b-3p	1.91283	0.00123558
Rab11fip4	0.321039	-1.63918	0.00086684	mmu-let-7b-3p	1.91283	0.00123558
Cd300e	0.134832	-2.89076	0.00237813	mmu-let-7b-3p	1.91283	0.00123558
Cyp2j5	2.05249	1.03737	0.000788464	mmu-let-7b-3p	1.91283	0.00123558
Maoa	0.342268	-1.5468	0.0102632	mmu-let-7b-3p	1.91283	0.00123558
Isoc2a	2.10835	1.07611	0.00142933	mmu-let-7b-3p	1.91283	0.00123558
Gdf2	7.56108	2.91859	0.0370621	mmu-let-7b-3p	1.91283	0.00123558
Homez	0.0507401	-4.30073	0.0116521	mmu-let-7b-3p	1.91283	0.00123558
Cnot4	2.32708	1.21852	0.0269861	mmu-let-7b-3p	1.91283	0.00123558
Actr3	0.466336	-1.10056	0.00263139	mmu-let-7b-3p	1.91283	0.00123558
Ptprc	0.295621	-1.75818	3.89429e-05	mmu-let-7b-3p	1.91283	0.00123558
Tomm40l	4.63059	2.2112	0.000114821	mmu-let-7b-3p	1.91283	0.00123558
F11r	0.487174	-1.03749	0.00389475	mmu-let-7b-3p	1.91283	0.00123558
Rnf121	0.383972	-1.38093	0.000207329	mmu-let-7b-3p	1.91283	0.00123558
6030419C18Rik	0.0193635	-5.69052	0.0100302	mmu-let-7b-3p	1.91283	0.00123558
Srprb	0.470197	-1.08866	0.000918707	mmu-let-7b-3p	1.91283	0.00123558
Cmpk2	0.212132	-2.23697	0.00161848	mmu-let-7b-3p	1.91283	0.00123558
Nampt	0.4171	-1.26153	0.000129965	mmu-let-7b-3p	1.91283	0.00123558
Serpina1a	2.12147	1.08507	0.00072396	mmu-let-7b-3p	1.91283	0.00123558
Itpripl2	0.31603	-1.66187	0.000234065	mmu-let-7b-3p	1.91283	0.00123558
Dcun1d3	4.92281	2.29948	9.77577e-05	mmu-let-7b-3p	1.91283	0.00123558
Slc25a22	2.27842	1.18803	0.000378011	mmu-let-7b-3p	1.91283	0.00123558
Ccnd1	0.0810057	-3.62583	2.89434e-19	mmu-let-7b-3p	1.91283	0.00123558
Hist2h2be	0.00149736	-9.38336	0.00929961	mmu-let-7b-3p	1.91283	0.00123558
Hmgcs2	2.22049	1.15088	0.000498473	mmu-let-7b-3p	1.91283	0.00123558
Kcna2	0.248303	-2.00983	0.032874	mmu-let-7b-3p	1.91283	0.00123558
Mpeg1	0.20013	-2.32099	2.4791e-05	mmu-let-7b-5p	2.01927	0.00450814
Insig1	2.20797	1.14272	0.0095601	mmu-let-7b-5p	2.01927	0.00450814
Mup1	442.813	8.79056	5.87429e-90	mmu-let-7b-5p	2.01927	0.00450814
Mup14	540.723	9.07875	7.54115e-100	mmu-let-7b-5p	2.01927	0.00450814
Mup19	531.172	9.05303	2.40461e-75	mmu-let-7b-5p	2.01927	0.00450814
Plekha6	2.65709	1.40985	3.8679e-05	mmu-let-7b-5p	2.01927	0.00450814
Rasal2	2.41441	1.27167	0.00972747	mmu-let-7b-5p	2.01927	0.00450814
Hsd3b3	3.19233	1.67461	8.05288e-07	mmu-let-7b-5p	2.01927	0.00450814
Rps6ka4	0.487081	-1.03777	0.0427564	mmu-let-7b-5p	2.01927	0.00450814
Cd38	0.47862	-1.06305	0.0256216	mmu-let-7b-5p	2.01927	0.00450814
Hk2	0.257382	-1.95802	0.0246692	mmu-let-7b-5p	2.01927	0.00450814
Ly6e	0.124903	-3.00112	2.18719e-14	mmu-let-7b-5p	2.01927	0.00450814
Arhgef2	0.206228	-2.27769	2.13155e-07	mmu-let-7b-5p	2.01927	0.00450814
Pusl1	0.375497	-1.41313	0.0494332	mmu-let-7b-5p	2.01927	0.00450814
Prom1	0.0799794	-3.64423	7.90852e-10	mmu-let-7b-5p	2.01927	0.00450814
Ugt2a3	2.06504	1.04617	0.00558714	mmu-let-7b-5p	2.01927	0.00450814
Nat8f2	2.20933	1.14361	0.00110727	mmu-let-7b-5p	2.01927	0.00450814
Cidec	8.48966	3.08571	2.47402e-05	mmu-let-7b-5p	2.01927	0.00450814
Mkrn2os	0.289671	-1.78751	0.0253438	mmu-let-7b-5p	2.01927	0.00450814
Slc15a5	8.6214	3.10792	0.00212795	mmu-let-7b-5p	2.01927	0.00450814
Gbp6	0.231004	-2.11401	1.26606e-06	mmu-let-7b-5p	2.01927	0.00450814
2900026A02Rik	2.23761	1.16196	0.00466129	mmu-let-7b-5p	2.01927	0.00450814
Oasl1	0.212901	-2.23175	7.24102e-05	mmu-let-7b-5p	2.01927	0.00450814
Oas2	0.408546	-1.29143	0.0208388	mmu-let-7b-5p	2.01927	0.00450814
Myo1f	0.195527	-2.35456	0.000102413	mmu-let-7b-5p	2.01927	0.00450814
H2-Ab1	0.272274	-1.87687	5.87089e-06	mmu-let-7b-5p	2.01927	0.00450814
H2-T24	0.447692	-1.15942	0.000286694	mmu-let-7b-5p	2.01927	0.00450814
Plin3	0.360738	-1.47098	7.33377e-05	mmu-let-7b-5p	2.01927	0.00450814
Calm2	0.484726	-1.04476	0.0156073	mmu-let-7b-5p	2.01927	0.00450814
Cyb5b	3.26	1.70487	0.00816335	mmu-let-7b-5p	2.01927	0.00450814
Sc5d	2.28577	1.19268	0.00189511	mmu-let-7b-5p	2.01927	0.00450814
Adrb2	0.000489157	-10.9974	0.000526952	mmu-let-7b-5p	2.01927	0.00450814
Slc3a2	0.233649	-2.09759	3.52097e-09	mmu-let-7b-5p	2.01927	0.00450814
Rasa3	0.465777	-1.10229	0.0148002	mmu-let-7b-5p	2.01927	0.00450814
Slc25a42	3.78347	1.91971	3.50317e-09	mmu-let-7b-5p	2.01927	0.00450814
Adgre5	0.385385	-1.37563	0.000283071	mmu-let-7b-5p	2.01927	0.00450814
Rtp3	4.45664	2.15596	0.0011809	mmu-let-7b-5p	2.01927	0.00450814
Sec22c	4.37989	2.1309	0.0196945	mmu-let-7b-5p	2.01927	0.00450814
Ctgf	0.316937	-1.65773	0.0333526	mmu-let-7b-5p	2.01927	0.00450814
Sumo3	0.475493	-1.0725	0.0189265	mmu-let-7b-5p	2.01927	0.00450814
Prkx	0.256944	-1.96048	0.0151715	mmu-let-7b-5p	2.01927	0.00450814
Msn	0.293641	-1.76787	3.76222e-07	mmu-let-7b-5p	2.01927	0.00450814
Il2rg	0.209109	-2.25767	0.026029	mmu-let-7b-5p	2.01927	0.00450814
Sh3bgrl	2.00407	1.00294	0.0193986	mmu-let-7b-5p	2.01927	0.00450814
Pik3cd	0.319468	-1.64626	0.00671947	mmu-let-7b-5p	2.01927	0.00450814
Tpx2	0.143902	-2.79684	0.0433065	mmu-let-7b-5p	2.01927	0.00450814
Celsr1	2.26098	1.17695	0.00983121	mmu-let-7b-5p	2.01927	0.00450814
Racgap1	0.156501	-2.67576	0.0264832	mmu-let-7b-5p	2.01927	0.00450814
Lpp	0.343348	-1.54226	0.00042884	mmu-let-7b-5p	2.01927	0.00450814
Sema5b	81.4283	6.34746	2.52285e-09	mmu-let-7b-5p	2.01927	0.00450814
Tnfrsf10b	0.134576	-2.89351	0.043626	mmu-let-7b-5p	2.01927	0.00450814
Sla	0.270388	-1.8869	0.0313929	mmu-let-7b-5p	2.01927	0.00450814
Ptp4a3	0.399161	-1.32496	0.0347462	mmu-let-7b-5p	2.01927	0.00450814
Cds2	0.283511	-1.81852	3.24505e-07	mmu-let-7b-5p	2.01927	0.00450814
Nebl	0.0607392	-4.04123	9.36969e-08	mmu-let-7b-5p	2.01927	0.00450814
Acbd5	2.16424	1.11386	0.000585619	mmu-let-7b-5p	2.01927	0.00450814
Sardh	2.37637	1.24876	0.000233285	mmu-let-7b-5p	2.01927	0.00450814
Uck1	3.09992	1.63223	0.000114868	mmu-let-7b-5p	2.01927	0.00450814
Upp2	3.25982	1.70479	0.000270893	mmu-let-7b-5p	2.01927	0.00450814
Rnf145	0.474537	-1.07541	0.00122697	mmu-let-7b-5p	2.01927	0.00450814
Gm12185	0.191078	-2.38776	0.0189326	mmu-let-7b-5p	2.01927	0.00450814
Slc22a5	2.37728	1.24931	0.000131795	mmu-let-7b-5p	2.01927	0.00450814
Irgm2	0.280596	-1.83343	1.47967e-05	mmu-let-7b-5p	2.01927	0.00450814
Abr	0.442993	-1.17465	0.0152655	mmu-let-7b-5p	2.01927	0.00450814
Smim13	0.0343677	-4.8628	0.000186255	mmu-let-7b-5p	2.01927	0.00450814
Tpmt	3.29684	1.72108	0.000754184	mmu-let-7b-5p	2.01927	0.00450814
Chpt1	2.73719	1.4527	5.23103e-05	mmu-let-7b-5p	2.01927	0.00450814
Trhde	9.01311	3.17202	0.039333	mmu-let-7b-5p	2.01927	0.00450814
Lyz2	0.10487	-3.25333	1.71467e-09	mmu-let-7b-5p	2.01927	0.00450814
Ahsa2	2.73651	1.45234	0.0185952	mmu-let-7b-5p	2.01927	0.00450814
Slfn5	0.363697	-1.45919	0.00138841	mmu-let-7b-5p	2.01927	0.00450814
Slfn8	0.313549	-1.67324	0.0374104	mmu-let-7b-5p	2.01927	0.00450814
Ccl6	0.0768833	-3.70119	1.8991e-05	mmu-let-7b-5p	2.01927	0.00450814
Gna13	3.01165	1.59055	0.00032291	mmu-let-7b-5p	2.01927	0.00450814
Cd300lf	0.263546	-1.92387	0.0216286	mmu-let-7b-5p	2.01927	0.00450814
Atp6v0d2	0.212787	-2.23252	0.0371549	mmu-let-7b-5p	2.01927	0.00450814
Rragd	0.135666	-2.88187	0.000334629	mmu-let-7b-5p	2.01927	0.00450814
Ddx58	0.337759	-1.56593	3.31157e-05	mmu-let-7b-5p	2.01927	0.00450814
Col27a1	11.0855	3.47061	5.13312e-14	mmu-let-7b-5p	2.01927	0.00450814
Ifit1	0.101801	-3.29618	0.00563115	mmu-let-7b-5p	2.01927	0.00450814
Cyp2c55	0.0545714	-4.19571	1.53816e-24	mmu-let-7b-5p	2.01927	0.00450814
Cyp2c50	6.49493	2.69931	6.39285e-11	mmu-let-7b-5p	2.01927	0.00450814
Cyp2c70	0.474797	-1.07462	0.00243069	mmu-let-7b-5p	2.01927	0.00450814
Scd1	0.312111	-1.67987	1.62066e-07	mmu-let-7b-5p	2.01927	0.00450814
Ccdc120	0.112587	-3.15089	2.88534e-05	mmu-let-7b-5p	2.01927	0.00450814
F9	2.19212	1.13233	0.00707941	mmu-let-7b-5p	2.01927	0.00450814
Dbi	2.12527	1.08764	0.00100156	mmu-let-7b-5p	2.01927	0.00450814
Nr1d2	2.15606	1.1084	0.00288332	mmu-let-7b-5p	2.01927	0.00450814
Gmfb	0.403251	-1.31025	0.00714963	mmu-let-7b-5p	2.01927	0.00450814
Samd4	0.445046	-1.16797	0.0311055	mmu-let-7b-5p	2.01927	0.00450814
Ajuba	0.341011	-1.55211	0.031945	mmu-let-7b-5p	2.01927	0.00450814
Pck2	0.362142	-1.46537	0.0200157	mmu-let-7b-5p	2.01927	0.00450814
Peg10	4.17754	2.06265	0.0218898	mmu-let-7b-5p	2.01927	0.00450814
Gpnmb	0.00548983	-7.50902	3.09891e-33	mmu-let-7b-5p	2.01927	0.00450814
Insig2	0.490186	-1.0286	0.00180423	mmu-let-7b-5p	2.01927	0.00450814
Dclre1c	2.1284	1.08977	0.0218172	mmu-let-7b-5p	2.01927	0.00450814
Spty2d1	0.457063	-1.12954	0.0327196	mmu-let-7b-5p	2.01927	0.00450814
Fancf	1816.46	10.8269	0.000680268	mmu-let-7b-5p	2.01927	0.00450814
Mfge8	0.157487	-2.6667	9.46907e-08	mmu-let-7b-5p	2.01927	0.00450814
Nox4	3.01259	1.591	2.49995e-05	mmu-let-7b-5p	2.01927	0.00450814
Prss23	0.0793469	-3.65568	0.0368119	mmu-let-7b-5p	2.01927	0.00450814
Rps3	0.415989	-1.26538	0.000259277	mmu-let-7b-5p	2.01927	0.00450814
Il10ra	0.266012	-1.91044	0.00231928	mmu-let-7b-5p	2.01927	0.00450814
Spg21	0.42386	-1.23834	0.00681767	mmu-let-7b-5p	2.01927	0.00450814
Gsta1	0.0555055	-4.17123	4.99401e-29	mmu-let-7b-5p	2.01927	0.00450814
Gm3776	0.0555055	-4.17123	4.99401e-29	mmu-let-7b-5p	2.01927	0.00450814
Gsta2	0.268979	-1.89443	1.76476e-07	mmu-let-7b-5p	2.01927	0.00450814
Shisa5	0.24168	-2.04883	2.88275e-05	mmu-let-7b-5p	2.01927	0.00450814
Arhgdia	0.173707	-2.52527	7.09692e-08	mmu-let-7b-5p	2.01927	0.00450814
Odc1	0.474883	-1.07436	0.0086763	mmu-let-7b-5p	2.01927	0.00450814
Rsad2	0.0983517	-3.34591	2.68408e-10	mmu-let-7b-5p	2.01927	0.00450814
Bzw2	0.34154	-1.54987	0.0470123	mmu-let-7b-5p	2.01927	0.00450814
Dnajb9	2.89215	1.53214	0.0176346	mmu-let-7b-5p	2.01927	0.00450814
Srp54a	0.432249	-1.21006	0.00737036	mmu-let-7b-5p	2.01927	0.00450814
Srp54b	0.460675	-1.11818	0.0104511	mmu-let-7b-5p	2.01927	0.00450814
Syne3	2.00272	1.00196	0.0462643	mmu-let-7b-5p	2.01927	0.00450814
Mrpl17	0.362732	-1.46303	0.00270206	mmu-let-7b-5p	2.01927	0.00450814
Gprc5b	6.73282	2.75121	0.0334985	mmu-let-7b-5p	2.01927	0.00450814
Fadd	0.140385	-2.83254	0.000992438	mmu-let-7b-5p	2.01927	0.00450814
Cdc42se1	0.423962	-1.23799	0.0281569	mmu-let-7b-5p	2.01927	0.00450814
Hsd3b2	3.19233	1.67461	8.05288e-07	mmu-let-7b-5p	2.01927	0.00450814
Trmt12	1137.22	10.1513	0.00355599	mmu-let-7c-5p	1.48471	0.00233579
Myo1c	0.429837	-1.21814	0.000364708	mmu-let-7c-5p	1.48471	0.00233579
Pde9a	3.44092	1.78279	0.00914601	mmu-let-7c-5p	1.48471	0.00233579
Arhgap25	0.282966	-1.8213	0.0296357	mmu-let-7c-5p	1.48471	0.00233579
Nup210	0.468961	-1.09246	0.00277647	mmu-let-7c-5p	1.48471	0.00233579
Bri3bp	3.84713	1.94378	0.0027775	mmu-let-7c-5p	1.48471	0.00233579
Por	0.343028	-1.5436	7.37003e-06	mmu-let-7c-5p	1.48471	0.00233579
Treml4	0.217401	-2.20157	0.0174724	mmu-let-7c-5p	1.48471	0.00233579
Dsg1a	0.0724281	-3.78731	0.0489923	mmu-let-7c-5p	1.48471	0.00233579
B4galt6	0.201423	-2.3117	0.000470988	mmu-let-7c-5p	1.48471	0.00233579
Fads3	2.20004	1.13753	0.0332184	mmu-let-7c-5p	1.48471	0.00233579
Hapln4	0.284112	-1.81547	0.00851631	mmu-let-7c-5p	1.48471	0.00233579
Myo9b	0.432455	-1.20938	0.000393487	mmu-let-7c-5p	1.48471	0.00233579
Tgfbr2	0.451528	-1.14711	0.00121308	mmu-let-7c-5p	1.48471	0.00233579
Car3	145.083	7.18074	1.07705e-22	mmu-let-7c-5p	1.48471	0.00233579
Cyp7b1	8.19495	3.03474	1.51015e-17	mmu-let-7c-5p	1.48471	0.00233579
Slc38a2	2.17115	1.11846	0.000631645	mmu-let-7c-5p	1.48471	0.00233579
Nckap1l	0.316151	-1.66132	0.000139641	mmu-let-7c-5p	1.48471	0.00233579
Hmox2	0.48852	-1.03351	0.0207158	mmu-let-7c-5p	1.48471	0.00233579
Rac2	0.235642	-2.08533	0.00106331	mmu-let-7c-5p	1.48471	0.00233579
Cmah	3.5092	1.81114	1.50218e-08	mmu-let-7c-5p	1.48471	0.00233579
Adtrp	2.59061	1.37329	5.73832e-05	mmu-let-7c-5p	1.48471	0.00233579
Hk3	0.370327	-1.43313	0.0144	mmu-let-7c-5p	1.48471	0.00233579
Cirbp	0.453246	-1.14164	0.0451497	mmu-let-7c-5p	1.48471	0.00233579
Rpl41	0.474085	-1.07678	0.0105083	mmu-let-7c-5p	1.48471	0.00233579
Prkca	0.349713	-1.51576	0.000594843	mmu-let-7c-5p	1.48471	0.00233579
Stat1	0.319428	-1.64644	2.11243e-06	mmu-let-7c-5p	1.48471	0.00233579
Pnkd	2.13201	1.09221	0.0168521	mmu-let-7c-5p	1.48471	0.00233579
Plaur	0.0712466	-3.81103	0.00576185	mmu-let-7c-5p	1.48471	0.00233579
Dbp	6.15219	2.6211	0.00301851	mmu-let-7c-5p	1.48471	0.00233579
Cln6	0.399653	-1.32318	0.0481116	mmu-let-7c-5p	1.48471	0.00233579
Elovl5	3.78474	1.92019	3.8809e-08	mmu-let-7c-5p	1.48471	0.00233579
Rnf213	0.291419	-1.77883	2.83391e-08	mmu-let-7c-5p	1.48471	0.00233579
Aatk	2.93609	1.5539	0.00866689	mmu-let-7c-5p	1.48471	0.00233579
Arhgap5	2.19309	1.13296	0.000513067	mmu-let-7c-5p	1.48471	0.00233579
Cd53	0.142527	-2.8107	1.42179e-05	mmu-let-7c-5p	1.48471	0.00233579
H2-DMb1	0.226369	-2.14325	0.00820406	mmu-let-7f-5p	1.21913	0.0111764
Tnf	0.084293	-3.56844	0.0285263	mmu-let-7f-5p	1.21913	0.0111764
Slc44a2	0.414217	-1.27154	0.0147187	mmu-let-7f-5p	1.21913	0.0111764
Paqr7	7.33038	2.87389	5.77033e-06	mmu-let-7f-5p	1.21913	0.0111764
Gulo	3.25467	1.70251	6.70966e-07	mmu-let-7f-5p	1.21913	0.0111764
Kyat1	2.61909	1.38906	4.13382e-05	mmu-let-7f-5p	1.21913	0.0111764
Hlf	4.2952	2.10273	6.49273e-08	mmu-let-7f-5p	1.21913	0.0111764
Col1a2	0.392854	-1.34793	0.00368482	mmu-let-7f-5p	1.21913	0.0111764
Creb5	0.187315	-2.41647	0.0439067	mmu-let-7f-5p	1.21913	0.0111764
Ildr2	0.3414	-1.55047	0.000166061	mmu-let-7f-5p	1.21913	0.0111764
Arhgap30	0.369461	-1.43651	0.0266755	mmu-let-7f-5p	1.21913	0.0111764
Thrsp	0.386428	-1.37173	0.0107356	mmu-let-7f-5p	1.21913	0.0111764
Rab8b	0.258904	-1.94951	0.000494912	mmu-let-7f-5p	1.21913	0.0111764
Rnf144a	0.394058	-1.34352	0.0379346	mmu-let-7f-5p	1.21913	0.0111764
Npc2	0.296594	-1.75344	4.00543e-05	mmu-let-7f-5p	1.21913	0.0111764
Setd1a	2.59034	1.37314	7.3816e-06	mmu-let-7f-5p	1.21913	0.0111764
Nlrp6	2.98262	1.57658	1.19047e-05	mmu-let-7f-5p	1.21913	0.0111764
Adipor2	2.01761	1.01265	0.00231864	mmu-let-7g-3p	2.52608	0.0298471
Slc48a1	0.466794	-1.09914	0.0134655	mmu-let-7g-3p	2.52608	0.0298471
Ciita	0.323494	-1.62819	0.0105383	mmu-let-7g-3p	2.52608	0.0298471
Gldc	0.497471	-1.00732	0.00112027	mmu-let-7g-3p	2.52608	0.0298471
Chchd4	0.281877	-1.82686	0.013245	mmu-let-7g-3p	2.52608	0.0298471
Oas1g	0.243993	-2.03509	0.0225881	mmu-let-7g-3p	2.52608	0.0298471
Laptm5	0.171899	-2.54037	2.27463e-10	mmu-let-7g-3p	2.52608	0.0298471
Ly6c2	0.137283	-2.86478	0.0343746	mmu-let-7g-3p	2.52608	0.0298471
Cyp3a59	0.205041	-2.28602	2.04719e-08	mmu-let-7g-3p	2.52608	0.0298471
Bhlhe40	3.21046	1.68278	0.00395901	mmu-let-7g-3p	2.52608	0.0298471
Rassf4	0.499737	-1.00076	0.0189374	mmu-let-7g-3p	2.52608	0.0298471
Amn1	2.26195	1.17756	0.0245997	mmu-let-7g-3p	2.52608	0.0298471
Hpse	0.372894	-1.42316	0.0460406	mmu-let-7g-3p	2.52608	0.0298471
Abcg3	0.300498	-1.73457	0.0339316	mmu-let-7g-3p	2.52608	0.0298471
Oasl2	0.26551	-1.91316	0.0025083	mmu-let-7g-3p	2.52608	0.0298471
Ncf1	0.268885	-1.89494	0.0189935	mmu-let-7g-3p	2.52608	0.0298471
H2-Eb1	0.273111	-1.87244	9.07728e-06	mmu-let-7g-3p	2.52608	0.0298471
Cyp39a1	0.440274	-1.18353	0.00046247	mmu-let-7g-3p	2.52608	0.0298471
B430306N03Rik	0.197124	-2.34282	0.00050134	mmu-let-7g-3p	2.52608	0.0298471
Mapre2	0.454082	-1.13898	0.034526	mmu-let-7g-3p	2.52608	0.0298471
Cotl1	0.209956	-2.25184	0.000146916	mmu-let-7g-3p	2.52608	0.0298471
Mmp12	0.0150402	-6.05503	5.24601e-16	mmu-let-7g-3p	2.52608	0.0298471
S1pr5	8.0128	3.00231	0.0391636	mmu-let-7g-3p	2.52608	0.0298471
Tirap	2.39242	1.25847	0.0455582	mmu-let-7g-3p	2.52608	0.0298471
Oaf	3.70355	1.88891	1.20388e-08	mmu-let-7g-3p	2.52608	0.0298471
Pmaip1	0.142571	-2.81024	0.036614	mmu-let-7g-3p	2.52608	0.0298471
Rhod	0.442942	-1.17481	0.00931623	mmu-let-7g-3p	2.52608	0.0298471
Ccs	2.36725	1.24321	0.000324481	mmu-let-7g-3p	2.52608	0.0298471
Fth1	0.245988	-2.02334	5.60421e-07	mmu-let-7g-3p	2.52608	0.0298471
6430573F11Rik	3.98136	1.99326	0.0340492	mmu-let-7g-3p	2.52608	0.0298471
Klhl26	2.7673	1.46848	0.0313594	mmu-let-7g-3p	2.52608	0.0298471
Cmtm7	0.30923	-1.69325	0.029686	mmu-let-7g-3p	2.52608	0.0298471
Cnr2	0.014768	-6.08138	0.00184537	mmu-let-7g-3p	2.52608	0.0298471
Slc35c2	0.480691	-1.05682	0.0115137	mmu-let-7g-3p	2.52608	0.0298471
Rab22a	3.79146	1.92275	0.000401641	mmu-let-7g-3p	2.52608	0.0298471
Setd7	0.395374	-1.33871	0.00328318	mmu-let-7g-3p	2.52608	0.0298471
Cyp2d9	3.39715	1.76432	8.16517e-08	mmu-let-7g-3p	2.52608	0.0298471
Ano6	0.388337	-1.36462	0.00158375	mmu-let-7g-3p	2.52608	0.0298471
Galnt6	0.18402	-2.44206	0.0176183	mmu-let-7g-3p	2.52608	0.0298471
Il1rap	2.61896	1.38899	0.000108893	mmu-let-7g-3p	2.52608	0.0298471
Cd86	0.294103	-1.7656	0.0469607	mmu-let-7g-3p	2.52608	0.0298471
Tsc22d1	2.63213	1.39623	0.000780583	mmu-let-7g-3p	2.52608	0.0298471
Lacc1	0.351097	-1.51006	0.0277269	mmu-let-7g-3p	2.52608	0.0298471
Ly6d	0.0324297	-4.94654	1.69138e-12	mmu-let-7g-3p	2.52608	0.0298471
Arl5a	2.43254	1.28247	0.00207502	mmu-let-7g-3p	2.52608	0.0298471
Rtn4	0.262926	-1.92727	4.144e-08	mmu-let-7g-3p	2.52608	0.0298471
Emc6	13.6245	3.76814	0.00709953	mmu-let-7g-3p	2.52608	0.0298471
Klf6	0.294539	-1.76347	0.000198567	mmu-let-7g-3p	2.52608	0.0298471
Cd83	0.138581	-2.8512	0.008232	mmu-let-7g-3p	2.52608	0.0298471
Sema4d	0.208872	-2.25931	0.00505503	mmu-let-7g-3p	2.52608	0.0298471
Srd5a1	2.45021	1.2929	0.0100585	mmu-let-7g-3p	2.52608	0.0298471
Rfx4	10.14	3.34198	0.00954286	mmu-let-7g-3p	2.52608	0.0298471
Lyz1	0.10487	-3.25333	1.71467e-09	mmu-let-7g-3p	2.52608	0.0298471
Ifit3	0.138855	-2.84835	2.56472e-06	mmu-let-7g-3p	2.52608	0.0298471
Got1	2.08736	1.06168	0.00470876	mmu-let-7g-3p	2.52608	0.0298471
Psmd8	0.344854	-1.53594	7.17237e-06	mmu-let-7g-3p	2.52608	0.0298471
Dpy19l3	3.5483	1.82713	0.00283848	mmu-let-7g-3p	2.52608	0.0298471
Enc1	0.493519	-1.01882	0.0180473	mmu-let-7g-3p	2.52608	0.0298471
Tmem254a	8.26119	3.04635	3.01511e-11	mmu-let-7g-3p	2.52608	0.0298471
Tmem254c	5.65473	2.49946	5.06883e-07	mmu-let-7g-3p	2.52608	0.0298471
Tmem254b	8.26188	3.04647	3.01025e-11	mmu-let-7g-3p	2.52608	0.0298471
Lrit2	5.7827	2.53174	1.43755e-08	mmu-let-7g-3p	2.52608	0.0298471
Ppp1r9a	2.79689	1.48382	0.0297545	mmu-let-7g-3p	2.52608	0.0298471
Fam129a	0.28104	-1.83115	0.000704369	mmu-let-7g-3p	2.52608	0.0298471
Rgs16	0.128208	-2.96344	1.89638e-12	mmu-let-7g-3p	2.52608	0.0298471
Tagln2	0.19041	-2.39282	9.29328e-07	mmu-let-7g-3p	2.52608	0.0298471
Susd4	35.1138	5.13396	3.12808e-07	mmu-let-7g-3p	2.52608	0.0298471
Prmt3	0.467949	-1.09558	0.000770421	mmu-let-7g-3p	2.52608	0.0298471
Gas2	2.07968	1.05636	0.0125316	mmu-let-7g-3p	2.52608	0.0298471
Ctsc	0.302594	-1.72454	0.000371191	mmu-let-7g-3p	2.52608	0.0298471
Tln2	2.14981	1.10421	0.00626829	mmu-let-7g-3p	2.52608	0.0298471
Paqr9	9.77309	3.28881	0.0172156	mmu-let-7g-3p	2.52608	0.0298471
Ttc6	3.46321	1.79211	0.0335736	mmu-let-7g-3p	2.52608	0.0298471
Timm9	2.02054	1.01474	0.0338027	mmu-let-7g-3p	2.52608	0.0298471
Serpina12	6.54368	2.7101	6.06666e-05	mmu-let-7g-3p	2.52608	0.0298471
Ifngr2	0.49075	-1.02694	0.0258151	mmu-let-7g-3p	2.52608	0.0298471
Runx1	0.304672	-1.71467	0.0414215	mmu-let-7g-3p	2.52608	0.0298471
Neurl1b	0.213284	-2.22915	0.0129644	mmu-let-7g-3p	2.52608	0.0298471
Itgal	0.269712	-1.89051	1.23324e-06	mmu-let-7g-3p	2.52608	0.0298471
Ifitm10	0.27503	-1.86234	4.02305e-07	mmu-let-7g-3p	2.52608	0.0298471
Ccl25	2.0026	1.00187	0.0408692	mmu-let-7g-3p	2.52608	0.0298471
Fnip2	0.417345	-1.26069	0.00017972	mmu-let-7g-3p	2.52608	0.0298471
Cgn	2.61565	1.38717	0.000972154	mmu-let-7g-3p	2.52608	0.0298471
Isg15	0.125445	-2.99488	0.00171597	mmu-let-7g-5p	1.31335	0.0135068
Nat8f7	31.8227	4.99198	0.00608815	mmu-let-7g-5p	1.31335	0.0135068
Clec7a	0.0771393	-3.69639	1.22818e-06	mmu-let-7g-5p	1.31335	0.0135068
Hip1	0.445039	-1.168	0.010442	mmu-let-7g-5p	1.31335	0.0135068
Tubb5	0.467343	-1.09745	0.000949456	mmu-let-7g-5p	1.31335	0.0135068
Eif1a	0.492701	-1.02122	0.0042847	mmu-let-7g-5p	1.31335	0.0135068
Zfp91	2.01664	1.01196	0.0252052	mmu-let-7g-5p	1.31335	0.0135068
Adrb3	19.97	4.31976	5.16033e-11	mmu-let-7g-5p	1.31335	0.0135068
Cyp8b1	135.829	7.08565	0.0376933	mmu-let-7g-5p	1.31335	0.0135068
Cyp4a31	2.86488	1.51847	2.68367e-05	mmu-let-7g-5p	1.31335	0.0135068
Cdc42	0.381818	-1.38904	0.00051255	mmu-let-7g-5p	1.31335	0.0135068
Abcd2	0.435644	-1.19878	0.0133172	mmu-let-7g-5p	1.31335	0.0135068
Abcc1	0.317015	-1.65738	0.00701405	mmu-let-7g-5p	1.31335	0.0135068
Abcc5	0.267321	-1.90336	1.11417e-05	mmu-let-7g-5p	1.31335	0.0135068
C6	7.90042	2.98193	1.08483e-13	mmu-let-7g-5p	1.31335	0.0135068
Cacna1b	0.000985367	-9.98705	0.000835497	mmu-let-7g-5p	1.31335	0.0135068
Aldh1l2	0.152247	-2.71551	0.000853061	mmu-let-7g-5p	1.31335	0.0135068
Nudt4	0.295787	-1.75737	0.00230659	mmu-let-7g-5p	1.31335	0.0135068
Cd300a	0.315887	-1.66252	0.0224355	mmu-let-7g-5p	1.31335	0.0135068
Gfra1	3.04743	1.60759	8.0979e-06	mmu-let-7g-5p	1.31335	0.0135068
Dmpk	0.293733	-1.76742	4.34763e-06	mmu-let-7g-5p	1.31335	0.0135068
Fmo2	0.259356	-1.94699	9.09945e-06	mmu-let-7g-5p	1.31335	0.0135068
Cox7a2	0.481405	-1.05468	0.00541594	mmu-let-7g-5p	1.31335	0.0135068
Plcxd2	3.00286	1.58634	2.42853e-05	mmu-let-7g-5p	1.31335	0.0135068
Rps15a	0.318647	-1.64997	2.30029e-05	mmu-let-7g-5p	1.31335	0.0135068
Slc22a26	0.137038	-2.86735	0.0326087	mmu-miR-100-5p	1.28192	0.0387006
Rdh1	2.50595	1.32536	6.55699e-05	mmu-miR-100-5p	1.28192	0.0387006
Abhd17c	0.426016	-1.23102	0.00179129	mmu-miR-100-5p	1.28192	0.0387006
Htatip2	0.467949	-1.09558	0.000770421	mmu-miR-101b-3p	1.979	0.00304295
Ywhag	0.0420622	-4.57133	2.27834e-15	mmu-miR-101b-3p	1.979	0.00304295
Lipg	8.5361	3.09358	0.000127193	mmu-miR-101b-3p	1.979	0.00304295
Yif1a	0.493146	-1.01991	0.0209713	mmu-miR-101b-3p	1.979	0.00304295
Olfr1443	3.6879	1.8828	0.000101869	mmu-miR-101b-3p	1.979	0.00304295
Klkb1	2.14967	1.10411	0.00578273	mmu-miR-101b-3p	1.979	0.00304295
Aim1	0.465975	-1.10168	0.00714419	mmu-miR-101b-3p	1.979	0.00304295
Vwa8	2.187	1.12896	0.000261296	mmu-miR-101b-3p	1.979	0.00304295
Nrbp2	2.0132	1.00949	0.0195269	mmu-miR-101b-3p	1.979	0.00304295
Tmx4	2.56407	1.35844	0.0441363	mmu-miR-101b-3p	1.979	0.00304295
Dnajc10	0.388984	-1.36222	0.000313243	mmu-miR-101b-3p	1.979	0.00304295
Mplkip	2.88962	1.53088	0.0447558	mmu-miR-101b-3p	1.979	0.00304295
Mpzl1	0.334137	-1.58149	0.0378906	mmu-miR-101b-3p	1.979	0.00304295
Tlr5	2.43915	1.28638	0.00189388	mmu-miR-101b-3p	1.979	0.00304295
Dusp1	3.94897	1.98148	1.86501e-06	mmu-miR-101b-3p	1.979	0.00304295
Vcam1	0.228951	-2.12689	2.18924e-06	mmu-miR-101b-3p	1.979	0.00304295
Gusb	0.419848	-1.25206	0.00113099	mmu-miR-106b-3p	0.554462	0.0297931
Sowahc	0.000168372	-12.5361	1.36843e-05	mmu-miR-106b-3p	0.554462	0.0297931
Itga6	0.203628	-2.29599	0.00116846	mmu-miR-106b-3p	0.554462	0.0297931
Mreg	2.30201	1.20289	0.0141544	mmu-miR-106b-3p	0.554462	0.0297931
4930523C07Rik	2.1208	1.08461	0.0073532	mmu-miR-106b-3p	0.554462	0.0297931
Atg12	4.44904	2.15349	0.00422575	mmu-miR-106b-3p	0.554462	0.0297931
Zadh2	0.100299	-3.31762	2.53128e-05	mmu-miR-106b-3p	0.554462	0.0297931
Sdr9c7	10.4448	3.38471	4.52179e-05	mmu-miR-106b-3p	0.554462	0.0297931
Cxcl12	3.2785	1.71304	1.75992e-06	mmu-miR-106b-3p	0.554462	0.0297931
Mgst1	2.20282	1.13935	0.000282355	mmu-miR-106b-3p	0.554462	0.0297931
Capn11	0.0556148	-4.16839	0.00675324	mmu-miR-106b-3p	0.554462	0.0297931
Cabyr	12.5854	3.65368	1.20497e-16	mmu-miR-106b-3p	0.554462	0.0297931
Nrp1	2.52681	1.33732	0.00037641	mmu-miR-106b-3p	0.554462	0.0297931
Prr16	2.40451	1.26574	0.0197236	mmu-miR-106b-3p	0.554462	0.0297931
Csf1r	0.328447	-1.60627	3.16995e-05	mmu-miR-106b-3p	0.554462	0.0297931
Ctif	2.49289	1.31782	5.00847e-05	mmu-miR-106b-3p	0.554462	0.0297931
Unc93b1	0.481737	-1.05368	0.00321915	mmu-miR-106b-3p	0.554462	0.0297931
Proz	2.03662	1.02617	0.0019597	mmu-miR-106b-3p	0.554462	0.0297931
Hmox1	0.27523	-1.86129	0.000650756	mmu-miR-106b-3p	0.554462	0.0297931
Acaa1b	2.93974	1.55569	7.39854e-07	mmu-miR-106b-3p	0.554462	0.0297931
Fuca2	0.335868	-1.57403	0.0268274	mmu-miR-106b-3p	0.554462	0.0297931
Aig1	0.340366	-1.55484	0.00892705	mmu-miR-106b-3p	0.554462	0.0297931
Tnfaip3	0.208181	-2.26409	0.000239774	mmu-miR-106b-3p	0.554462	0.0297931
Sgk1	0.371195	-1.42975	0.000331585	mmu-miR-106b-3p	0.554462	0.0297931
Itgb2	0.134877	-2.89028	3.92026e-09	mmu-miR-106b-3p	0.554462	0.0297931
Plpp2	0.334637	-1.57933	0.00211796	mmu-miR-106b-3p	0.554462	0.0297931
C8a	8.97217	3.16546	8.63158e-19	mmu-miR-106b-3p	0.554462	0.0297931
Pxmp4	2.08576	1.06058	0.0215215	mmu-miR-106b-3p	0.554462	0.0297931
Epb41l1	0.28737	-1.79902	6.95347e-05	mmu-miR-106b-3p	0.554462	0.0297931
Map3k12	0.263823	-1.92236	0.0383596	mmu-miR-106b-3p	0.554462	0.0297931
Fdft1	0.399249	-1.32464	0.00272596	mmu-miR-106b-3p	0.554462	0.0297931
Ly6a	0.186334	-2.42403	0.001575	mmu-miR-106b-3p	0.554462	0.0297931
Slc20a1	0.381595	-1.38988	0.000458598	mmu-miR-106b-3p	0.554462	0.0297931
Sirpa	0.266649	-1.90698	2.14844e-06	mmu-miR-106b-3p	0.554462	0.0297931
Olfr1033	167.464	7.3877	2.37743e-05	mmu-miR-106b-3p	0.554462	0.0297931
Tgtp1	0.191078	-2.38776	0.0189326	mmu-miR-106b-3p	0.554462	0.0297931
Slc36a1	2.28312	1.19101	0.00848057	mmu-miR-106b-3p	0.554462	0.0297931
Evl	0.211497	-2.24129	0.0112778	mmu-miR-106b-3p	0.554462	0.0297931
Akr1c14	2.15926	1.11053	0.000331385	mmu-miR-106b-3p	0.554462	0.0297931
Serpinb1a	20.9665	4.39002	3.65876e-05	mmu-miR-106b-3p	0.554462	0.0297931
Mob3a	0.313889	-1.67168	0.0246139	mmu-miR-106b-3p	0.554462	0.0297931
Rdh19	2.50595	1.32536	6.55699e-05	mmu-miR-106b-3p	0.554462	0.0297931
Osbp2	0.157791	-2.66391	0.0479886	mmu-miR-106b-3p	0.554462	0.0297931
Slc16a5	0.255247	-1.97003	4.55159e-05	mmu-miR-106b-3p	0.554462	0.0297931
Ranbp6	0.000157599	-12.6315	8.3522e-06	mmu-miR-106b-3p	0.554462	0.0297931
Cyp2c44	8.52587	3.09185	1.2446e-21	mmu-miR-106b-3p	0.554462	0.0297931
Ebp	2.33145	1.22123	0.000249564	mmu-miR-106b-3p	0.554462	0.0297931
Cspp1	2.00652	1.00469	0.0421621	mmu-miR-106b-3p	0.554462	0.0297931
Axl	0.287785	-1.79693	4.92807e-06	mmu-miR-106b-3p	0.554462	0.0297931
Cyp2a22	0.165152	-2.59813	1.08117e-06	mmu-miR-106b-3p	0.554462	0.0297931
Elovl7	0.0471113	-4.40778	2.02071e-06	mmu-miR-106b-3p	0.554462	0.0297931
Pcp4l1	4.60536	2.20331	0.0489265	mmu-miR-106b-3p	0.554462	0.0297931
Mcm10	7.56768	2.91985	1.73851e-07	mmu-miR-106b-3p	0.554462	0.0297931
Tmc3	0.143758	-2.79829	0.00816926	mmu-miR-106b-3p	0.554462	0.0297931
Il18bp	0.383972	-1.38093	0.000207329	mmu-miR-106b-3p	0.554462	0.0297931
Fdx1	2.18559	1.12803	0.00727075	mmu-miR-106b-3p	0.554462	0.0297931
Chil3	0.0589091	-4.08536	0.00545068	mmu-miR-106b-3p	0.554462	0.0297931
Dpyd	2.8322	1.50192	5.83608e-06	mmu-miR-106b-3p	0.554462	0.0297931
Scnn1a	5.74942	2.52342	8.01883e-06	mmu-miR-107-3p	1.27938	0.0391996
2210016F16Rik	0.443897	-1.1717	0.0326331	mmu-miR-107-3p	1.27938	0.0391996
Nat8f4	2.20933	1.14361	0.00110727	mmu-miR-107-3p	1.27938	0.0391996
Cmklr1	0.185476	-2.43069	0.00170992	mmu-miR-107-3p	1.27938	0.0391996
Gna12	2.00745	1.00537	0.00261334	mmu-miR-107-3p	1.27938	0.0391996
Slc22a7	23.7724	4.57122	1.11183e-11	mmu-miR-107-3p	1.27938	0.0391996
Nqo1	0.0910734	-3.45683	6.46824e-09	mmu-miR-107-3p	1.27938	0.0391996
Nudt7	13.4992	3.7548	4.44682e-19	mmu-miR-107-3p	1.27938	0.0391996
Gramd1b	0.398169	-1.32855	0.040085	mmu-miR-107-3p	1.27938	0.0391996
Ppp2cb	0.406491	-1.2987	0.00560297	mmu-miR-107-3p	1.27938	0.0391996
Ier2	0.00017575	-12.4742	1.57544e-05	mmu-miR-107-3p	1.27938	0.0391996
Snx3	0.314982	-1.66666	0.00195088	mmu-miR-107-3p	1.27938	0.0391996
Morc4	0.0929982	-3.42665	1.11022e-08	mmu-miR-107-3p	1.27938	0.0391996
Nxt2	2.06952	1.0493	0.0125072	mmu-miR-107-3p	1.27938	0.0391996
Scp2	2.78522	1.47779	2.36404e-06	mmu-miR-107-3p	1.27938	0.0391996
Srm	0.458068	-1.12636	0.0438081	mmu-miR-107-3p	1.27938	0.0391996
Pck1	4.8818	2.28741	7.39092e-05	mmu-miR-107-3p	1.27938	0.0391996
Csad	4.06	2.02148	1.46858e-08	mmu-miR-107-3p	1.27938	0.0391996
Rap2a	2.98027	1.57545	0.0329637	mmu-miR-107-3p	1.27938	0.0391996
Ipo5	0.381761	-1.38926	2.30981e-05	mmu-miR-107-3p	1.27938	0.0391996
Fam105a	0.205839	-2.28041	0.0365405	mmu-miR-107-3p	1.27938	0.0391996
Tmem127	0.463796	-1.10844	0.0111389	mmu-miR-107-3p	1.27938	0.0391996
Ifih1	0.452596	-1.1437	0.0055206	mmu-miR-107-3p	1.27938	0.0391996
Iars	0.486221	-1.04032	0.00139614	mmu-miR-107-3p	1.27938	0.0391996
Ndufs6	0.391846	-1.35164	0.00772768	mmu-miR-107-3p	1.27938	0.0391996
Slc17a8	7.35077	2.8779	8.38068e-08	mmu-miR-107-3p	1.27938	0.0391996
Kif5a	5.2554	2.3938	0.0180517	mmu-miR-107-3p	1.27938	0.0391996
Mmd	4.1476	2.05228	1.91613e-07	mmu-miR-107-3p	1.27938	0.0391996
Sdcbp	0.450571	-1.15017	0.00288029	mmu-miR-107-3p	1.27938	0.0391996
Ttpa	2.03243	1.02321	0.00887264	mmu-miR-107-3p	1.27938	0.0391996
Ifit3b	0.138855	-2.84835	2.56472e-06	mmu-miR-107-3p	1.27938	0.0391996
Myof	0.291386	-1.779	0.00219257	mmu-miR-107-3p	1.27938	0.0391996
Calm3	0.441887	-1.17825	0.00281671	mmu-miR-107-3p	1.27938	0.0391996
Apoe	2.02187	1.01569	0.0014036	mmu-miR-107-3p	1.27938	0.0391996
Cyp2b13	0.0223287	-5.48496	4.01832e-05	mmu-miR-107-3p	1.27938	0.0391996
Ccnb1	0.0971582	-3.36352	0.00721308	mmu-miR-107-3p	1.27938	0.0391996
Arl15	2.22937	1.15664	0.0240974	mmu-miR-107-3p	1.27938	0.0391996
Il17rb	0.454932	-1.13628	0.0386494	mmu-miR-107-3p	1.27938	0.0391996
Abhd4	0.487557	-1.03636	0.0113836	mmu-miR-107-3p	1.27938	0.0391996
Cpeb1	0.300764	-1.7333	0.00024053	mmu-miR-107-3p	1.27938	0.0391996
Klf11	2.02837	1.02032	0.0353399	mmu-miR-107-3p	1.27938	0.0391996
Ces4a	14.7914	3.88668	0.0248359	mmu-miR-10a-3p	1.75764	0.0498399
Galns	0.307754	-1.70015	0.00491911	mmu-miR-10a-3p	1.75764	0.0498399
Pik3r5	0.187352	-2.41618	0.011346	mmu-miR-10a-3p	1.75764	0.0498399
Slc1a1	0.100161	-3.3196	0.0240041	mmu-miR-10a-3p	1.75764	0.0498399
Peg3	2.42846	1.28004	0.00217219	mmu-miR-10a-3p	1.75764	0.0498399
Parp12	0.293998	-1.76612	8.88881e-07	mmu-miR-10a-3p	1.75764	0.0498399
Car14	3.07715	1.62159	0.000679742	mmu-miR-10a-3p	1.75764	0.0498399
Pglyrp2	6.68899	2.74179	3.09947e-10	mmu-miR-1195	0.121509	0.0145943
Actg1	0.281363	-1.82949	5.02614e-08	mmu-miR-1195	0.121509	0.0145943
Slco1a4	0.119751	-3.06188	1.60586e-12	mmu-miR-1195	0.121509	0.0145943
Plac8	0.188587	-2.40669	0.00212524	mmu-miR-1195	0.121509	0.0145943
Selplg	0.220489	-2.18122	0.026193	mmu-miR-1195	0.121509	0.0145943
H2-T23	0.447692	-1.15942	0.000286694	mmu-miR-1195	0.121509	0.0145943
H2-T22	0.399851	-1.32247	0.000124391	mmu-miR-1195	0.121509	0.0145943
H2-M2	0.0432319	-4.53176	0.0390023	mmu-miR-1195	0.121509	0.0145943
Tomm20	0.47875	-1.06265	0.0288669	mmu-miR-1195	0.121509	0.0145943
Slc22a30	4.19762	2.06957	8.73251e-11	mmu-miR-1195	0.121509	0.0145943
Gm4952	4.02138	2.00769	2.03016e-05	mmu-miR-1195	0.121509	0.0145943
Lpl	0.223631	-2.16081	3.59934e-09	mmu-miR-1195	0.121509	0.0145943
Tm6sf2	0.337367	-1.56761	7.2838e-05	mmu-miR-1195	0.121509	0.0145943
P4ha1	0.496218	-1.01095	0.0225034	mmu-miR-1195	0.121509	0.0145943
Bsg	0.425738	-1.23196	0.000182503	mmu-miR-1195	0.121509	0.0145943
Pfkfb1	2.73185	1.44988	0.000808512	mmu-miR-1195	0.121509	0.0145943
AU022252	3.32067	1.73147	3.63362e-05	mmu-miR-1195	0.121509	0.0145943
Sdc3	0.127407	-2.97249	5.76728e-09	mmu-miR-1195	0.121509	0.0145943
Pltp	0.352392	-1.50474	0.000144386	mmu-miR-1195	0.121509	0.0145943
Parvg	0.216455	-2.20786	0.0284685	mmu-miR-1195	0.121509	0.0145943
Rpl37	0.360566	-1.47167	0.00141778	mmu-miR-1195	0.121509	0.0145943
Spi1	0.172243	-2.53749	0.00264752	mmu-miR-1195	0.121509	0.0145943
Sh3pxd2b	0.20192	-2.30815	0.000520036	mmu-miR-1195	0.121509	0.0145943
Aldh3a2	2.46112	1.29931	9.66779e-05	mmu-miR-1195	0.121509	0.0145943
Ctsl	0.488525	-1.0335	0.000715164	mmu-miR-1195	0.121509	0.0145943
Btg1	0.4359	-1.19793	0.0434283	mmu-miR-1195	0.121509	0.0145943
Inhbe	5.2578	2.39446	5.0354e-07	mmu-miR-1195	0.121509	0.0145943
Rdh9	2.50595	1.32536	6.55699e-05	mmu-miR-1195	0.121509	0.0145943
Col1a1	0.286561	-1.80308	0.00055812	mmu-miR-1195	0.121509	0.0145943
Hexim1	8.17886e-05	-13.5777	6.74602e-21	mmu-miR-1195	0.121509	0.0145943
Adh7	5.55406	2.47354	3.24027e-08	mmu-miR-1195	0.121509	0.0145943
Akirin2	2.44199	1.28806	0.0283644	mmu-miR-1195	0.121509	0.0145943
Acnat1	2.40139	1.26387	0.000111734	mmu-miR-1195	0.121509	0.0145943
Mup2	486.326	8.92578	1.5039e-58	mmu-miR-1195	0.121509	0.0145943
Rcl1	2.41149	1.26993	0.000130419	mmu-miR-1195	0.121509	0.0145943
Cybb	0.17866	-2.48471	1.98488e-09	mmu-miR-1195	0.121509	0.0145943
Il1r1	2.78303	1.47666	2.2784e-05	mmu-miR-1195	0.121509	0.0145943
Foxa3	2.54199	1.34596	0.0281375	mmu-miR-1195	0.121509	0.0145943
Abhd6	4.09596	2.0342	8.86977e-07	mmu-miR-1195	0.121509	0.0145943
Lgals3	0.0946254	-3.40163	1.75095e-08	mmu-miR-1195	0.121509	0.0145943
Mob1a	0.347629	-1.52438	0.000298697	mmu-miR-1195	0.121509	0.0145943
Csrp1	0.125914	-2.98949	4.20321e-08	mmu-miR-1195	0.121509	0.0145943
Fcgr4	0.100261	-3.31817	2.27409e-05	mmu-miR-1195	0.121509	0.0145943
Slc6a16	19.6588	4.2971	0.000924607	mmu-miR-1195	0.121509	0.0145943
Tmem86a	0.223264	-2.16318	0.00196851	mmu-miR-1195	0.121509	0.0145943
Scamp5	0.381761	-1.38926	0.030931	mmu-miR-1195	0.121509	0.0145943
Hexa	0.275155	-1.86169	5.83011e-08	mmu-miR-1195	0.121509	0.0145943
Slc38a3	2.54029	1.34499	2.37958e-05	mmu-miR-1195	0.121509	0.0145943
Pcyt2	2.07085	1.05022	0.00102089	mmu-miR-1195	0.121509	0.0145943
Serpina1e	97.6635	6.60975	1.56776e-57	mmu-miR-1195	0.121509	0.0145943
Cyp2e1	5.78841	2.53317	4.18664e-09	mmu-miR-1195	0.121509	0.0145943
Them4	2.93643	1.55406	0.0434223	mmu-miR-1195	0.121509	0.0145943
Mtmr11	0.221642	-2.17369	0.00837614	mmu-miR-1195	0.121509	0.0145943
Gstm3	0.0139991	-6.15852	5.04666e-51	mmu-miR-1195	0.121509	0.0145943
Gstm2	0.130248	-2.94067	4.83778e-13	mmu-miR-1195	0.121509	0.0145943
Mn1	2.71903	1.44309	0.00331153	mmu-miR-122-3p	1.67999	0.0146789
Ghr	4.15407	2.05453	5.58989e-07	mmu-miR-122-3p	1.67999	0.0146789
Ccr5	0.436153	-1.19709	0.0430487	mmu-miR-1247-5p	0.345624	0.00461348
Ankfy1	0.493624	-1.01852	0.00129545	mmu-miR-1247-5p	0.345624	0.00461348
Rgn	7.84621	2.972	7.54485e-15	mmu-miR-1247-5p	0.345624	0.00461348
Slc25a34	3.434	1.77989	0.040228	mmu-miR-1247-5p	0.345624	0.00461348
Fgl2	0.130224	-2.94093	7.95698e-06	mmu-miR-1247-5p	0.345624	0.00461348
Gbp10	0.231004	-2.11401	1.26606e-06	mmu-miR-1247-5p	0.345624	0.00461348
Mmp13	0.0437022	-4.51615	0.00535125	mmu-miR-1247-5p	0.345624	0.00461348
Gas6	0.367633	-1.44366	7.3871e-05	mmu-miR-1247-5p	0.345624	0.00461348
Saraf	0.471381	-1.08504	0.0012641	mmu-miR-1247-5p	0.345624	0.00461348
Csrnp1	3.67812	1.87897	0.0137278	mmu-miR-1247-5p	0.345624	0.00461348
Fgr	0.221294	-2.17596	0.00126512	mmu-miR-1247-5p	0.345624	0.00461348
Ogfr	0.336757	-1.57022	0.00411345	mmu-miR-1247-5p	0.345624	0.00461348
Arsa	2.31599	1.21163	0.00150914	mmu-miR-1247-5p	0.345624	0.00461348
Nr4a1	3.60543	1.85017	0.0439007	mmu-miR-1247-5p	0.345624	0.00461348
Slc28a2	0.257256	-1.95873	0.042171	mmu-miR-1247-5p	0.345624	0.00461348
Prnp	6.3553	2.66796	0.0169094	mmu-miR-1247-5p	0.345624	0.00461348
Pttg1	4.64498	2.21567	0.00404485	mmu-miR-1247-5p	0.345624	0.00461348
Rdh16	2.50595	1.32536	6.55699e-05	mmu-miR-1247-5p	0.345624	0.00461348
Mup16	574.811	9.16694	1.55251e-75	mmu-miR-1247-5p	0.345624	0.00461348
B3gnt8	10.6186	3.40852	0.00659433	mmu-miR-1247-5p	0.345624	0.00461348
Prodh2	2.76128	1.46534	1.01907e-05	mmu-miR-1247-5p	0.345624	0.00461348
Naip2	0.206104	-2.27855	5.30421e-07	mmu-miR-1247-5p	0.345624	0.00461348
Parva	2.34228	1.22791	0.0147196	mmu-miR-1247-5p	0.345624	0.00461348
Dio1	12.3391	3.62516	8.01677e-12	mmu-miR-130a-3p	1.2529	0.00993507
Ccna2	0.200591	-2.31767	0.0372821	mmu-miR-130a-3p	1.2529	0.00993507
Scara5	25.678	4.68246	0.00276433	mmu-miR-130a-3p	1.2529	0.00993507
Abhd12	0.445615	-1.16613	0.0119131	mmu-miR-130a-3p	1.2529	0.00993507
Mrps2	0.269266	-1.8929	0.00954483	mmu-miR-130a-3p	1.2529	0.00993507
Rtn4rl1	2.39176	1.25807	0.0283762	mmu-miR-130a-3p	1.2529	0.00993507
Ccl7	0.0314522	-4.99069	0.0153129	mmu-miR-130a-3p	1.2529	0.00993507
Slfn4	0.12072	-3.05026	0.0140812	mmu-miR-130a-3p	1.2529	0.00993507
Fam214a	2.12999	1.09085	0.00215453	mmu-miR-130a-3p	1.2529	0.00993507
Tmem243	2.13916	1.09705	0.00194449	mmu-miR-136-3p	4.96538	0.00441068
Abhd2	0.379536	-1.39769	0.00170433	mmu-miR-136-3p	4.96538	0.00441068
Dct	27.0485	4.75748	0.0474431	mmu-miR-137-3p	3.59751	0.0197956
Bcl6	4.96432	2.3116	9.28299e-09	mmu-miR-139-5p	1.41482	0.0060301
Zfand4	2.84821	1.51006	0.022764	mmu-miR-139-5p	1.41482	0.0060301
Pla2g7	0.0777968	-3.68415	1.16614e-08	mmu-miR-139-5p	1.41482	0.0060301
Slc3a1	2.16461	1.11411	0.033202	mmu-miR-139-5p	1.41482	0.0060301
Aprt	0.318427	-1.65097	0.00110279	mmu-miR-139-5p	1.41482	0.0060301
Ap5b1	5.10388	2.35159	0.0184063	mmu-miR-139-5p	1.41482	0.0060301
Rpl14	0.410446	-1.28473	0.00119057	mmu-miR-139-5p	1.41482	0.0060301
Ctsz	0.421877	-1.24511	0.0125244	mmu-miR-139-5p	1.41482	0.0060301
Cd44	0.300216	-1.73592	0.000892432	mmu-miR-139-5p	1.41482	0.0060301
Aldh18a1	0.104562	-3.25757	2.99815e-13	mmu-miR-139-5p	1.41482	0.0060301
Eef1b2	0.474885	-1.07435	0.00632235	mmu-miR-139-5p	1.41482	0.0060301
Capn8	18.8233	4.23445	0.0183205	mmu-miR-139-5p	1.41482	0.0060301
Atf3	0.123088	-3.02224	0.00215518	mmu-miR-139-5p	1.41482	0.0060301
Iqgap1	0.251719	-1.99011	3.39268e-08	mmu-miR-139-5p	1.41482	0.0060301
Acer3	3.48844	1.80258	0.000208551	mmu-miR-139-5p	1.41482	0.0060301
Anxa2	0.351358	-1.50899	0.00835821	mmu-miR-139-5p	1.41482	0.0060301
Nat6	3.27317	1.71069	1.62306e-05	mmu-miR-139-5p	1.41482	0.0060301
Eif2s1	0.455529	-1.13438	0.0253223	mmu-miR-139-5p	1.41482	0.0060301
Glrx5	6.73161	2.75095	0.00228042	mmu-miR-139-5p	1.41482	0.0060301
Olig1	41.7543	5.38385	1.71644e-07	mmu-miR-139-5p	1.41482	0.0060301
Hsd3b7	2.59034	1.37314	7.3816e-06	mmu-miR-139-5p	1.41482	0.0060301
Acad12	0.425709	-1.23206	0.0379486	mmu-miR-140-3p	0.836973	0.0311344
Plin4	2.60598	1.38183	0.00024116	mmu-miR-140-3p	0.836973	0.0311344
F830016B08Rik	2.29427	1.19803	0.00038382	mmu-miR-140-3p	0.836973	0.0311344
Yaf2	3.17785	1.66805	0.0315206	mmu-miR-140-3p	0.836973	0.0311344
Trib3	0.300669	-1.73375	0.000698152	mmu-miR-140-3p	0.836973	0.0311344
Pfkp	0.317199	-1.65654	0.0189976	mmu-miR-140-3p	0.836973	0.0311344
Slc17a3	3.1669	1.66307	3.10963e-06	mmu-miR-140-3p	0.836973	0.0311344
Gpx4	0.279317	-1.84002	1.27575e-08	mmu-miR-140-3p	0.836973	0.0311344
Grn	0.401374	-1.31698	2.78322e-05	mmu-miR-140-3p	0.836973	0.0311344
Adam11	2.42453	1.2777	0.00456621	mmu-miR-140-3p	0.836973	0.0311344
Ptgfr	0.0986757	-3.34116	0.00659503	mmu-miR-140-3p	0.836973	0.0311344
Clta	0.413554	-1.27385	0.0331499	mmu-miR-140-3p	0.836973	0.0311344
Elovl3	194.511	7.60371	3.92047e-52	mmu-miR-140-3p	0.836973	0.0311344
Atic	0.381431	-1.39051	0.000225961	mmu-miR-140-3p	0.836973	0.0311344
Dock10	0.455872	-1.1333	0.0110308	mmu-miR-140-3p	0.836973	0.0311344
Degs1	0.465534	-1.10304	0.00151064	mmu-miR-140-3p	0.836973	0.0311344
Trf	0.470197	-1.08866	0.000918707	mmu-miR-140-3p	0.836973	0.0311344
Ctsd	0.27503	-1.86234	4.02305e-07	mmu-miR-140-3p	0.836973	0.0311344
Iqgap3	0.147901	-2.7573	0.0103061	mmu-miR-140-3p	0.836973	0.0311344
Sowahb	4560.09	12.1548	3.32564e-05	mmu-miR-146b-5p	0.4969	0.0358683
Epb41l3	0.223799	-2.15973	0.0120269	mmu-miR-146b-5p	0.4969	0.0358683
Gm5431	0.260444	-1.94096	0.03575	mmu-miR-146b-5p	0.4969	0.0358683
Igtp	0.280596	-1.83343	1.47967e-05	mmu-miR-146b-5p	0.4969	0.0358683
Adap2	2.10965	1.077	0.00148561	mmu-miR-146b-5p	0.4969	0.0358683
Gbp7	0.300797	-1.73314	0.00542162	mmu-miR-146b-5p	0.4969	0.0358683
Tnfrsf11a	0.284498	-1.81351	0.0481832	mmu-miR-146b-5p	0.4969	0.0358683
Anks4b	5.39738	2.43226	1.76868e-05	mmu-miR-146b-5p	0.4969	0.0358683
Pkm	0.24833	-2.00967	1.19355e-07	mmu-miR-15a-3p	1.7652	0.0343418
Ugdh	0.357315	-1.48473	6.94038e-06	mmu-miR-15a-3p	1.7652	0.0343418
H2-Aa	0.257723	-1.95611	1.05537e-07	mmu-miR-15a-3p	1.7652	0.0343418
Vegfa	2.14732	1.10254	0.000818408	mmu-miR-15a-3p	1.7652	0.0343418
Rmdn2	2.1489	1.1036	0.00317322	mmu-miR-15a-3p	1.7652	0.0343418
A230050P20Rik	2.95425	1.56279	0.00011382	mmu-miR-15a-3p	1.7652	0.0343418
Icam1	0.248432	-2.00908	4.03206e-06	mmu-miR-15a-3p	1.7652	0.0343418
Defb1	0.0656878	-3.92823	0.0246707	mmu-miR-15a-3p	1.7652	0.0343418
Asah1	0.440988	-1.18119	0.0234114	mmu-miR-15a-3p	1.7652	0.0343418
F11	3.26252	1.70599	4.93868e-05	mmu-miR-15a-3p	1.7652	0.0343418
St3gal3	2.20197	1.1388	0.000385737	mmu-miR-15a-3p	1.7652	0.0343418
Themis2	0.256726	-1.9617	0.00053186	mmu-miR-15a-3p	1.7652	0.0343418
Tmem51	0.350069	-1.51429	0.0305185	mmu-miR-15a-3p	1.7652	0.0343418
Kctd12	0.000132595	-12.8807	3.03438e-13	mmu-miR-15a-3p	1.7652	0.0343418
Sparc	0.445997	-1.16489	0.00537865	mmu-miR-15a-3p	1.7652	0.0343418
Wfdc21	3.69163	1.88426	5.88073e-07	mmu-miR-15a-3p	1.7652	0.0343418
Mcoln2	0.141788	-2.81819	0.0259229	mmu-miR-15a-3p	1.7652	0.0343418
Entpd1	0.298831	-1.7426	0.000153497	mmu-miR-15a-3p	1.7652	0.0343418
2700060E02Rik	0.388387	-1.36443	0.00673688	mmu-miR-15a-3p	1.7652	0.0343418
Lrit1	5.7827	2.53174	1.43755e-08	mmu-miR-15a-3p	1.7652	0.0343418
Mthfd2	0.247208	-2.0162	0.0118417	mmu-miR-15a-3p	1.7652	0.0343418
Plscr1	0.398229	-1.32833	0.0145996	mmu-miR-15a-3p	1.7652	0.0343418
Cbr3	0.0506097	-4.30444	7.00944e-06	mmu-miR-15a-3p	1.7652	0.0343418
Tnfrsf12a	0.340381	-1.55478	0.0498858	mmu-miR-15a-3p	1.7652	0.0343418
Gstm1	0.272195	-1.87729	1.07258e-06	mmu-miR-15a-3p	1.7652	0.0343418
Isy1	2.18507	1.12768	0.0111972	mmu-miR-15b-5p	0.610073	0.011898
Clec4n	0.109116	-3.19607	0.00230045	mmu-miR-15b-5p	0.610073	0.011898
H2-M3	0.233043	-2.10133	0.0486947	mmu-miR-15b-5p	0.610073	0.011898
Fam49b	0.421676	-1.24579	0.0341565	mmu-miR-15b-5p	0.610073	0.011898
Apol9a	0.447549	-1.15988	0.00982538	mmu-miR-15b-5p	0.610073	0.011898
Apol9b	0.416021	-1.26527	0.000363703	mmu-miR-15b-5p	0.610073	0.011898
Galnt10	0.411416	-1.28133	0.0429069	mmu-miR-15b-5p	0.610073	0.011898
Serpinb6a	0.338227	-1.56393	0.0269504	mmu-miR-15b-5p	0.610073	0.011898
Pdcd4	2.5717	1.36272	0.000470696	mmu-miR-15b-5p	0.610073	0.011898
Rpl21	0.479993	-1.05892	0.0113223	mmu-miR-15b-5p	0.610073	0.011898
Rab30	2.1065	1.07485	0.0373473	mmu-miR-15b-5p	0.610073	0.011898
Trim30a	0.23103	-2.11384	4.02729e-05	mmu-miR-15b-5p	0.610073	0.011898
Eef1a1	0.490635	-1.02728	0.00200293	mmu-miR-15b-5p	0.610073	0.011898
Plpp3	4.33963	2.11757	1.76243e-08	mmu-miR-182-5p	0.413372	0.0488321
Hip1r	2.07655	1.05419	0.0240269	mmu-miR-182-5p	0.413372	0.0488321
Serpine1	0.107422	-3.21864	0.000304972	mmu-miR-182-5p	0.413372	0.0488321
Fau	0.440658	-1.18227	0.000910941	mmu-miR-182-5p	0.413372	0.0488321
Atp6v1b2	0.439182	-1.18711	0.000913411	mmu-miR-182-5p	0.413372	0.0488321
Mthfd1l	0.324586	-1.62333	0.0267379	mmu-miR-182-5p	0.413372	0.0488321
Tlcd2	3.24462	1.69805	0.000180637	mmu-miR-182-5p	0.413372	0.0488321
Pes1	0.499425	-1.00166	0.0215856	mmu-miR-182-5p	0.413372	0.0488321
Rrp12	0.466191	-1.10101	0.0300346	mmu-miR-182-5p	0.413372	0.0488321
Pef1	0.39796	-1.32931	0.00809392	mmu-miR-183-5p	0.297871	0.0331727
Aldh3b1	0.244104	-2.03443	0.0402442	mmu-miR-183-5p	0.297871	0.0331727
Gbp5	0.306129	-1.70779	0.0307342	mmu-miR-183-5p	0.297871	0.0331727
Ccnl2	2.00552	1.00398	0.0022862	mmu-miR-183-5p	0.297871	0.0331727
Abcb1a	0.044529	-4.48911	2.65594e-23	mmu-miR-183-5p	0.297871	0.0331727
Ugt2b1	3.36168	1.74918	1.06463e-06	mmu-miR-183-5p	0.297871	0.0331727
Cxcl10	0.233694	-2.09731	0.0145423	mmu-miR-183-5p	0.297871	0.0331727
Psmb9	0.397829	-1.32978	0.0335436	mmu-miR-183-5p	0.297871	0.0331727
Ube2g2	0.475493	-1.0725	0.0189265	mmu-miR-183-5p	0.297871	0.0331727
Lgr5	7.44924	2.89709	0.000363593	mmu-miR-183-5p	0.297871	0.0331727
Lipe	2.35368	1.23492	0.0358635	mmu-miR-183-5p	0.297871	0.0331727
Atp6v0e	0.452234	-1.14486	0.01166	mmu-miR-183-5p	0.297871	0.0331727
Lrtm2	0.0174804	-5.83812	0.0122027	mmu-miR-1839-5p	1.08083	0.0368728
Oas3	0.0937437	-3.41513	5.54717e-10	mmu-miR-1839-5p	1.08083	0.0368728
Znhit2	1924.71	10.9104	0.00072868	mmu-miR-1839-5p	1.08083	0.0368728
G6pdx	0.369107	-1.43789	0.0259021	mmu-miR-1839-5p	1.08083	0.0368728
Zfp707	2.63891	1.39994	0.00393134	mmu-miR-1839-5p	1.08083	0.0368728
Lcn2	0.0591454	-4.07959	2.55097e-09	mmu-miR-1839-5p	1.08083	0.0368728
Nr1d1	7.25313	2.8586	2.49949e-15	mmu-miR-1839-5p	1.08083	0.0368728
Rpl34	0.451188	-1.1482	0.00106658	mmu-miR-1839-5p	1.08083	0.0368728
Slco1b2	2.43272	1.28257	4.27108e-05	mmu-miR-187-3p	2.06223	0.00491964
Oas1a	0.209728	-2.25341	0.00202393	mmu-miR-187-3p	2.06223	0.00491964
Keg1	3.6879	1.8828	0.000101869	mmu-miR-187-3p	2.06223	0.00491964
Lilr4b	0.133842	-2.90139	1.21816e-09	mmu-miR-187-3p	2.06223	0.00491964
Acot9	0.215303	-2.21556	0.00706505	mmu-miR-187-3p	2.06223	0.00491964
Lbp	0.420188	-1.25089	0.00032637	mmu-miR-187-3p	2.06223	0.00491964
Tpt1	0.471914	-1.0834	0.000656422	mmu-miR-187-3p	2.06223	0.00491964
Ube2e1	0.499082	-1.00265	0.0484114	mmu-miR-187-3p	2.06223	0.00491964
Timm23	0.458917	-1.1237	0.00526185	mmu-miR-187-3p	2.06223	0.00491964
Pon1	4.90297	2.29366	5.62618e-11	mmu-miR-187-3p	2.06223	0.00491964
Mfsd7c	0.398599	-1.32699	0.0195241	mmu-miR-187-3p	2.06223	0.00491964
Abcg1	0.191057	-2.38792	2.94751e-09	mmu-miR-187-3p	2.06223	0.00491964
Prss8	0.223568	-2.16121	0.00916168	mmu-miR-187-3p	2.06223	0.00491964
Ppp1r3e	0.076426	-3.70979	0.0317011	mmu-miR-192-3p	2.15031	0.0440043
Arhgef16	0.315112	-1.66606	0.0163302	mmu-miR-192-3p	2.15031	0.0440043
Dsg1c	0.30069	-1.73365	0.0021363	mmu-miR-192-3p	2.15031	0.0440043
Rsad1	2.50398	1.32422	0.031099	mmu-miR-192-3p	2.15031	0.0440043
Fiz1	3.15594	1.65807	0.0215361	mmu-miR-192-3p	2.15031	0.0440043
Aqp8	0.402565	-1.31271	0.000342268	mmu-miR-192-3p	2.15031	0.0440043
Gcsh	2.30799	1.20663	0.00347431	mmu-miR-192-5p	1.54742	0.00239765
Oxct1	0.242508	-2.04389	0.0178357	mmu-miR-192-5p	1.54742	0.00239765
Csf2rb	0.206506	-2.27574	6.03719e-05	mmu-miR-192-5p	1.54742	0.00239765
Plau	0.166807	-2.58375	0.0128783	mmu-miR-192-5p	1.54742	0.00239765
Adm2	0.0474019	-4.39891	0.000942798	mmu-miR-194-5p	1.44272	0.00817957
Gatm	0.391704	-1.35216	0.0391129	mmu-miR-194-5p	1.44272	0.00817957
Hao1	20.4158	4.35162	8.37129e-27	mmu-miR-194-5p	1.44272	0.00817957
1700066M21Rik	3.02088	1.59497	0.00986885	mmu-miR-194-5p	1.44272	0.00817957
Plk1	0.108519	-3.20398	0.0361893	mmu-miR-194-5p	1.44272	0.00817957
Mup20	31.6052	4.98209	2.62291e-13	mmu-miR-1943-5p	-inf	0.0063152
Podn	2.78522	1.47779	2.36404e-06	mmu-miR-1943-5p	-inf	0.0063152
Hpd	2.11786	1.08261	0.00307086	mmu-miR-1943-5p	-inf	0.0063152
Psmb8	0.247536	-2.01429	0.000385188	mmu-miR-1943-5p	-inf	0.0063152
Ces3a	59.5231	5.89538	2.48196e-28	mmu-miR-1943-5p	-inf	0.0063152
Tat	2.98583	1.57813	0.000114839	mmu-miR-1943-5p	-inf	0.0063152
Asrgl1	0.404262	-1.30664	0.0299998	mmu-miR-1943-5p	-inf	0.0063152
Cntf	2.01664	1.01196	0.0252052	mmu-miR-1943-5p	-inf	0.0063152
Gsr	0.286584	-1.80297	1.6329e-07	mmu-miR-1943-5p	-inf	0.0063152
Slc16a2	2.13456	1.09394	0.00145244	mmu-miR-1943-5p	-inf	0.0063152
Marcksl1	0.187933	-2.41171	0.0175051	mmu-miR-1943-5p	-inf	0.0063152
Qsox2	0.300922	-1.73254	0.0120399	mmu-miR-1943-5p	-inf	0.0063152
Sqstm1	0.408004	-1.29334	9.09397e-05	mmu-miR-1943-5p	-inf	0.0063152
Chd3	2.42064	1.27539	0.000293636	mmu-miR-1943-5p	-inf	0.0063152
Eif4a1	0.419972	-1.25163	7.29834e-05	mmu-miR-1943-5p	-inf	0.0063152
Nid1	0.258172	-1.9536	8.46866e-08	mmu-miR-1943-5p	-inf	0.0063152
Tle2	3.33069	1.73582	0.00468701	mmu-miR-1943-5p	-inf	0.0063152
Egfr	7.08258	2.82427	7.49927e-14	mmu-miR-1943-5p	-inf	0.0063152
Ccl2	0.0653902	-3.93478	0.00927371	mmu-miR-1943-5p	-inf	0.0063152
Scpep1	0.480211	-1.05826	0.00930416	mmu-miR-1943-5p	-inf	0.0063152
Ddit4l	0.0284394	-5.13597	0.000735543	mmu-miR-1943-5p	-inf	0.0063152
Grik5	3.95568	1.98392	0.000362642	mmu-miR-1943-5p	-inf	0.0063152
Tyrobp	0.168968	-2.56518	0.000216784	mmu-miR-1943-5p	-inf	0.0063152
Herc6	0.408408	-1.29192	0.00793322	mmu-miR-1943-5p	-inf	0.0063152
Marco	0.152542	-2.71272	0.00452248	mmu-miR-1943-5p	-inf	0.0063152
Fcer1g	0.193208	-2.37177	0.00680943	mmu-miR-1943-5p	-inf	0.0063152
Tinag	0.000909004	-10.1034	0.000280948	mmu-miR-1943-5p	-inf	0.0063152
Hyal1	3.27317	1.71069	1.62306e-05	mmu-miR-1943-5p	-inf	0.0063152
Serpina3m	5.33223	2.41474	2.27905e-14	mmu-miR-1943-5p	-inf	0.0063152
Lhpp	3.20444	1.68007	0.000514295	mmu-miR-1943-5p	-inf	0.0063152
Cyp2u1	3.07844	1.6222	0.000579254	mmu-miR-1943-5p	-inf	0.0063152
Fam35a	2.23616	1.16102	0.00199987	mmu-miR-1948-3p	13.6337	0.0129803
Ifi44	0.0994865	-3.32936	6.05526e-08	mmu-miR-1948-3p	13.6337	0.0129803
Gm6377	2.00407	1.00294	0.0193986	mmu-miR-1948-3p	13.6337	0.0129803
Gyg	0.341302	-1.55088	0.0475633	mmu-miR-1948-3p	13.6337	0.0129803
Ugt3a1	5.54569	2.47137	2.59769e-09	mmu-miR-1948-3p	13.6337	0.0129803
Serpina3n	5.33223	2.41474	2.27905e-14	mmu-miR-1948-3p	13.6337	0.0129803
Angptl4	2.31807	1.21293	0.000838234	mmu-miR-1948-5p	15.7626	0.0281423
Fermt3	0.27647	-1.8548	0.00186457	mmu-miR-1948-5p	15.7626	0.0281423
Colgalt1	0.412243	-1.27843	0.000104433	mmu-miR-20b-5p	0.489263	0.0333848
Flna	0.333883	-1.58258	2.30295e-06	mmu-miR-20b-5p	0.489263	0.0333848
Hexb	0.211257	-2.24293	0.000116054	mmu-miR-20b-5p	0.489263	0.0333848
Slc35f5	0.260737	-1.93933	1.14659e-07	mmu-miR-20b-5p	0.489263	0.0333848
Optn	2.52234	1.33476	3.71983e-05	mmu-miR-20b-5p	0.489263	0.0333848
Cd5l	0.0970012	-3.36585	4.53297e-14	mmu-miR-20b-5p	0.489263	0.0333848
Arhgdib	0.232943	-2.10195	0.00893412	mmu-miR-212-5p	0.377284	0.0452566
Nlrp12	5.07119	2.34232	4.39258e-05	mmu-miR-212-5p	0.377284	0.0452566
Egr1	2.55075	1.35092	0.0291277	mmu-miR-212-5p	0.377284	0.0452566
Tmie	2.5543	1.35293	0.014231	mmu-miR-212-5p	0.377284	0.0452566
Vsig4	0.230837	-2.11505	0.000307012	mmu-miR-212-5p	0.377284	0.0452566
Sat1	0.432738	-1.20844	0.00488383	mmu-miR-212-5p	0.377284	0.0452566
Prex1	0.425847	-1.23159	0.0154389	mmu-miR-212-5p	0.377284	0.0452566
Slc35e3	2.029	1.02077	0.0200736	mmu-miR-212-5p	0.377284	0.0452566
Rps6	0.403423	-1.30963	9.65329e-05	mmu-miR-212-5p	0.377284	0.0452566
Cxcr4	0.111944	-3.15915	0.00668203	mmu-miR-212-5p	0.377284	0.0452566
Ncf2	0.316007	-1.66197	0.0307581	mmu-miR-212-5p	0.377284	0.0452566
Cyp4f15	2.71412	1.44049	4.53192e-05	mmu-miR-212-5p	0.377284	0.0452566
Cyp4f14	13.636	3.76935	2.79949e-17	mmu-miR-212-5p	0.377284	0.0452566
Hcn3	2.65594	1.40922	0.000720561	mmu-miR-212-5p	0.377284	0.0452566
Rpsa	0.43772	-1.19192	0.000144105	mmu-miR-22-3p	1.33064	0.0208833
Hsd17b6	0.162407	-2.62231	5.3214e-11	mmu-miR-22-3p	1.33064	0.0208833
Ppfibp1	0.448822	-1.15579	0.000393835	mmu-miR-222-3p	0.744714	0.026449
Tbc1d9	0.29437	-1.7643	0.0135906	mmu-miR-222-3p	0.744714	0.026449
Adcy7	0.397212	-1.33202	0.00791264	mmu-miR-222-3p	0.744714	0.026449
Fabp7	0.156209	-2.67845	0.0362704	mmu-miR-222-3p	0.744714	0.026449
Sulf2	0.342587	-1.54546	0.0056774	mmu-miR-222-3p	0.744714	0.026449
Nxpe2	10.0692	3.33188	9.65248e-06	mmu-miR-222-3p	0.744714	0.026449
Pagr1a	0.473367	-1.07897	0.000889131	mmu-miR-222-3p	0.744714	0.026449
Irf8	0.313661	-1.67272	0.00195832	mmu-miR-23b-3p	1.34177	0.0314392
Cyp4v3	2.14967	1.10411	0.00578273	mmu-miR-23b-3p	1.34177	0.0314392
C8b	5.18786	2.37514	1.34421e-11	mmu-miR-23b-3p	1.34177	0.0314392
Car5a	4.25828	2.09027	5.46669e-05	mmu-miR-25-3p	0.769822	0.0259601
Hdc	4.37103	2.12797	0.00183984	mmu-miR-25-3p	0.769822	0.0259601
Irgm1	0.204969	-2.28652	0.000225307	mmu-miR-25-3p	0.769822	0.0259601
Traf4	2.04378	1.03124	0.0253781	mmu-miR-25-3p	0.769822	0.0259601
Cyp2b10	0.0118924	-6.39382	4.0804e-34	mmu-miR-25-3p	0.769822	0.0259601
Actb	0.477723	-1.06575	0.000708325	mmu-miR-25-3p	0.769822	0.0259601
Plin5	2.60598	1.38183	0.00024116	mmu-miR-26a-5p	1.50134	0.0313922
Tm4sf4	0.32442	-1.62407	1.61185e-06	mmu-miR-26a-5p	1.50134	0.0313922
Cyth4	0.265152	-1.91511	0.00327891	mmu-miR-26a-5p	1.50134	0.0313922
Mup8	572.435	9.16097	2.5144e-81	mmu-miR-26a-5p	1.50134	0.0313922
Rpl37a	0.396655	-1.33404	0.000679771	mmu-miR-26a-5p	1.50134	0.0313922
Lpcat2	0.230679	-2.11604	0.0134919	mmu-miR-30a-3p	1.33175	0.0367476
Alas2	4.39704	2.13653	1.20537e-08	mmu-miR-30a-3p	1.33175	0.0367476
Vim	0.33369	-1.58342	0.000211297	mmu-miR-30a-3p	1.33175	0.0367476
Gbe1	0.459952	-1.12045	0.000500325	mmu-miR-30a-3p	1.33175	0.0367476
Cox6a2	0.0416181	-4.58664	0.0310189	mmu-miR-30a-3p	1.33175	0.0367476
Serpine2	11.1674	3.48123	0.000100434	mmu-miR-30a-5p	1.97484	0.00528081
H2-DMa	0.166253	-2.58855	0.00136395	mmu-miR-30e-5p	2.36664	0.04712
Oat	9.23441	3.20702	1.2678e-15	mmu-miR-342-3p	0.33596	0.0297662
Lama3	3.69073	1.88391	0.0275583	mmu-miR-342-5p	0.326489	0.0454067
Crot	2.56528	1.35912	4.66691e-05	mmu-miR-342-5p	0.326489	0.0454067
Rab31	0.316008	-1.66197	0.0176258	mmu-miR-342-5p	0.326489	0.0454067
Ces3b	59.5231	5.89538	2.48196e-28	mmu-miR-342-5p	0.326489	0.0454067
Slc4a9	0.0999053	-3.32329	0.0377108	mmu-miR-342-5p	0.326489	0.0454067
Acy3	2.35121	1.23341	0.037335	mmu-miR-342-5p	0.326489	0.0454067
Smpdl3a	0.436482	-1.196	0.00468205	mmu-miR-342-5p	0.326489	0.0454067
Eci3	2.29305	1.19727	0.000728312	mmu-miR-342-5p	0.326489	0.0454067
Appl2	0.465597	-1.10285	0.00335758	mmu-miR-342-5p	0.326489	0.0454067
Cyp2c68	0.450641	-1.14995	0.00461088	mmu-miR-342-5p	0.326489	0.0454067
Pitx3	82.7213	6.37019	0.000183406	mmu-miR-342-5p	0.326489	0.0454067
Nnt	0.30944	-1.69227	6.46364e-07	mmu-miR-342-5p	0.326489	0.0454067
Uhmk1	2.13877	1.09678	0.0102257	mmu-miR-342-5p	0.326489	0.0454067
Gvin1	0.365054	-1.45382	0.00471099	mmu-miR-342-5p	0.326489	0.0454067
Stx1b	5.42598	2.43988	0.00270083	mmu-miR-342-5p	0.326489	0.0454067
Clic1	0.378726	-1.40077	0.0152581	mmu-miR-351-5p	0.827647	0.0432733
Mlkl	0.279693	-1.83808	0.0278109	mmu-miR-351-5p	0.827647	0.0432733
Uap1l1	0.247349	-2.01538	7.89582e-06	mmu-miR-351-5p	0.827647	0.0432733
Dock2	0.324091	-1.62553	0.000221964	mmu-miR-351-5p	0.827647	0.0432733
Cfap54	5.8444	2.54706	0.0162516	mmu-miR-351-5p	0.827647	0.0432733
Btnl9	73.8562	6.20665	5.59017e-06	mmu-miR-455-3p	2.98	0.00208129
Cd163	24.2426	4.59947	5.12845e-06	mmu-miR-455-3p	2.98	0.00208129
Tbx3	2.07956	1.05628	0.0307216	mmu-miR-455-3p	2.98	0.00208129
Adgre4	0.385374	-1.37567	0.027645	mmu-miR-455-3p	2.98	0.00208129
Lilrb4a	0.133842	-2.90139	1.21816e-09	mmu-miR-455-3p	2.98	0.00208129
Cyp4a12a	21.1176	4.40037	1.06449e-18	mmu-miR-455-3p	2.98	0.00208129
Wdfy4	0.356046	-1.48986	0.000430883	mmu-miR-455-3p	2.98	0.00208129
Clec4f	0.323313	-1.629	0.000339001	mmu-miR-455-3p	2.98	0.00208129
G0s2	4.07143	2.02554	0.000219344	mmu-miR-455-3p	2.98	0.00208129
Itgam	0.074201	-3.75242	0.00433368	mmu-miR-455-3p	2.98	0.00208129
Tap1	0.330528	-1.59715	8.26097e-05	mmu-miR-455-5p	4.11219	0.00325432
Ms4a6c	0.136644	-2.8715	0.00593482	mmu-miR-455-5p	4.11219	0.00325432
Perp	3.48437	1.8009	1.47873e-05	mmu-miR-455-5p	4.11219	0.00325432
Ms4a6d	0.140634	-2.82998	0.0161504	mmu-miR-484	0.645222	0.0118011
Nr1i3	4.50862	2.17269	3.26158e-07	mmu-miR-484	0.645222	0.0118011
Itpk1	0.48808	-1.03481	0.0106757	mmu-miR-484	0.645222	0.0118011
Olig2	39.1755	5.29188	0.0253946	mmu-miR-484	0.645222	0.0118011
S100a8	0.044051	-4.50468	0.0148712	mmu-miR-484	0.645222	0.0118011
Gnmt	2.7466	1.45765	3.79341e-06	mmu-miR-532-3p	0.65325	0.011386
Id3	2.08086	1.05718	0.0119629	mmu-miR-532-3p	0.65325	0.011386
Siglec1	0.30537	-1.71137	8.44902e-05	mmu-miR-532-3p	0.65325	0.011386
H2-D1	0.425608	-1.2324	6.44709e-05	mmu-miR-574-3p	1.3838	0.0496277
Timd4	0.249466	-2.00308	0.0254874	mmu-miR-574-3p	1.3838	0.0496277
Apbb1ip	0.30469	-1.71459	0.0472419	mmu-miR-574-5p	1.82481	0.0014573
Usp18	0.150926	-2.72809	1.16841e-09	mmu-miR-574-5p	1.82481	0.0014573
Spire2	0.0234164	-5.41634	0.0219898	mmu-miR-574-5p	1.82481	0.0014573
Acaa2	2.40543	1.2663	4.92947e-05	mmu-miR-574-5p	1.82481	0.0014573
Tob1	2.82293	1.49719	4.09756e-05	mmu-miR-574-5p	1.82481	0.0014573
Rasa4	0.225551	-2.14848	0.0052308	mmu-miR-6516-3p	0.279828	0.0270298
Ces1a	3.108	1.63599	4.73018e-05	mmu-miR-652-3p	0.76791	0.0276527
Hsd17b10	2.33472	1.22325	0.00056835	mmu-miR-652-3p	0.76791	0.0276527
Psmb10	0.45386	-1.13968	0.0219005	mmu-miR-674-3p	0.530764	0.00022045
Col5a3	5.91317	2.56393	2.3041e-11	mmu-miR-674-3p	0.530764	0.00022045
Slc22a27	0.125766	-2.99119	0.0285732	mmu-miR-674-3p	0.530764	0.00022045
Ces2a	0.208192	-2.26402	4.6622e-11	mmu-miR-674-5p	0.540272	0.0129113
Cfl1	0.470358	-1.08817	0.00104471	mmu-miR-674-5p	0.540272	0.0129113
Mup7	260.035	8.02256	1.89552e-53	mmu-miR-674-5p	0.540272	0.0129113
Mup9	551.49	9.10719	1.40643e-71	mmu-miR-674-5p	0.540272	0.0129113
Mup12	433.66	8.76042	1.1169e-91	mmu-miR-674-5p	0.540272	0.0129113
Gm21320	401.477	8.64917	1.61156e-88	mmu-miR-674-5p	0.540272	0.0129113
Mup13	759.432	9.56878	9.81675e-50	mmu-miR-674-5p	0.540272	0.0129113
Mup17	566.334	9.14551	1.19608e-59	mmu-miR-674-5p	0.540272	0.0129113
Nat8f1	2.20933	1.14361	0.00110727	mmu-miR-674-5p	0.540272	0.0129113
Ncapd2	0.388322	-1.36467	0.0436976	mmu-miR-674-5p	0.540272	0.0129113
Hck	0.232778	-2.10297	0.0051212	mmu-miR-674-5p	0.540272	0.0129113
Rpl26	0.310939	-1.6853	1.15797e-06	mmu-miR-674-5p	0.540272	0.0129113
Pld4	0.242494	-2.04398	6.84644e-05	mmu-miR-674-5p	0.540272	0.0129113
Crip1	0.193919	-2.36647	0.0441639	mmu-miR-674-5p	0.540272	0.0129113
Acss3	3.37859	1.75642	0.000599569	mmu-miR-674-5p	0.540272	0.0129113
Orm2	0.376631	-1.40878	0.0437654	mmu-miR-674-5p	0.540272	0.0129113
Cyp2j9	2.40059	1.26339	0.00021515	mmu-miR-674-5p	0.540272	0.0129113
Ube2u	30.8508	4.94724	0.0209651	mmu-miR-674-5p	0.540272	0.0129113
Col3a1	0.406129	-1.29999	0.00212234	mmu-miR-674-5p	0.540272	0.0129113
Stat4	0.319428	-1.64644	2.11243e-06	mmu-miR-674-5p	0.540272	0.0129113
Cyp2f2	2.13004	1.09088	0.00423031	mmu-miR-674-5p	0.540272	0.0129113
Bmp1	2.32599	1.21785	0.00018861	mmu-miR-676-3p	0.68596	0.00635585
Entpd2	0.16407	-2.60762	1.13054e-07	mmu-miR-676-3p	0.68596	0.00635585
Plcg2	0.257174	-1.95918	0.0121926	mmu-miR-700-5p	1.3973	0.0300955
Cidea	338.99	8.4051	1.62419e-06	mmu-miR-700-5p	1.3973	0.0300955
Cd68	0.419972	-1.25163	7.29834e-05	mmu-miR-700-5p	1.3973	0.0300955
Eci2	2.29305	1.19727	0.000728312	mmu-miR-700-5p	1.3973	0.0300955
Slc11a1	0.23336	-2.09937	3.60375e-05	mmu-miR-700-5p	1.3973	0.0300955
Mrpl23	0.342744	-1.5448	0.0169777	mmu-miR-700-5p	1.3973	0.0300955
Slc6a13	0.497221	-1.00804	0.00103845	mmu-miR-99a-3p	1.99299	0.0267772
Npdc1	0.16407	-2.60762	1.13054e-07	mmu-miR-99a-3p	1.99299	0.0267772
Itgax	0.122489	-3.02928	8.72641e-05	mmu-miR-99a-3p	1.99299	0.0267772
