# Supplementary material for: The Target MicroRNAs and Potential Underlying Mechanisms of Yiqi-Bushen-Tiaozhi Recipe against‐Non-Alcoholic Steatohepatitis
Source: Front Pharmacol. 2020 Nov 12;11:529553. doi: 10.3389/fphar.2020.529553 (PMC7688626; doi:10.3389/fphar.2020.529553)
Supplement: Supplementary file 2 [file datasheet2.zip › Data sheets 0930/Table S5.xlsx]

## Sheet: WD vs.ND
© 2000-2019 QIAGEN. All rights reserved.
Table S5. Information of the canonical pathways enriched by IPA.
Ingenuity Canonical Pathways	-log(p-value)	Ratio	z-score	Molecule
LPS/IL-1 Mediated Inhibition of RXR Function	16.5	0.255	0	ABCB1,ABCC4,ABCG1,ABCG5,ABCG8,ACOX1,ACSL1,ALDH18A1,ALDH1L2,ALDH3A2,ALDH3B1,ALDH7A1,ALDH9A1,CD14,CHST11,CPT1A,CPT1B,Cyp2a12/Cyp2a22,CYP2B6,CYP2C8,CYP3A5,CYP4A11,Cyp4a14,CYP7A1,FABP5,FMO2,FMO3,FMO4,GSTA5,GSTK1,GSTM1,GSTM2,Gstm3,GSTM4,GSTM5,HMGCS1,HMGCS2,HS6ST1,IL1RAP,LIPC,MAOA,MGST1,NR1H4,NR1I3,PPARA,RXRA,SLC10A1,SLC27A1,SLC27A2,SLCO1B3,SREBF1,SULT1C2
Fatty Acid β-oxidation I	10.4	0.5	-4	Acaa1b,ACAA2,ACADM,ACSL1,ECI1,ECI2,Eci3,EHHADH,HADHB,HSD17B10,HSD17B4,IVD,SCP2,SDS,SLC27A1,SLC27A2
FXR/RXR Activation	8.06	0.235	#NUM!	ABCG5,ABCG8,APOA2,APOA4,CYP27A1,CYP7A1,CYP8B1,FASN,FGFR4,FOXA3,G6PC,LIPC,LPL,NR1H4,PCK2,PCYOX1,PKLR,PON1,PPARA,RXRA,SAA1,SERPINA1,SLC10A1,SLC22A7,SLCO1B3,SREBF1,VLDLR
Xenobiotic Metabolism Signaling	7.64	0.167	#NUM!	ABCB1,ALDH18A1,ALDH1L2,ALDH3A2,ALDH3B1,ALDH7A1,ALDH9A1,CAMK1D,Ces1g,CES3,CHST11,CYP2B6,CYP2C8,CYP3A5,EIF2AK3,FMO2,FMO3,FMO4,GCLC,GSTA5,GSTK1,GSTM1,GSTM2,Gstm3,GSTM4,GSTM5,HMOX1,HS6ST1,HSP90B1,MAOA,MAP3K12,MGST1,NQO1,NR1I3,PIK3CD,PIK3R5,PRKCA,PRKCD,PRKD3,RXRA,SULT1C2,UGT2B10,UGT2B17,UGT2B7
PXR/RXR Activation	7.33	0.3	#NUM!	ABCB1,ALDH3A2,CES3,CPT1A,CYP2B6,CYP2C8,CYP3A5,CYP7A1,G6PC,GSTM1,GSTM2,HMGCS2,NR1I3,PCK2,PPARA,RXRA,SCD,SLCO1B3
LXR/RXR Activation	7.22	0.227	-1.5	ABCG1,ABCG5,ABCG8,ACACA,APOA2,APOA4,CD14,CD36,CYP51A1,CYP7A1,FASN,IL1RAP,LDLR,LPL,LYZ,MSR1,NR1H4,PCYOX1,PON1,RXRA,S100A8,SAA1,SCD,SERPINA1,SREBF1
Nicotine Degradation II	7.17	0.309	0.243	ADH7,CYP2B6,CYP2C18,Cyp2c40 (includes others),CYP2C8,CYP2U1,CYP3A5,CYP4F8,CYP51A1,FMO2,FMO3,FMO4,UGT2A3,UGT2B10,UGT2B17,UGT2B7,UGT3A1
Stearate Biosynthesis I (Animals)	6.89	0.333	-2.138	ACOT1,ACOT11,ACOT2,ACOT4,ACOT8,ACOT9,ACSL1,CYP4A11,CYP4A22,ELOVL2,ELOVL6,FASN,SLC27A1,SLC27A2,THEM4
Estrogen Biosynthesis	6.35	0.351	-0.832	Akr1b7,AKR1C4,CYP2B6,CYP2C18,Cyp2c40 (includes others),CYP2C8,CYP2U1,CYP3A5,CYP4F8,CYP51A1,HSD17B10,HSD17B4,HSD17B7
Neuroinflammation Signaling Pathway	6.25	0.153	3.43	APP,CD86,CHP1,CNTF,CREB3L3,CREB5,CSF1R,CXCL10,CXCL12,CYBB,GABBR2,GABRB3,GLS,GLUL,HLA-DMA,HLA-DMB,HLA-DQA1,HLA-DQB1,HLA-DRB5,HMOX1,ICAM1,IKBKE,IL6R,MFGE8,NAIP,Naip1 (includes others),NCF2,NOX4,P2RX7,PIK3CD,PIK3R5,PLA2G6,SLC1A2,SLC6A12,SLC6A13,STAT1,TGFBR2,TLR1,TLR5,TREM2,TYROBP,VCAM1
Fcγ Receptor-mediated Phagocytosis in Macrophages and Monocytes	6.2	0.228	3.71	ACTB,FCGR1A,FCGR2A,FCGR3A/FCGR3B,FGR,HCK,HMOX1,INPP5D,LCP2,MYO5A,NCF1,PLA2G6,PLD3,PLD4,PRKCA,PRKCD,PRKD3,RAC2,SRC,TLN2,VAV1
Atherosclerosis Signaling	5.94	0.207	#NUM!	APOA2,APOA4,CD36,COL1A1,COL1A2,COL3A1,CXCL12,CXCR4,ICAM1,ITGB2,LPL,LYZ,MMP13,MSR1,PCYOX1,PLA2G6,PLA2G7,PNPLA3,PON1,S100A8,SELPLG,SERPINA1,VCAM1
Nicotine Degradation III	5.92	0.304	-0.535	ADH7,CYP2B6,CYP2C18,Cyp2c40 (includes others),CYP2C8,CYP2U1,CYP3A5,CYP4F8,CYP51A1,UGT2A3,UGT2B10,UGT2B17,UGT2B7,UGT3A1
NRF2-mediated Oxidative Stress Response	5.83	0.171	3.153	ABCC1,ABCC4,ACTB,DNAJA1,DNAJC10,EIF2AK3,EPHX1,FTH1,GCLC,GPX2,GSR,GSTA5,GSTK1,GSTM1,GSTM2,Gstm3,GSTM4,GSTM5,HACD3,HMOX1,MAFF,MAFK,MGST1,NQO1,PIK3CD,PIK3R5,PRKCA,PRKCD,PRKD3,SQSTM1,TXNRD1
IL-8 Signaling	5.78	0.168	2.785	CCND1,CCND3,Cdc42,CDH1,CYBB,EGFR,EIF4EBP1,GNA12,GNA13,GNG12,HMOX1,ICAM1,IKBKE,IQGAP1,ITGAM,ITGAX,ITGB2,NCF2,NOX4,PIK3CD,PIK3R5,PLD3,PLD4,PRKCA,PRKCD,PRKD3,RAC2,RHOC,RHOG,RHOU,SRC,VCAM1
Production of Nitric Oxide and Reactive Oxygen Species in Macrophages	5.62	0.17	2.887	APOA2,APOA4,Cdc42,CYBB,IKBKE,IRF1,IRF8,LYZ,MAP3K12,NCF1,NCF2,PCYOX1,PIK3CD,PIK3R5,PON1,PPARA,PPP1R10,PPP1R3C,PRKCA,PRKCD,PRKD3,RAC2,RHOC,RHOG,RHOU,S100A8,SERPINA1,SIRPA,SPI1,STAT1
Serotonin Degradation	5.56	0.286	-1.069	ADH4,ADH7,ALDH3A2,ALDH3B1,ALDH7A1,ALDH9A1,DHRS4,DHRS9,MAOA,UGT2A3,UGT2B10,UGT2B17,UGT2B7,UGT3A1
Superpathway of Melatonin Degradation	5.44	0.28	0	CYP2B6,CYP2C18,Cyp2c40 (includes others),CYP2C8,CYP2U1,CYP3A5,CYP4F8,CYP51A1,MAOA,UGT2A3,UGT2B10,UGT2B17,UGT2B7,UGT3A1
Bile Acid Biosynthesis, Neutral Pathway	5.43	0.583	-2.646	AKR1C4,AMACR,CYP27A1,CYP7A1,CYP8B1,HSD3B7,SCP2
Ethanol Degradation II	5.43	0.385	-1.897	ACSL1,ACSS3,ADH4,ADH7,ALDH3A2,ALDH3B1,ALDH7A1,ALDH9A1,DHRS4,DHRS9
Aryl Hydrocarbon Receptor Signaling	5.39	0.184	1	ALDH18A1,ALDH1L2,ALDH3A2,ALDH3B1,ALDH7A1,ALDH9A1,CCNA2,CCND1,CCND3,CDKN1A,CTSD,DCT,GSTA5,GSTK1,GSTM1,GSTM2,Gstm3,GSTM4,GSTM5,HSP90B1,MGST1,NQO1,RXRA,SRC,TGM2
Granulocyte Adhesion and Diapedesis	5.31	0.174	#NUM!	Ccl2,CCL4,Ccl6,Ccl9,CDH5,CXCL10,CXCL12,CXCL13,CXCL16,CXCL2,CXCL3,Cxcl9,CXCR4,ICAM1,IL1RAP,ITGA6,ITGAL,ITGAM,ITGB2,MMP12,MMP13,MMP27,MSN,SDC2,SDC3,SELPLG,VCAM1
Melatonin Degradation I	5.26	0.289	-0.277	CYP2B6,CYP2C18,Cyp2c40 (includes others),CYP2C8,CYP2U1,CYP3A5,CYP4F8,CYP51A1,UGT2A3,UGT2B10,UGT2B17,UGT2B7,UGT3A1
Acetone Degradation I (to Methylglyoxal)	5.25	0.37	-0.632	CYP2B6,CYP2C18,Cyp2c40 (includes others),CYP2C8,CYP2U1,CYP3A5,CYP4A11,CYP4A22,CYP4F8,CYP51A1
Leukocyte Extravasation Signaling	5.23	0.161	3.9	ACTB,ACTN1,CD44,CDH5,CXCL12,CXCR4,CYBB,ICAM1,ITGA6,ITGAL,ITGAM,ITGB2,MMP12,MMP13,MMP27,MSN,NCF1,NCF2,PIK3CD,PIK3R5,PRKCA,PRKCD,PRKD3,RAC2,RAPGEF4,RASGRP1,SELPLG,SRC,VAV1,VCAM1,WIPF1
Acyl-CoA Hydrolysis	5.12	0.538	-1.633	ACOT1,ACOT11,ACOT2,ACOT4,ACOT8,ACOT9,THEM4
Dendritic Cell Maturation	5.04	0.169	4.2	CD1D,CD83,CD86,COL1A1,COL1A2,COL3A1,CREB3L3,CREB5,FCER1G,FCGR1A,FCGR2A,FCGR3A/FCGR3B,HLA-DMA,HLA-DMB,HLA-DQA1,HLA-DQB1,HLA-DRB5,ICAM1,IKBKE,IRF8,LEPR,PIK3CD,PIK3R5,STAT1,STAT4,TREM2,TYROBP
Glutaryl-CoA Degradation	4.84	0.5	-2.646	ACAT1,CA1,EHHADH,GCDH,HADHB,HSD17B10,HSD17B4
Fatty Acid β-oxidation III (Unsaturated, Odd Number)	4.68	1	-2	ECI1,ECI2,Eci3,EHHADH
iCOS-iCOSL Signaling in T Helper Cells	4.67	0.19	2.324	Calm1 (includes others),CD86,CHP1,FCER1G,HLA-DMA,HLA-DMB,HLA-DQA1,HLA-DQB1,HLA-DRB5,IKBKE,IL2RG,INPP5D,ITPR3,LCP2,PIK3CD,PIK3R5,PLEKHA1,PTPRC,VAV1,ZAP70
Phagosome Formation	4.64	0.184	#NUM!	Cdc42,CLEC7A,FCER1G,FCGR1A,FCGR2A,FCGR3A/FCGR3B,ITGAM,ITGAX,ITGB2,MSR1,PIK3CD,PIK3R5,PRKCA,PRKCD,PRKD3,RAC2,RHOC,RHOG,RHOU,TLR1,TLR5
Superpathway of Citrulline Metabolism	4.6	0.467	-1.134	ALDH18A1,ASS1,CPS1,GLS,GLS2,OAT,PRODH2
Glutathione Redox Reactions I	4.59	0.4	0	GPX2,GPX4,GPX6,GSR,GSTK1,GSTM1,GSTM2,MGST1
Hepatic Cholestasis	4.41	0.156	#NUM!	ABCB1,ABCC1,ABCG5,ABCG8,ADCY6,ADCY7,CD14,CLCF1,CNTF,CYP27A1,CYP7A1,CYP7B1,CYP8B1,FGFR4,HSD3B7,IKBKE,IL1RAP,NR1H4,PPARA,PRKCA,PRKCD,PRKD3,RXRA,SLC10A1,SLC22A7,SLCO1B3,SREBF1
Chondroitin Sulfate Degradation (Metazoa)	4.38	0.438	1.134	Chil3/Chil4,GALNS,GM2A,HEXA,HEXB,HYAL1,HYAL3
Superpathway of Cholesterol Biosynthesis	4.36	0.333	-3	ACAT1,CYP51A1,EBP,HADHB,HMGCS1,HMGCS2,HSD17B7,IDI1,MSMO1
Bupropion Degradation	4.24	0.364	0	CYP2B6,CYP2C18,Cyp2c40 (includes others),CYP2C8,CYP2U1,CYP3A5,CYP4F8,CYP51A1
Tryptophan Degradation III (Eukaryotic)	4.24	0.364	-2.828	ACAT1,CA1,EHHADH,GCDH,HADHB,HSD17B10,HSD17B4,KYNU
Antigen Presentation Pathway	4.21	0.321	#NUM!	CD74,CIITA,HLA-DMA,HLA-DMB,HLA-DQA1,HLA-DQB1,HLA-DRB5,PSMB8,TAP1
Noradrenaline and Adrenaline Degradation	4.08	0.31	-1	ADH4,ADH7,ALDH3A2,ALDH3B1,ALDH7A1,ALDH9A1,DHRS4,DHRS9,MAOA
Calcium-induced T Lymphocyte Apoptosis	3.98	0.224	1.732	Calm1 (includes others),CHP1,FCER1G,HLA-DMA,HLA-DMB,HLA-DQA1,HLA-DQB1,HLA-DRB5,ITPR3,PRKCA,PRKCD,PRKD3,ZAP70
T Helper Cell Differentiation	3.89	0.209	#NUM!	BCL6,CD86,FCER1G,HLA-DMA,HLA-DMB,HLA-DQA1,HLA-DQB1,HLA-DRB5,IL10RA,IL2RG,IL6R,STAT1,STAT4,TGFBR2
Th1 and Th2 Activation Pathway	3.89	0.154	#NUM!	CCR5,CD274,CD86,CXCR4,HLA-DMA,HLA-DMB,HLA-DQA1,HLA-DQB1,HLA-DRB5,ICAM1,IL10RA,IL2RG,IL6R,IRF1,ITGB2,NFIL3,PIK3CD,PIK3R5,S1PR1,SPI1,STAT1,STAT4,TGFBR2,VAV1
Th1 Pathway	3.87	0.173	2.324	CCR5,CD274,CD86,HLA-DMA,HLA-DMB,HLA-DQA1,HLA-DQB1,HLA-DRB5,ICAM1,IL10RA,IL6R,IRF1,ITGB2,NFIL3,PIK3CD,PIK3R5,STAT1,STAT4,VAV1
Citrulline Biosynthesis	3.85	0.556	-0.447	ALDH18A1,GLS,GLS2,OAT,PRODH2
Glutathione-mediated Detoxification	3.79	0.32	0.707	GSTA5,GSTK1,GSTM1,GSTM2,Gstm3,GSTM4,GSTM5,MGST1
IL-12 Signaling and Production in Macrophages	3.61	0.165	#NUM!	APOA2,APOA4,IKBKE,IRF1,IRF8,LYZ,PCYOX1,PIK3CD,PIK3R5,PON1,PRKCA,PRKCD,PRKD3,RXRA,S100A8,SERPINA1,SPI1,STAT1,STAT4
Complement System	3.6	0.273	#NUM!	C1QA,C1QB,C1QBP,C6,C8A,C8B,ITGAM,ITGAX,ITGB2
GP6 Signaling Pathway	3.51	0.162	2.065	Calm1 (includes others),COL15A1,COL1A1,COL1A2,COL27A1,COL3A1,COL6A3,FCER1G,LAMA3,LAMA5,LAMB3,LAMC1,LCP2,PIK3CD,PIK3R5,PRKCA,PRKCD,PRKD3,RHOG
Tec Kinase Signaling	3.44	0.146	3.3	ACTB,Cdc42,FCER1G,FGR,GNA12,GNA13,GNG12,HCK,PIK3CD,PIK3R5,PRKCA,PRKCD,PRKD3,RAC2,RHOC,RHOG,RHOU,SRC,STAT1,STAT4,TNFRSF10A,TNFRSF21,VAV1
Coagulation System	3.39	0.257	0.333	F11,F13A1,F9,KLKB1,PLAT,PLAU,PLAUR,SERPINA1,SERPINE1
Nur77 Signaling in T Lymphocytes	3.3	0.216	#NUM!	Calm1 (includes others),CD86,CHP1,CYCS,FCER1G,HLA-DMA,HLA-DMB,HLA-DQA1,HLA-DQB1,HLA-DRB5,RXRA
Dermatan Sulfate Degradation (Metazoa)	3.22	0.353	0.816	Chil3/Chil4,GM2A,HEXA,HEXB,HYAL1,HYAL3
Oxidative Ethanol Degradation III	3.22	0.353	-1.633	ACSL1,ACSS3,ALDH3A2,ALDH3B1,ALDH7A1,ALDH9A1
Phospholipase C Signaling	3.14	0.126	0.894	ADCY6,ADCY7,ARHGEF16,ARHGEF19,ARHGEF2,Calm1 (includes others),Cdc42,CHP1,CREB3L3,CREB5,FCER1G,FCGR2A,GNA13,GNG12,HMOX1,ITPR3,LCP2,PLA2G6,PLD3,PLD4,PRKCA,PRKCD,PRKD3,RAC2,RHOC,RHOG,RHOU,SRC,TGM2,ZAP70
Mevalonate Pathway I	3.13	0.417	-2.236	ACAT1,HADHB,HMGCS1,HMGCS2,IDI1
Agranulocyte Adhesion and Diapedesis	3.09	0.139	#NUM!	ACTB,Ccl2,CCL4,Ccl6,Ccl9,CDH5,CXCL10,CXCL12,CXCL13,CXCL16,CXCL2,CXCL3,Cxcl9,CXCR4,ICAM1,ITGA6,ITGB2,MMP12,MMP13,MMP27,MSN,SELPLG,VCAM1
AMPK Signaling	3.05	0.129	-1.706	ACACA,ACTB,ADRA1A,ADRB3,CCNA2,CCND1,CDKN1A,CHRNA2,CPT1A,CPT1B,CREB3L3,CREB5,EIF4EBP1,FASN,LIPE,PCK2,PFKFB1,PFKFB2,PFKP,PIK3CD,PIK3R5,PPM1H,PPM1K,RAB22A,SLC2A4,SRC,TBC1D1
TR/RXR Activation	3.01	0.173	#NUM!	ACACA,COL6A3,CYP7A1,DIO1,FASN,G6PC,LDLR,PCK1,PFKP,PIK3CD,PIK3R5,RXRA,SREBF1,THRSP
Hepatic Fibrosis / Hepatic Stellate Cell Activation	3	0.134	#NUM!	CCR5,CD14,COL15A1,COL1A1,COL1A2,COL27A1,COL3A1,COL6A3,CXCL3,EGFR,FGF1,ICAM1,IGF1,IGFBP4,IL10RA,IL1RAP,IL6R,KLF6,LEPR,MMP13,SERPINE1,STAT1,TGFBR2,VCAM1
Androgen Biosynthesis	2.94	0.385	-2.236	AKR1C4,CYP17A1,EBP,Hsd3b4 (includes others),HSD3B7
Pregnenolone Biosynthesis	2.94	0.385	-1	CYP27A1,CYP46A1,CYP4A11,CYP4A22,CYP7B1
Triacylglycerol Degradation	2.93	0.208	-1.265	ABHD6,Ces1b/Ces1c,Ces2a,CES3,LIPC,LIPE,LIPG,LPL,MGLL,PNPLA3
GADD45 Signaling	2.92	0.316	#NUM!	CCNB1,CCND1,CCND3,CDK1,CDKN1A,GADD45A
Putrescine Degradation III	2.92	0.316	0	ALDH3A2,ALDH3B1,ALDH7A1,ALDH9A1,MAOA,SAT1
Estrogen-Dependent Breast Cancer Signaling	2.9	0.176	0.707	Akr1b7,AKR1C4,CCND1,CREB3L3,CREB5,EGFR,HSD17B10,HSD17B4,HSD17B7,IGF1,PIK3CD,PIK3R5,SRC
Retinoate Biosynthesis I	2.89	0.242	-1.89	ADH4,ADH7,AKR1B1,AKR1C4,DHRS4,DHRS9,RDH16,SDR9C7
Natural Killer Cell Signaling	2.84	0.155	#NUM!	CD300A,FCER1G,FCGR2A,FCGR3A/FCGR3B,INPP5D,LCP2,PIK3CD,PIK3R5,PRKCA,PRKCD,PRKD3,RAC2,SYNJ2,TYROBP,VAV1,ZAP70
Gαq Signaling	2.82	0.137	1.414	ADRA1A,Calm1 (includes others),Cdc42,CHP1,GNG12,HMOX1,IKBKE,ITPR3,PIK3CD,PIK3R5,PLD3,PLD4,PRKCA,PRKCD,PRKD3,RAC2,RGS16,RGS2,RHOC,RHOG,RHOU
CD28 Signaling in T Helper Cells	2.82	0.15	2.111	Calm1 (includes others),CD86,CHP1,FCER1G,HLA-DMA,HLA-DMB,HLA-DQA1,HLA-DQB1,HLA-DRB5,IKBKE,ITPR3,LCP2,PIK3CD,PIK3R5,PTPRC,VAV1,ZAP70
Th2 Pathway	2.82	0.146	0.905	CCR5,CD86,CXCR4,HLA-DMA,HLA-DMB,HLA-DQA1,HLA-DQB1,HLA-DRB5,ICAM1,IL2RG,ITGB2,PIK3CD,PIK3R5,S1PR1,SPI1,STAT4,TGFBR2,VAV1
Superpathway of Methionine Degradation	2.8	0.235	-2.121	AHCY,BHMT,CBS/CBSL,CTH,GOT1,MAT1A,PRMT3,SUOX
Apelin Adipocyte Signaling Pathway	2.79	0.171	-0.277	ADCY6,ADCY7,CYBB,GPX2,GPX4,GPX6,GSTK1,GSTM1,GSTM2,LIPE,MGST1,NCF2,NOX4
Isoleucine Degradation I	2.78	0.357	-2.236	ACAT1,EHHADH,HADHB,HSD17B10,SDS
Phenylalanine Degradation IV (Mammalian, via Side Chain)	2.78	0.357	-1.342	ALDH3A2,GOT1,HPD,MAOA,SLC27A2
Glucocorticoid Biosynthesis	2.7	0.444	-2	CYP17A1,EBP,Hsd3b4 (includes others),HSD3B7
TREM1 Signaling	2.68	0.174	1.732	CD83,CD86,CIITA,CXCL3,ICAM1,ITGAX,Naip1 (includes others),NLRP12,NLRP6,TLR1,TLR5,TYROBP
Ethanol Degradation IV	2.67	0.286	-1.633	ACSL1,ACSS3,ALDH3A2,ALDH3B1,ALDH7A1,ALDH9A1
B Cell Development	2.67	0.25	#NUM!	CD86,HLA-DMA,HLA-DMB,HLA-DQA1,HLA-DQB1,HLA-DRB5,PTPRC
PPARα/RXRα Activation	2.59	0.127	0.209	ACOX1,ADCY6,ADCY7,APOA2,CD36,CPT1B,CYP2C18,Cyp2c40 (includes others),Cyp2c54 (includes others),Cyp2c70,CYP2C8,FASN,GHR,GPD1,HSP90B1,IKBKE,IL1RAP,LPL,PPARA,PRKCA,RXRA,SLC27A1,TGFBR2
Lysine Degradation II	2.56	0.6	#NUM!	AADAT,AASS,ALDH7A1
Lysine Degradation V	2.56	0.6	#NUM!	AADAT,ALDH7A1,PIPOX
Glycogen Biosynthesis II (from UDP-D-Glucose)	2.56	0.6	#NUM!	GBE1,GYG1,UGP2
Endocannabinoid Cancer Inhibition Pathway	2.55	0.136	1.147	ADCY6,ADCY7,ATF3,CCND1,CCND3,CDH1,CDKN1A,CREB3L3,CREB5,GNA13,NUPR1,PIK3CD,PIK3R5,SMPD3,SPTLC2,SRC,TRIB3,TRPV1,VIM
Triacylglycerol Biosynthesis	2.55	0.216	-1.134	ELOVL2,ELOVL6,GPAT4,LCLAT1,MOGAT1,PLPP2,PLPP3,PNPLA3
Ketogenesis	2.5	0.4	-2	ACAT1,HADHB,HMGCS1,HMGCS2
Glycine Betaine Degradation	2.5	0.4	-2	BHMT,PIPOX,SARDH,SDS
Superpathway of Geranylgeranyldiphosphate Biosynthesis I (via Mevalonate)	2.49	0.312	-2.236	ACAT1,HADHB,HMGCS1,HMGCS2,IDI1
Retinol Biosynthesis	2.47	0.211	0	Ces1g,CES3,DHRS9,LIPC,LIPE,LIPG,LPL,PNPLA3
Glycolysis I	2.46	0.261	1.633	ALDOA,ALDOC,GPI,PFKP,PKLR,PKM
Interferon Signaling	2.4	0.226	2.646	IFIT3,IRF1,ISG15,OAS1,PSMB8,STAT1,TAP1
Ubiquinol-10 Biosynthesis (Eukaryotic)	2.36	0.294	-1.342	CYP46A1,CYP4A11,CYP4A22,CYP7B1,URAD
Mitochondrial L-carnitine Shuttle Pathway	2.36	0.294	-2.236	ACSL1,CPT1A,CPT1B,SLC27A1,SLC27A2
L-cysteine Degradation III	2.34	1	#NUM!	GOT1,MPST
Cysteine Biosynthesis/Homocysteine Degradation	2.34	1	#NUM!	CBS/CBSL,CTH
Glutamine Degradation I	2.34	1	#NUM!	GLS,GLS2
Pathogenesis of Multiple Sclerosis	2.28	0.5	#NUM!	CCL4,CCR5,CXCL10
Zymosterol Biosynthesis	2.28	0.5	#NUM!	CYP51A1,HSD17B7,MSMO1
Methylglyoxal Degradation III	2.24	0.278	-0.447	ADH4,AKR1B1,Akr1b7,CYP4A11,CYP4A22
Role of NFAT in Regulation of the Immune Response	2.21	0.122	2.524	Calm1 (includes others),CD86,CHP1,FCER1G,FCGR1A,FCGR2A,FCGR3A/FCGR3B,GNA12,GNA13,GNG12,HLA-DMA,HLA-DMB,HLA-DQA1,HLA-DQB1,HLA-DRB5,IKBKE,ITPR3,LCP2,PIK3CD,PIK3R5,ZAP70
Growth Hormone Signaling	2.2	0.159	1	GHR,IGF1,IGFALS,PIK3CD,PIK3R5,PRKCA,PRKCD,PRKD3,RPS6KA4,SLC2A4,STAT1
Crosstalk between Dendritic Cells and Natural Killer Cells	2.2	0.159	#NUM!	ACTB,CD83,CD86,CSF2RB,HLA-DRB5,IL2RG,IL3RA,ITGAL,TLN2,TREM2,TYROBP
Reelin Signaling in Neurons	2.18	0.152	#NUM!	APP,ARHGEF16,ARHGEF2,FGR,HCK,ITGA6,ITGAL,ITGB2,PIK3CD,PIK3R5,SRC,VLDLR
RhoGDI Signaling	2.18	0.121	-2	ACTB,ARHGDIA,ARHGDIB,ARHGEF16,ARHGEF19,ARHGEF2,CD44,Cdc42,CDH1,CDH15,CDH5,GNA12,GNA13,GNG12,MSN,PRKCA,RAC2,RHOC,RHOG,RHOU,SRC
Thyroid Hormone Metabolism II (via Conjugation and/or Degradation)	2.17	0.231	-0.816	DIO1,UGT2A3,UGT2B10,UGT2B17,UGT2B7,UGT3A1
CXCR4 Signaling	2.16	0.123	1.291	ADCY6,ADCY7,Cdc42,CXCL12,CXCR4,ELMO1,GNA12,GNA13,GNG12,ITPR3,PIK3CD,PIK3R5,PRKCA,PRKCD,PRKD3,RAC2,RHOC,RHOG,RHOU,SRC
Role of Pattern Recognition Receptors in Recognition of Bacteria and Viruses	2.14	0.127	2.309	C1QA,C1QB,CLCF1,CLEC6A,CLEC7A,CNTF,DDX58,IFIH1,OAS1,OAS2,OAS3,PIK3CD,PIK3R5,PRKCA,PRKCD,PRKD3,TLR1,TLR5
Caveolar-mediated Endocytosis Signaling	2.11	0.155	#NUM!	ACTB,CD48,EGFR,FLNA,ITGA6,ITGAL,ITGAM,ITGAX,ITGB2,PRKCA,SRC
Sphingosine-1-phosphate Signaling	2.08	0.134	0	ACER3,ADCY6,ADCY7,Cdc42,GNA12,GNA13,PIK3CD,PIK3R5,RAC2,RHOC,RHOG,RHOU,S1PR1,S1PR5,SMPD3
Cholesterol Biosynthesis I	2.04	0.308	-2	CYP51A1,EBP,HSD17B7,MSMO1
Cholesterol Biosynthesis II (via 24,25-dihydrolanosterol)	2.04	0.308	-2	CYP51A1,EBP,HSD17B7,MSMO1
Cholesterol Biosynthesis III (via Desmosterol)	2.04	0.308	-2	CYP51A1,EBP,HSD17B7,MSMO1
Signaling by Rho Family GTPases	2.02	0.11	2.837	ACTB,ARHGEF16,ARHGEF19,ARHGEF2,Cdc42,CDH1,CDH15,CDH5,CYBB,DIAPH3,GNA12,GNA13,GNG12,IQGAP1,MAP3K12,MSN,NCF2,NOX4,PIK3CD,PIK3R5,RAC2,RHOC,RHOG,RHOU,VIM,WIPF1
PFKFB4 Signaling Pathway	2.01	0.178	1.414	CREB3L3,CREB5,GCK,GPI,HK2,HK3,TKT,XDH
Cysteine Biosynthesis III (mammalia)	1.94	0.238	-1.342	AHCY,CBS/CBSL,CTH,MAT1A,PRMT3
Breast Cancer Regulation by Stathmin1	1.92	0.113	#NUM!	ADCY6,ADCY7,ARHGEF16,ARHGEF19,ARHGEF2,Calm1 (includes others),CAMK1D,CDK1,CDKN1A,E2F8,GNA13,GNG12,ITPR3,PIK3CD,PIK3R5,PPP1R10,PPP1R3C,PRKCA,PRKCD,PRKD3,TUBA1A,TUBB
Choline Biosynthesis III	1.92	0.286	1	CHPT1,HMOX1,PLD3,PLD4
MSP-RON Signaling Pathway	1.91	0.161	#NUM!	ACTB,CSF2RB,F11,IL3RA,ITGAM,ITGB2,KLKB1,PIK3CD,PIK3R5
Glutamate Receptor Signaling	1.91	0.161	#NUM!	Calm1 (includes others),GLS,GLUL,GRIK5,SLC17A8,SLC1A1,SLC1A2,SLC1A4,SLC38A1
Autoimmune Thyroid Disease Signaling	1.9	0.184	#NUM!	CD86,FCER1G,HLA-DMA,HLA-DMB,HLA-DQA1,HLA-DQB1,HLA-DRB5
Graft-versus-Host Disease Signaling	1.9	0.184	#NUM!	CD86,FCER1G,HLA-DMA,HLA-DMB,HLA-DQA1,HLA-DQB1,HLA-DRB5
Sucrose Degradation V (Mammalian)	1.88	0.375	#NUM!	ALDOA,ALDOC,TKFC
Ketolysis	1.88	0.375	#NUM!	ACAT1,HADHB,OXCT1
Mineralocorticoid Biosynthesis	1.88	0.375	#NUM!	EBP,Hsd3b4 (includes others),HSD3B7
Intrinsic Prothrombin Activation Pathway	1.84	0.179	0.378	COL1A1,COL1A2,COL3A1,F11,F13A1,F9,KLKB1
Histamine Degradation	1.81	0.267	-1	ALDH3A2,ALDH3B1,ALDH7A1,ALDH9A1
Histidine Degradation VI	1.81	0.267	-1	CYP46A1,CYP4A11,CYP4A22,CYP7B1
Role of IL-17F in Allergic Inflammatory Airway Diseases	1.78	0.175	1.342	CCL4,CREB3L3,CREB5,CXCL10,IGF1,MMP13,RPS6KA4
Dopamine Degradation	1.77	0.217	-0.447	ALDH3A2,ALDH3B1,ALDH7A1,ALDH9A1,MAOA
Tryptophan Degradation X (Mammalian, via Tryptamine)	1.77	0.217	-0.447	ALDH3A2,ALDH3B1,ALDH7A1,ALDH9A1,MAOA
T Cell Exhaustion Signaling Pathway	1.76	0.118	1.732	BCL6,CD274,CD86,FCER1G,HLA-DMA,HLA-DMB,HLA-DQA1,HLA-DQB1,HLA-DRB5,IL10RA,IL6R,PIK3CD,PIK3R5,STAT1,STAT4,TGFBR2,ZAP70
Prostanoid Biosynthesis	1.72	0.333	#NUM!	PTGDS,PTGES,PTGS1
γ-linolenate Biosynthesis II (Animals)	1.71	0.25	-2	ACSL1,FADS2,SLC27A1,SLC27A2
STAT3 Pathway	1.7	0.119	0.577	CDKN1A,CISH,CSF2RB,EGFR,FGFR4,GHR,IGF1,IL10RA,IL22RA1,IL2RG,IL3RA,IL6R,MAP3K12,SRC,TGFBR2,TNFRSF11A
Virus Entry via Endocytic Pathways	1.67	0.126	#NUM!	ACTB,AP3M1,FLNA,ITGA6,ITGAL,ITGB2,PIK3CD,PIK3R5,PRKCA,PRKCD,PRKD3,RAC2,SRC
ILK Signaling	1.66	0.11	1.807	ACTB,ACTN1,CCND1,Cdc42,CDH1,CREB3L3,CREB5,FBLIM1,FLNA,ITGB2,LIMS2,PARVA,PIK3CD,PIK3R5,RAC2,RHOC,RHOG,RHOU,RPS6KA4,VIM
Glioma Invasiveness Signaling	1.65	0.139	2.121	CD44,Cdc42,PIK3CD,PIK3R5,PLAU,PLAUR,RAC2,RHOC,RHOG,RHOU
UVB-Induced MAPK Signaling	1.65	0.154	1.134	EGFR,EIF4EBP1,H3F3A/H3F3B,PIK3CD,PIK3R5,PRKCA,PRKCD,PRKD3
PKCθ Signaling in T Lymphocytes	1.63	0.114	3	CACNA1B,CD86,CHP1,FCER1G,HLA-DMA,HLA-DMB,HLA-DQA1,HLA-DQB1,HLA-DRB5,IKBKE,LCP2,MAP3K12,PIK3CD,PIK3R5,RAC2,VAV1,ZAP70
PD-1, PD-L1 cancer immunotherapy pathway	1.61	0.128	-2.309	CD274,HLA-DMA,HLA-DMB,HLA-DQA1,HLA-DQB1,HLA-DRB5,IL2RG,LCP2,PIK3CD,PIK3R5,RASGRP1,ZAP70
α-tocopherol Degradation	1.6	0.5	#NUM!	CYP4A11,CYP4F12
Glutathione Redox Reactions II	1.6	0.5	#NUM!	GLRX,GSR
Acetate Conversion to Acetyl-CoA	1.6	0.5	#NUM!	ACSL1,ACSS3
Hypoxia Signaling in the Cardiovascular System	1.57	0.135	0.447	CREB3L3,CREB5,HSP90B1,LDHA,NQO1,SLC2A4,UBE2E2,UBE2H,UBE2L6,UBE2V1
Estrogen-mediated S-phase Entry	1.55	0.192	0.447	CCNA2,CCND1,CDK1,CDKN1A,E2F8
Germ Cell-Sertoli Cell Junction Signaling	1.54	0.11	#NUM!	ACTB,ACTN1,Cdc42,CDH1,IQGAP1,ITGA6,MAP3K12,PIK3CD,PIK3R5,RAB8B,RAC2,RHOC,RHOG,RHOU,SRC,TGFBR2,TUBA1A,TUBB
Type II Diabetes Mellitus Signaling	1.54	0.113	2.111	ACSL1,CACNA1B,CD36,GCK,IKBKE,PIK3CD,PIK3R5,PKLR,PKM,PRKCA,PRKCD,PRKD3,SLC27A1,SLC27A2,SLC2A4,SMPD3
Agrin Interactions at Neuromuscular Junction	1.54	0.133	2.121	ACTB,EGFR,ITGA6,ITGAL,ITGB2,LAMC1,Nrg1,PKLR,RAC2,SRC
Valine Degradation I	1.53	0.222	-2	ABAT,EHHADH,HADHB,SDS
Fatty Acid α-oxidation	1.53	0.222	-1	ALDH3A2,ALDH3B1,ALDH7A1,ALDH9A1
Macropinocytosis Signaling	1.5	0.132	1.89	CD14,CSF1R,ITGB2,PIK3CD,PIK3R5,PRKCA,PRKCD,PRKD3,SRC,USP6NL
Oleate Biosynthesis II (Animals)	1.47	0.273	#NUM!	FADS2,SCD,Scd2
RAR Activation	1.47	0.105	#NUM!	ACTB,ADCY6,ADCY7,ADH4,ADH7,AKR1B1,AKR1C4,CSF2RB,DHRS4,DHRS9,IL3RA,PIK3CD,PRKCA,PRKCD,PRKD3,RDH16,RXRA,SDR9C7,SORBS3,SRC
Thrombin Signaling	1.47	0.103	0.943	ADCY6,ADCY7,ARHGEF16,ARHGEF2,CAMK1D,Cdc42,EGFR,GNA12,GNA13,GNG12,ITPR3,PIK3CD,PIK3R5,PRKCA,PRKCD,PRKD3,RAC2,RHOC,RHOG,RHOU,SRC
Heparan Sulfate Biosynthesis (Late Stages)	1.45	0.134	1	Ces1b/Ces1c,Ces2a,CES3,CHST11,EXT1,EXTL1,HS6ST1,LIPE,SULT1C2
VDR/RXR Activation	1.43	0.128	0	CD14,CDKN1A,CXCL10,GADD45A,PRKCA,PRKCD,PRKD3,RXRA,SEMA3B,SERPINB1
Allograft Rejection Signaling	1.43	0.14	#NUM!	CD86,FCER1G,H2-M2,HLA-DMA,HLA-DMB,HLA-DQA1,HLA-DQB1,HLA-DRB5
Phospholipases	1.43	0.14	1.414	HMOX1,LIPC,LIPG,PLA2G6,PLA2G7,PLD3,PLD4,PNPLA3
Integrin Signaling	1.41	0.102	2.357	ACTB,ACTN1,CAPN8,Cdc42,ITGA6,ITGAL,ITGAM,ITGAX,ITGB2,NEDD9,PARVA,PIK3CD,PIK3R5,RAC2,RHOC,RHOG,RHOU,SRC,TLN2,TSPAN4,WIPF1
Clathrin-mediated Endocytosis Signaling	1.41	0.104	#NUM!	ACTB,AP3M1,APOA2,APOA4,CHP1,FGF1,HIP1,HIP1R,IGF1,ITGB2,LDLR,LYZ,PCYOX1,PIK3CD,PIK3R5,PON1,S100A8,SERPINA1,SRC
IL-3 Signaling	1.4	0.127	1.265	CHP1,CSF2RB,IL3RA,INPP5D,PIK3CD,PIK3R5,PRKCA,PRKCD,PRKD3,STAT1
Arginine Biosynthesis IV	1.4	0.4	#NUM!	ASS1,OAT
Tetrahydrofolate Salvage from 5,10-methenyltetrahydrofolate	1.4	0.4	#NUM!	MTHFD1L,MTHFD2
Serine Biosynthesis	1.4	0.4	#NUM!	PHGDH,PSAT1
Tyrosine Degradation I	1.4	0.4	#NUM!	HPD,TAT
Folate Polyglutamylation	1.4	0.4	#NUM!	FPGS,MTHFD1L
Cholecystokinin/Gastrin-mediated Signaling	1.38	0.115	0.302	Cdc42,EGFR,GNA12,GNA13,ITPR3,PRKCA,PRKCD,PRKD3,RAC2,RHOC,RHOG,RHOU,SRC
Type I Diabetes Mellitus Signaling	1.37	0.118	1.633	CD86,CYCS,FCER1G,HLA-DMA,HLA-DMB,HLA-DQA1,HLA-DQB1,HLA-DRB5,IKBKE,IL1RAP,IRF1,STAT1
CDP-diacylglycerol Biosynthesis I	1.37	0.2	#NUM!	CDS2,GPAT4,LCLAT1,PNPLA3
fMLP Signaling in Neutrophils	1.36	0.114	1.732	Calm1 (includes others),CHP1,CYBB,GNG12,ITPR3,NCF1,NCF2,NOX4,PIK3CD,PIK3R5,PRKCA,PRKCD,PRKD3
IL-4 Signaling	1.34	0.123	#NUM!	HLA-DMA,HLA-DMB,HLA-DQA1,HLA-DQB1,HLA-DRB5,IL2RG,INPP5D,PIK3CD,PIK3R5,SYNJ2
Induction of Apoptosis by HIV1	1.32	0.133	0	CXCR4,CYCS,IKBKE,NAIP,Naip1 (includes others),SLC25A10,SLC25A13,TRAF1
TNFR2 Signaling	1.31	0.167	0	IKBKE,NAIP,Naip1 (includes others),TNFAIP3,TRAF1
Phagosome Maturation	1.31	0.108	#NUM!	ATP6V1G1,CTSB,CTSC,CTSD,CYBB,DYNLL1,HLA-DRB5,M6PR,NCF2,NOX4,RAB7B,TAP1,TUBA1A,TUBB,YKT6
Altered T Cell and B Cell Signaling in Rheumatoid Arthritis	1.31	0.122	#NUM!	CD86,CXCL13,FCER1G,HLA-DMA,HLA-DMB,HLA-DQA1,HLA-DQB1,HLA-DRB5,TLR1,TLR5

## Sheet: YBT vs. WD
© 2000-2019 QIAGEN. All rights reserved.
Table S5. Information of the canonical pathways enriched by IPA.
Ingenuity Canonical Pathways	-log(p-value)	Ratio	z-score	Molecules
Acetone Degradation I (to Methylglyoxal)	8.61	0.444	0.577	CYP2B6,CYP2C18,Cyp2c40 (includes others),CYP2E1,CYP2F1,CYP2J2,CYP2U1,CYP4A11,CYP4A22,CYP4F8,POR,ZADH2
LPS/IL-1 Mediated Inhibition of RXR Function	8.45	0.162	-0.728	ABCB1,ABCC4,ABCG1,ACOX1,ACSL1,ALDH18A1,ALDH1L2,ALDH3A2,ALDH3B1,APOE,Cyp2a12/Cyp2a22,CYP2B6,CYP4A11,CYP7A1,FABP7,FMO2,GSTA5,GSTM1,Gstm3,GSTM4,GSTM5,HMGCS2,IL1R1,IL1RAP,LBP,MAOA,MGST1,NR1I3,PLTP,PPARA,SLC10A1,SLCO1B3,TNF
Antigen Presentation Pathway	8.39	0.429	#NUM!	CIITA,HLA-A,HLA-DMA,HLA-DMB,HLA-DQA1,HLA-DQB1,HLA-DRB5,HLA-E,HLA-G,PSMB8,PSMB9,TAP1
Dendritic Cell Maturation	8.03	0.175	-4.6	CD83,CD86,COL1A1,COL1A2,COL3A1,COL5A3,CREB5,FCER1G,FCGR1A,FCGR2A,FCGR3A/FCGR3B,HLA-A,HLA-DMA,HLA-DMB,HLA-DQA1,HLA-DQB1,HLA-DRB5,HLA-E,ICAM1,IRF8,PIK3CD,PIK3R5,PLCG2,STAT1,STAT4,TNF,TREM2,TYROBP
IL-8 Signaling	7.44	0.157	-2.785	CCND1,CCND2,Cdc42,CYBB,EGFR,EIF4EBP1,GNA12,GNA13,GNAI1,GNB1,HMOX1,ICAM1,IQGAP1,ITGAM,ITGAX,ITGB2,NCF2,NOX4,NRAS,PIK3CD,PIK3R5,PLD3,PLD4,PRKCA,RAC2,RAP2A,RHOD,RRAS,VCAM1,VEGFA
Neuroinflammation Signaling Pathway	7.18	0.135	-3.536	CD86,CNTF,CREB5,CRP,CSF1R,CXCL10,CXCL12,CYBB,HLA-A,HLA-DMA,HLA-DMB,HLA-DQA1,HLA-DQB1,HLA-DRB5,HLA-E,HMOX1,ICAM1,IFNGR2,IL1R1,MFGE8,NAIP,NCF2,NOX4,PIK3CD,PIK3R5,PLCG2,SLC1A2,SLC6A13,STAT1,SYK,TGFBR2,TIRAP,TLR5,TNF,TREM2,TYROBP,VCAM1
Fcγ Receptor-mediated Phagocytosis in Macrophages and Monocytes	6.82	0.207	-3.9	ACTB,ACTG1,ACTR3,FCGR1A,FCGR2A,FCGR3A/FCGR3B,FGR,HCK,HMOX1,INPP5D,MYO5A,NCF1,PLD3,PLD4,PRKCA,RAC2,SYK,TLN2,VAV1
T Helper Cell Differentiation	6.76	0.239	#NUM!	BCL6,CD86,FCER1G,HLA-A,HLA-DMA,HLA-DMB,HLA-DQA1,HLA-DQB1,HLA-DRB5,IFNGR2,IL10RA,IL2RG,STAT1,STAT4,TGFBR2,TNF
T Cell Exhaustion Signaling Pathway	6.57	0.167	-1.387	BCL6,CD274,CD86,FCER1G,HLA-A,HLA-DMA,HLA-DMB,HLA-DQA1,HLA-DQB1,HLA-DRB5,HLA-E,HLA-G,IL10RA,NRAS,PIK3CD,PIK3R5,PLCG2,PPP2CB,RAP2A,RRAS,STAT1,STAT4,TGFBR2,VEGFA
Crosstalk between Dendritic Cells and Natural Killer Cells	6.57	0.232	#NUM!	ACTB,ACTG1,CAMK2B,CD83,CD86,CSF2RB,HLA-A,HLA-DRB5,HLA-E,HLA-G,IL2RG,ITGAL,TLN2,TNF,TREM2,TYROBP
Nicotine Degradation III	6.52	0.283	1.387	ADH7,CYP2B6,CYP2C18,Cyp2c40 (includes others),CYP2E1,CYP2F1,CYP2J2,CYP2U1,CYP4F8,POR,UGT2A3,UGT2B17,UGT3A1
Nicotine Degradation II	6.35	0.255	1.069	ADH7,CYP2B6,CYP2C18,Cyp2c40 (includes others),CYP2E1,CYP2F1,CYP2J2,CYP2U1,CYP4F8,FMO2,POR,UGT2A3,UGT2B17,UGT3A1
Leukocyte Extravasation Signaling	6.26	0.145	-4.315	ACTB,ACTG1,ARHGAP5,CD44,CXCL12,CXCR4,CYBB,F11R,GNAI1,ICAM1,ITGA6,ITGAL,ITGAM,ITGB2,MMP12,MMP13,MSN,NCF1,NCF2,PIK3CD,PIK3R5,PLCG2,PRKCA,RAC2,RASGRP1,SELPLG,VAV1,VCAM1
Bupropion Degradation	6.22	0.409	0.333	CYP2B6,CYP2C18,Cyp2c40 (includes others),CYP2E1,CYP2F1,CYP2J2,CYP2U1,CYP4F8,POR
Allograft Rejection Signaling	6.15	0.246	#NUM!	CD86,FCER1G,H2-M2,H2-T22,H2-T24,HLA-A,HLA-DMA,HLA-DMB,HLA-DQA1,HLA-DQB1,HLA-DRB5,HLA-E,HLA-G,TNF
Atherosclerosis Signaling	6.13	0.18	#NUM!	APOE,COL1A1,COL1A2,COL3A1,COL5A3,CXCL12,CXCR4,ICAM1,ITGB2,LPL,LYZ,MMP13,PLA2G7,PON1,S100A8,SELPLG,SERPINA1,TNF,TNFRSF12A,VCAM1
Superpathway of Melatonin Degradation	6.06	0.26	0.832	CYP2B6,CYP2C18,Cyp2c40 (includes others),CYP2E1,CYP2F1,CYP2J2,CYP2U1,CYP4F8,MAOA,POR,UGT2A3,UGT2B17,UGT3A1
Granulocyte Adhesion and Diapedesis	5.97	0.155	#NUM!	Ccl2,CCL25,Ccl6,Ccl7,Ccl9,CXCL10,CXCL12,Cxcl9,CXCR4,GNAI1,ICAM1,IL1R1,IL1RAP,ITGA6,ITGAL,ITGAM,ITGB2,MMP12,MMP13,MSN,SDC3,SELPLG,TNF,VCAM1
Th1 and Th2 Activation Pathway	5.92	0.154	#NUM!	CCR5,CD274,CD86,CXCR4,HLA-A,HLA-DMA,HLA-DMB,HLA-DQA1,HLA-DQB1,HLA-DRB5,ICAM1,IFNGR2,IL10RA,IL17RB,IL2RG,ITGB2,PIK3CD,PIK3R5,SPI1,STAT1,STAT4,TGFBR2,TIMD4,VAV1
PXR/RXR Activation	5.86	0.233	#NUM!	ABCB1,ALDH3A2,CES3,CYP2B6,CYP7A1,G6PC,GSTM1,HMGCS2,NR1I3,PCK2,PPARA,SCD,SLCO1B3,TNF
Melatonin Degradation I	5.76	0.267	1.155	CYP2B6,CYP2C18,Cyp2c40 (includes others),CYP2E1,CYP2F1,CYP2J2,CYP2U1,CYP4F8,POR,UGT2A3,UGT2B17,UGT3A1
Graft-versus-Host Disease Signaling	5.72	0.289	#NUM!	CD86,FCER1G,HLA-A,HLA-DMA,HLA-DMB,HLA-DQA1,HLA-DQB1,HLA-DRB5,HLA-E,HLA-G,TNF
Th2 Pathway	5.41	0.163	-0.905	CCR5,CD86,CXCR4,HLA-A,HLA-DMA,HLA-DMB,HLA-DQA1,HLA-DQB1,HLA-DRB5,ICAM1,IL17RB,IL2RG,ITGB2,PIK3CD,PIK3R5,SPI1,STAT4,TGFBR2,TIMD4,VAV1
Virus Entry via Endocytic Pathways	5.39	0.175	#NUM!	ACTB,ACTG1,AP2M1,CLTA,FLNA,HLA-A,HLA-E,ITGA6,ITGAL,ITGB2,NRAS,PIK3CD,PIK3R5,PLCG2,PRKCA,RAC2,RAP2A,RRAS
Xenobiotic Metabolism Signaling	5.31	0.121	#NUM!	ABCB1,ALDH18A1,ALDH1L2,ALDH3A2,ALDH3B1,CAMK1D,CAMK2B,Ces1g,CES3,CES4A,CYP2B6,FMO2,GSTA5,GSTM1,Gstm3,GSTM4,GSTM5,HMOX1,MAOA,MAP3K12,MGST1,NQO1,NR1I3,NRAS,PIK3CD,PIK3R5,PPP2CB,PRKCA,RAP2A,RRAS,TNF,UGT2B17
Aryl Hydrocarbon Receptor Signaling	5.28	0.154	-1.667	ALDH18A1,ALDH1L2,ALDH3A2,ALDH3B1,CCNA2,CCND1,CCND2,CDK6,CDKN1A,CTSD,DCT,ESR1,GSTA5,GSTM1,Gstm3,GSTM4,GSTM5,MGST1,NQO1,TGM2,TNF
NRF2-mediated Oxidative Stress Response	5.26	0.138	-2.714	ABCC1,ABCC4,ACTB,ACTG1,DNAJB9,DNAJC10,ENC1,FTH1,GSR,GSTA5,GSTM1,Gstm3,GSTM4,GSTM5,HMOX1,MAFK,MGST1,NQO1,NRAS,PIK3CD,PIK3R5,PRKCA,RAP2A,RRAS,SQSTM1
EIF2 Signaling	5.2	0.131	-2.668	ACTB,ATF3,CCND1,EIF1AX,EIF2S1,EIF4A1,FAU,NOX4,NRAS,PIK3CD,PIK3R5,RAP2A,RPL14,RPL18A,RPL21,RPL26,RPL37,RPL37A,RPL41,RPS15A,RPS20,RPS3,RPS6,RPSA,RRAS,TRIB3,VEGFA
Production of Nitric Oxide and Reactive Oxygen Species in Macrophages	4.98	0.136	-2.4	APOE,Cdc42,CYBB,IFNGR2,IRF8,LYZ,MAP3K12,NCF1,NCF2,PIK3CD,PIK3R5,PLCG2,PON1,PPARA,PPP2CB,PRKCA,RAC2,RHOD,S100A8,SERPINA1,SIRPA,SPI1,STAT1,TNF
Th1 Pathway	4.97	0.164	-3.742	CCR5,CD274,CD86,HLA-A,HLA-DMA,HLA-DMB,HLA-DQA1,HLA-DQB1,HLA-DRB5,ICAM1,IFNGR2,IL10RA,ITGB2,PIK3CD,PIK3R5,STAT1,STAT4,VAV1
Estrogen Biosynthesis	4.95	0.27	0.632	CYP2B6,CYP2C18,Cyp2c40 (includes others),CYP2E1,CYP2F1,CYP2J2,CYP2U1,CYP4F8,HSD17B10,POR
Systemic Lupus Erythematosus In T Cell Signaling Pathway	4.86	0.112	-3.43	BCL6,CD44,CD86,Cdc42,CREB5,ESR1,FCER1G,GNA12,GNA13,GNAI1,H2-M2,H2-T22,H2-T24,HLA-A,HLA-DMA,HLA-DMB,HLA-DQA1,HLA-DQB1,HLA-DRB5,HLA-E,HLA-G,ITGAL,MSN,NRAS,PIK3CD,PIK3R5,PPP2CB,RAC2,RAP2A,RHOD,RRAS,SELPLG,SYK,VAV1
Autoimmune Thyroid Disease Signaling	4.84	0.263	#NUM!	CD86,FCER1G,HLA-A,HLA-DMA,HLA-DMB,HLA-DQA1,HLA-DQB1,HLA-DRB5,HLA-E,HLA-G
Tec Kinase Signaling	4.81	0.14	-3.873	ACTB,ACTG1,Cdc42,FADD,FCER1G,FGR,GNA12,GNA13,GNAI1,GNB1,HCK,PIK3CD,PIK3R5,PLCG2,PRKCA,RAC2,RHOD,STAT1,STAT4,TNF,TNFRSF10A,VAV1
Phagosome Formation	4.75	0.158	#NUM!	Cdc42,CLEC7A,FCER1G,FCGR1A,FCGR2A,FCGR3A/FCGR3B,ITGAM,ITGAX,ITGB2,MARCO,PIK3CD,PIK3R5,PLCG2,PRKCA,RAC2,RHOD,SYK,TLR5
PD-1, PD-L1 cancer immunotherapy pathway	4.71	0.17	2.5	CD274,HLA-A,HLA-DMA,HLA-DMB,HLA-DQA1,HLA-DQB1,HLA-DRB5,HLA-E,HLA-G,IFNGR2,IL2RG,PDCD4,PIK3CD,PIK3R5,RASGRP1,TNF
Role of NFAT in Regulation of the Immune Response	4.66	0.134	-2.985	Calm1 (includes others),CD86,FCER1G,FCGR1A,FCGR2A,FCGR3A/FCGR3B,GNA12,GNA13,GNAI1,GNB1,HLA-A,HLA-DMA,HLA-DMB,HLA-DQA1,HLA-DQB1,HLA-DRB5,NRAS,PIK3CD,PIK3R5,PLCG2,RAP2A,RRAS,SYK
Role of Tissue Factor in Cancer	4.6	0.154	#NUM!	CFL1,EGFR,EGR1,FGR,GNA12,GNA13,HCK,ITGA6,MMP13,NRAS,PIK3CD,PIK3R5,PLAUR,PRKCA,RAP2A,RPS6KA4,RRAS,VEGFA
Agranulocyte Adhesion and Diapedesis	4.43	0.133	#NUM!	ACTB,ACTG1,Ccl2,CCL25,Ccl6,Ccl7,Ccl9,CXCL10,CXCL12,Cxcl9,CXCR4,GNAI1,ICAM1,IL1R1,ITGA6,ITGB2,MMP12,MMP13,MSN,SELPLG,TNF,VCAM1
Reelin Signaling in Neurons	4.39	0.177	#NUM!	APOE,ARHGEF16,ARHGEF2,CDK5R1,CNR2,DAB1,FGR,HCK,ITGA6,ITGAL,ITGB2,PIK3CD,PIK3R5,VLDLR
Hepatic Fibrosis / Hepatic Stellate Cell Activation	4.38	0.128	#NUM!	CCR5,COL1A1,COL1A2,COL27A1,COL3A1,COL4A2,COL5A3,CYP2E1,EGFR,ICAM1,IFNGR2,IL10RA,IL1R1,IL1RAP,KLF6,LBP,MMP13,SERPINE1,STAT1,TGFBR2,TNF,VCAM1,VEGFA
B Cell Development	4.26	0.286	#NUM!	CD86,HLA-A,HLA-DMA,HLA-DMB,HLA-DQA1,HLA-DQB1,HLA-DRB5,PTPRC
Type I Diabetes Mellitus Signaling	4.26	0.157	-1.134	CD86,FADD,FCER1G,HLA-A,HLA-DMA,HLA-DMB,HLA-DQA1,HLA-DQB1,HLA-DRB5,HLA-E,HLA-G,IFNGR2,IL1R1,IL1RAP,STAT1,TNF
Natural Killer Cell Signaling	4.2	0.155	#NUM!	CD300A,FCER1G,FCGR2A,FCGR3A/FCGR3B,INPP5D,NRAS,PIK3CD,PIK3R5,PLCG2,PRKCA,RAC2,RAP2A,RRAS,SYK,TYROBP,VAV1
FXR/RXR Activation	4.15	0.148	#NUM!	APOE,CYP7A1,CYP8B1,FOXA3,G6PC,LPL,PCK2,PLTP,PON1,PPARA,SERPINA1,SLC10A1,SLC22A7,SLCO1B3,TF,TNF,VLDLR
mTOR Signaling	4.1	0.121	-2.673	Cdc42,DDIT4,EIF4A1,EIF4EBP1,FAU,HMOX1,NRAS,PIK3CD,PIK3R5,PLD3,PLD4,PPP2CB,PRKCA,RAC2,RAP2A,RHOD,RPS15A,RPS20,RPS3,RPS6,RPS6KA4,RPSA,RRAS,VEGFA
iCOS-iCOSL Signaling in T Helper Cells	4.1	0.152	-3.051	Calm1 (includes others),CAMK2B,CD86,FCER1G,HLA-A,HLA-DMA,HLA-DMB,HLA-DQA1,HLA-DQB1,HLA-DRB5,IL2RG,INPP5D,PIK3CD,PIK3R5,PTPRC,VAV1
OX40 Signaling Pathway	4.03	0.185	#NUM!	FCER1G,H2-M2,H2-T22,H2-T24,HLA-A,HLA-DMA,HLA-DMB,HLA-DQA1,HLA-DQB1,HLA-DRB5,HLA-E,HLA-G
Chemokine Signaling	4.02	0.173	-0.832	Calm1 (includes others),CAMK1D,CAMK2B,CCR5,CFL1,CXCL12,CXCR4,GNAI1,NRAS,PLCG2,PRKCA,RAP2A,RRAS
LXR/RXR Activation	3.85	0.145	1.387	ABCG1,APOE,CYP7A1,FDFT1,IL1R1,IL1RAP,LBP,LPL,LYZ,PLTP,PON1,S100A8,SCD,SERPINA1,TF,TNF
Cdc42 Signaling	3.77	0.133	-1.89	ACTR3,CDC42SE1,CFL1,FCER1G,H2-M2,H2-T22,H2-T24,HLA-A,HLA-DMA,HLA-DMB,HLA-DQA1,HLA-DQB1,HLA-DRB5,HLA-E,HLA-G,IQGAP1,IQGAP3,VAV1
PKCθ Signaling in T Lymphocytes	3.68	0.128	-3.771	CACNA1B,CAMK2B,CD86,FCER1G,HLA-A,HLA-DMA,HLA-DMB,HLA-DQA1,HLA-DQB1,HLA-DRB5,MAP3K12,NRAS,PIK3CD,PIK3R5,PLCG2,RAC2,RAP2A,RRAS,VAV1
Nur77 Signaling in T Lymphocytes	3.67	0.196	#NUM!	Calm1 (includes others),CD86,FCER1G,HLA-A,HLA-DMA,HLA-DMB,HLA-DQA1,HLA-DQB1,HLA-DRB5,NR4A1
IL-4 Signaling	3.67	0.16	#NUM!	HLA-A,HLA-DMA,HLA-DMB,HLA-DQA1,HLA-DQB1,HLA-DRB5,IL2RG,INPP5D,NRAS,PIK3CD,PIK3R5,RAP2A,RRAS
Caveolar-mediated Endocytosis Signaling	3.65	0.169	#NUM!	ACTB,ACTG1,EGFR,FLNA,HLA-A,HLA-E,ITGA6,ITGAL,ITGAM,ITGAX,ITGB2,PRKCA
GM-CSF Signaling	3.65	0.169	-2.309	CAMK2B,CCND1,CSF2RB,HCK,NRAS,PIK3CD,PIK3R5,PIM1,RAP2A,RRAS,RUNX1,STAT1
Systemic Lupus Erythematosus Signaling	3.4	0.115	#NUM!	C6,C8A,C8B,CD86,FCER1G,FCGR1A,FCGR2A,FCGR3A/FCGR3B,HLA-A,HLA-E,HLA-G,INPP5D,NRAS,PIK3CD,PIK3R5,PLCG2,PRPF19,PTPRC,RAP2A,RRAS,TNF
Glioma Signaling	3.34	0.136	-1.508	Calm1 (includes others),CAMK1D,CAMK2B,CCND1,CDK6,CDKN1A,EGFR,IDH1,NRAS,PIK3CD,PIK3R5,PLCG2,PRKCA,RAP2A,RRAS
MSP-RON Signaling Pathway	3.33	0.179	#NUM!	ACTB,ACTG1,CSF2RB,F11,ITGAM,ITGB2,KLKB1,PIK3CD,PIK3R5,TNF
RhoGDI Signaling	3.28	0.116	1.604	ACTB,ACTG1,ACTR3,ARHGAP5,ARHGDIA,ARHGDIB,ARHGEF16,ARHGEF2,CD44,Cdc42,CFL1,ESR1,GNA12,GNA13,GNAI1,GNB1,MSN,PRKCA,RAC2,RHOD
Acute Myeloid Leukemia Signaling	3.26	0.146	-0.707	CCND1,CSF1R,CSF2RB,EIF4EBP1,IDH1,NRAS,PIK3CD,PIK3R5,PIM1,RAP2A,RRAS,RUNX1,SPI1
CD28 Signaling in T Helper Cells	3.22	0.133	-2.828	ACTR3,Calm1 (includes others),CD86,FCER1G,HLA-A,HLA-DMA,HLA-DMB,HLA-DQA1,HLA-DQB1,HLA-DRB5,PIK3CD,PIK3R5,PTPRC,SYK,VAV1
Triacylglycerol Degradation	3.21	0.188	0.333	ABHD12,ABHD2,ABHD6,Ces2a,CES3,LIPE,LIPG,LPL,MGLL
Calcium-induced T Lymphocyte Apoptosis	3.2	0.172	-2.333	Calm1 (includes others),FCER1G,HLA-A,HLA-DMA,HLA-DMB,HLA-DQA1,HLA-DQB1,HLA-DRB5,NR4A1,PRKCA
B Cell Receptor Signaling	3.18	0.114	-2.357	APBB1IP,BCL6,Calm1 (includes others),CAMK2B,CFL1,CREB5,EGR1,FCGR2A,INPP5D,MAP3K12,NRAS,PIK3CD,PIK3R5,PLCG2,PTPRC,RAC2,RAP2A,RRAS,SYK,VAV1
TREM1 Signaling	3.17	0.159	-1.508	CD83,CD86,CIITA,ICAM1,ITGAX,NLRP12,NLRP6,PLCG2,TLR5,TNF,TYROBP
Germ Cell-Sertoli Cell Junction Signaling	3.15	0.116	#NUM!	ACTB,ACTG1,Cdc42,CFL1,IQGAP1,ITGA6,MAP3K12,NRAS,PIK3CD,PIK3R5,RAB8B,RAC2,RAP2A,RHOD,RRAS,TGFBR2,TNF,TUBB,TUBB4B
Phagosome Maturation	3.15	0.122	#NUM!	ATP6V0D2,ATP6V0E1,ATP6V1B2,CTSB,CTSC,CTSD,CTSV,CTSZ,CYBB,HLA-A,HLA-DRB5,HLA-E,NCF2,NOX4,TAP1,TUBB,TUBB4B
Interferon Signaling	3.11	0.226	-2.646	IFIT3,IFNGR2,ISG15,OAS1,PSMB8,STAT1,TAP1
Integrin Signaling	3.07	0.107	-2.4	ACTB,ACTG1,ACTR3,ARHGAP5,CAPN11,CAPN8,Cdc42,ITGA6,ITGAL,ITGAM,ITGAX,ITGB2,NRAS,PARVA,PIK3CD,PIK3R5,PLCG2,RAC2,RAP2A,RHOD,RRAS,TLN2
GP6 Signaling Pathway	3.06	0.128	-2.324	APBB1IP,Calm1 (includes others),COL1A1,COL1A2,COL27A1,COL3A1,COL4A2,COL5A3,FCER1G,LAMA3,PIK3CD,PIK3R5,PLCG2,PRKCA,SYK
Chondroitin Sulfate Degradation (Metazoa)	3.03	0.312	-1.342	Chil3/Chil4,GALNS,HEXA,HEXB,HYAL1
Fatty Acid β-oxidation I	3.02	0.219	2.646	Acaa1b,ACAA2,ACSL1,ECI2,Eci3,HSD17B10,SCP2
Glioma Invasiveness Signaling	3.01	0.153	-2.333	CD44,Cdc42,NRAS,PIK3CD,PIK3R5,PLAU,PLAUR,RAC2,RAP2A,RHOD,RRAS
Paxillin Signaling	2.97	0.131	-1	ACTB,ACTG1,ITGA6,ITGAL,ITGAM,ITGAX,ITGB2,NRAS,PARVA,PIK3CD,PIK3R5,RAP2A,RRAS,TLN2
Communication between Innate and Adaptive Immune Cells	2.91	0.149	#NUM!	Ccl9,CD83,CD86,CXCL10,FCER1G,HLA-A,HLA-DRB5,HLA-E,HLA-G,TLR5,TNF
UVA-Induced MAPK Signaling	2.9	0.134	-1.897	EGFR,NRAS,PARP12,PARP14,PIK3CD,PIK3R5,PLCG2,PRKCA,RAP2A,RPS6KA4,RRAS,SMPD3,STAT1
Glutathione-mediated Detoxification	2.88	0.24	-1.633	GSTA5,GSTM1,Gstm3,GSTM4,GSTM5,MGST1
Hepatic Cholestasis	2.87	0.11	#NUM!	ABCB1,ABCC1,ADCY7,CNTF,CYP7A1,CYP7B1,CYP8B1,ESR1,HSD3B7,IL1R1,IL1RAP,LBP,PPARA,PRKCA,SLC10A1,SLC22A7,SLCO1B3,TIRAP,TNF
Agrin Interactions at Neuromuscular Junction	2.86	0.147	-2.111	ACTB,ACTG1,EGFR,ITGA6,ITGAL,ITGB2,NRAS,Nrg1,RAC2,RAP2A,RRAS
Rac Signaling	2.86	0.127	-2.138	ACTR3,CD44,CDK5R1,CFL1,CYBB,IQGAP1,IQGAP3,NCF2,NOX4,NRAS,PIK3CD,PIK3R5,RAP2A,RRAS
Regulation of Cellular Mechanics by Calpain Protease	2.86	0.156	0.707	CAPN11,CAPN8,CCNA2,CCND1,CDK6,EGFR,NRAS,RAP2A,RRAS,TLN2
STAT3 Pathway	2.85	0.119	-0.832	CDKN1A,CSF2RB,EGFR,GHR,IL10RA,IL17RB,IL1R1,IL2RG,MAP3K12,NRAS,PIM1,RAP2A,RRAS,TGFBR2,TNFRSF11A,VEGFA
Ethanol Degradation II	2.79	0.231	1.633	ACSL1,ACSS3,ADH4,ADH7,ALDH3A2,ALDH3B1
Sphingosine-1-phosphate Signaling	2.78	0.125	0	ACER3,ADCY7,ASAH1,Cdc42,GNA12,GNA13,GNAI1,PIK3CD,PIK3R5,PLCG2,RAC2,RHOD,S1PR5,SMPD3
Coagulation System	2.78	0.2	0.378	F11,F9,KLKB1,PLAU,PLAUR,SERPINA1,SERPINE1
Methylglyoxal Degradation III	2.78	0.278	1.342	ADH4,CYP2E1,CYP4A11,CYP4A22,ZADH2
fMLP Signaling in Neutrophils	2.71	0.123	-2.138	ACTR3,Calm1 (includes others),CYBB,GNAI1,GNB1,NCF1,NCF2,NOX4,NRAS,PIK3CD,PIK3R5,PRKCA,RAP2A,RRAS
Endocannabinoid Cancer Inhibition Pathway	2.69	0.114	0	ADCY7,ATF3,CCND1,CCND2,CDKN1A,CNR2,CREB5,GNA13,GNAI1,PIK3CD,PIK3R5,SMPD3,SPTLC2,TRIB3,VEGFA,VIM
Breast Cancer Regulation by Stathmin1	2.66	0.103	#NUM!	ADCY7,ARHGEF16,ARHGEF2,Calm1 (includes others),CAMK1D,CAMK2B,CDKN1A,GNA13,GNAI1,GNB1,NRAS,PIK3CD,PIK3R5,PPP2CB,PRKCA,RAP2A,RRAS,TUBB,TUBB4B,UHMK1
Salvage Pathways of Pyrimidine Ribonucleotides	2.66	0.132	-0.577	AK4,CDK6,CMPK2,DMPK,G6PC,PCK1,PIM1,PLK1,PRKX,SGK1,UCK1,UPP2
Bile Acid Biosynthesis, Neutral Pathway	2.62	0.333	2	CYP7A1,CYP8B1,HSD3B7,SCP2
Role of Pattern Recognition Receptors in Recognition of Bacteria and Viruses	2.62	0.113	-1.897	CLEC6A,CLEC7A,CNTF,DDX58,EIF2S1,IFIH1,OAS1,OAS2,OAS3,PIK3CD,PIK3R5,PLCG2,PRKCA,SYK,TLR5,TNF
Actin Cytoskeleton Signaling	2.58	0.0995	-0.728	ACTB,ACTG1,ACTR3,ARHGAP24,CFL1,FLNA,GNA12,GNA13,IQGAP1,IQGAP3,LBP,MSN,NCKAP1L,NRAS,PIK3CD,PIK3R5,RAC2,RAP2A,RRAS,TLN2,VAV1
ERK5 Signaling	2.51	0.141	-0.632	CREB5,EGFR,GNA12,GNA13,NRAS,RAP2A,RPS6KA4,RRAS,SGK1,YWHAG
Serotonin Degradation	2.51	0.163	1.414	ADH4,ADH7,ALDH3A2,ALDH3B1,MAOA,UGT2A3,UGT2B17,UGT3A1
CNTF Signaling	2.5	0.15	-1	CNTF,LIFR,NRAS,PIK3CD,PIK3R5,RAP2A,RPS6KA4,RRAS,STAT1
FAK Signaling	2.5	0.126	#NUM!	ACTB,ACTG1,CAPN11,CAPN8,EGFR,NRAS,PIK3CD,PIK3R5,PLCG2,RAP2A,RRAS,TLN2
FLT3 Signaling in Hematopoietic Progenitor Cells	2.5	0.133	-1.508	CREB5,EIF4EBP1,INPP5D,NRAS,PIK3CD,PIK3R5,RAP2A,RPS6KA4,RRAS,STAT1,STAT4
HER-2 Signaling in Breast Cancer	2.5	0.133	#NUM!	CCND1,CDK6,CDKN1A,EGFR,ITGB2,NRAS,PIK3CD,PIK3R5,PRKCA,RAP2A,RRAS
Intrinsic Prothrombin Activation Pathway	2.49	0.179	0.378	COL1A1,COL1A2,COL3A1,COL5A3,F11,F9,KLKB1
Androgen Biosynthesis	2.48	0.308	2	EBP,HSD3B1,HSD3B7,SRD5A1
Pregnenolone Biosynthesis	2.48	0.308	2	CYP2E1,CYP4A11,CYP4A22,CYP7B1
Thrombin Signaling	2.43	0.0985	-0.728	ADCY7,ARHGEF16,ARHGEF2,CAMK1D,CAMK2B,Cdc42,EGFR,GNA12,GNA13,GNAI1,GNB1,NRAS,PIK3CD,PIK3R5,PLCG2,PRKCA,RAC2,RAP2A,RHOD,RRAS
Pyrimidine Ribonucleotides Interconversion	2.43	0.175	-1.134	AK4,CMPK2,CTPS2,ENTPD1,ENTPD2,PCK1,SLC25A42
Regulation of eIF4 and p70S6K Signaling	2.41	0.107	-1.134	EIF1AX,EIF2S1,EIF4A1,EIF4EBP1,FAU,NRAS,PIK3CD,PIK3R5,PPP2CB,RAP2A,RPS15A,RPS20,RPS3,RPS6,RPSA,RRAS
CXCR4 Signaling	2.4	0.104	-0.535	ADCY7,Cdc42,CXCL12,CXCR4,EGR1,GNA12,GNA13,GNAI1,GNB1,NRAS,PIK3CD,PIK3R5,PRKCA,RAC2,RAP2A,RHOD,RRAS
VEGF Signaling	2.39	0.122	-1.265	ACTB,ACTG1,EIF1AX,EIF2S1,NRAS,PIK3CD,PIK3R5,PLCG2,PRKCA,RAP2A,RRAS,VEGFA
Estrogen-Dependent Breast Cancer Signaling	2.38	0.135	-1.667	CCND1,CREB5,EGFR,ESR1,HSD17B10,NRAS,PIK3CD,PIK3R5,RAP2A,RRAS
Choline Biosynthesis III	2.35	0.286	-1	CHPT1,HMOX1,PLD3,PLD4
Phenylalanine Degradation IV (Mammalian, via Side Chain)	2.35	0.286	1	ALDH3A2,GOT1,HPD,MAOA
SAPK/JNK Signaling	2.35	0.121	-1.732	FADD,FCER1G,GNA12,GNA13,GNB1,MAP3K12,NRAS,PIK3CD,PIK3R5,RAC2,RAP2A,RRAS
Activation of IRF by Cytosolic Pattern Recognition Receptors	2.35	0.154	-2.121	DDX58,FADD,IFIH1,IFIT2,ISG15,STAT1,TNF,ZBP1
Signaling by Rho Family GTPases	2.33	0.0932	-3.357	ACTB,ACTG1,ACTR3,ARHGEF16,ARHGEF2,Cdc42,CFL1,CYBB,GNA12,GNA13,GNAI1,GNB1,IQGAP1,MAP3K12,MSN,NCF2,NOX4,PIK3CD,PIK3R5,RAC2,RHOD,VIM
Pyrimidine Ribonucleotides De Novo Biosynthesis	2.31	0.167	-1.134	AK4,CMPK2,CTPS2,ENTPD1,ENTPD2,PCK1,SLC25A42
Macropinocytosis Signaling	2.3	0.132	-2.333	ANKFY1,CSF1R,ITGB2,NRAS,PIK3CD,PIK3R5,PLCG2,PRKCA,RAP2A,RRAS
AMPK Signaling	2.29	0.0957	0.775	ACTB,ADRB1,ADRB2,ADRB3,AK4,CCNA2,CCND1,CDKN1A,CREB5,EIF4EBP1,LIPE,PCK2,PFKFB1,PFKP,PIK3CD,PIK3R5,PPM1H,PPM1K,PPP2CB,RAB22A
PPARα/RXRα Activation	2.29	0.0994	-0.728	ACOX1,ADCY7,ADIPOR2,CYP2C18,Cyp2c40 (includes others),Cyp2c54 (includes others),Cyp2c70,GHR,IL1R1,IL1RAP,LPL,NRAS,PLCG2,PPARA,PRKCA,RAP2A,RRAS,TGFBR2
Phospholipase C Signaling	2.29	0.0924	-2.324	ADCY7,ARHGEF16,ARHGEF2,Calm1 (includes others),Cdc42,CREB5,FCER1G,FCGR2A,GNA13,GNB1,HMOX1,NRAS,PLCG2,PLD3,PLD4,PRKCA,RAC2,RAP2A,RHOD,RRAS,SYK,TGM2
Fc Epsilon RI Signaling	2.28	0.114	-2.309	FCER1G,INPP5D,NRAS,PIK3CD,PIK3R5,PLCG2,PRKCA,RAC2,RAP2A,RRAS,SYK,TNF,VAV1
ILK Signaling	2.26	0.0989	-1.807	ACTB,ACTG1,CCND1,Cdc42,CFL1,CREB5,FLNA,ITGB2,PARVA,PIK3CD,PIK3R5,PPP2CB,RAC2,RHOD,RPS6KA4,TNF,VEGFA,VIM
p70S6K Signaling	2.25	0.109	-1.387	EGFR,GNAI1,IL2RG,NRAS,PIK3CD,PIK3R5,PLCG2,PPP2CB,PRKCA,RAP2A,RPS6,RRAS,SYK,YWHAG
IL-12 Signaling and Production in Macrophages	2.24	0.113	#NUM!	APOE,IRF8,LYZ,PIK3CD,PIK3R5,PON1,PRKCA,S100A8,SERPINA1,SPI1,STAT1,STAT4,TNF
Endocannabinoid Developing Neuron Pathway	2.24	0.113	-1.941	ADCY7,CCND1,CNR2,CREB5,GNAI1,GNB1,MGLL,NRAS,PIK3CD,PIK3R5,RAC2,RAP2A,RRAS
Histidine Degradation VI	2.24	0.267	2	CYP2E1,CYP4A11,CYP4A22,CYP7B1
Complement System	2.23	0.182	#NUM!	C6,C8A,C8B,ITGAM,ITGAX,ITGB2
Mineralocorticoid Biosynthesis	2.22	0.375	#NUM!	EBP,HSD3B1,HSD3B7
NF-κB Signaling	2.16	0.0988	-0.728	EGFR,FADD,FCER1G,GHR,IL1R1,NRAS,PIK3CD,PIK3R5,PLCG2,RAP2A,RRAS,TGFBR2,TIRAP,TLR5,TNF,TNFAIP3,TNFRSF11A
Stearate Biosynthesis I (Animals)	2.14	0.156	1.134	ACOT9,ACSL1,CYP2E1,CYP4A11,CYP4A22,THEM4,ZADH2
TR/RXR Activation	2.1	0.123	#NUM!	ADRB1,CYP7A1,DIO1,G6PC,PCK1,PFKP,PIK3CD,PIK3R5,SLC16A2,THRSP
CTLA4 Signaling in Cytotoxic T Lymphocytes	2.06	0.122	#NUM!	AP2M1,CD86,CLTA,FCER1G,HLA-A,HLA-E,PIK3CD,PIK3R5,PPP2CB,SYK
Altered T Cell and B Cell Signaling in Rheumatoid Arthritis	2.06	0.122	#NUM!	CD86,FCER1G,HLA-A,HLA-DMA,HLA-DMB,HLA-DQA1,HLA-DQB1,HLA-DRB5,TLR5,TNF
Citrulline Biosynthesis	2.06	0.333	#NUM!	ALDH18A1,OAT,PRODH2
Glucocorticoid Biosynthesis	2.06	0.333	#NUM!	EBP,HSD3B1,HSD3B7
Pancreatic Adenocarcinoma Signaling	2.05	0.111	-1.508	CCND1,CDKN1A,CYP2E1,EGFR,HMOX1,PIK3CD,PIK3R5,PLD3,PLD4,STAT1,TGFBR2,VEGFA
Apelin Liver Signaling Pathway	2.04	0.192	-0.447	COL1A1,COL1A2,COL3A1,COL5A3,TNF
Ubiquinol-10 Biosynthesis (Eukaryotic)	2.03	0.235	2	CYP2E1,CYP4A11,CYP4A22,CYP7B1
Dermatan Sulfate Degradation (Metazoa)	2.03	0.235	-1	Chil3/Chil4,HEXA,HEXB,HYAL1
Oxidative Ethanol Degradation III	2.03	0.235	1	ACSL1,ACSS3,ALDH3A2,ALDH3B1
NF-κB Activation by Viruses	2.03	0.12	-2.333	CCR5,ITGA6,ITGAL,ITGB2,NRAS,PIK3CD,PIK3R5,PRKCA,RAP2A,RRAS
IL-15 Signaling	2.01	0.127	#NUM!	IL2RG,NRAS,PIK3CD,PIK3R5,RAP2A,RRAS,SYK,TNF,VCAM1
Ephrin B Signaling	2.01	0.127	0.378	CFL1,CXCL12,CXCR4,GNA12,GNA13,GNAI1,GNB1,RAC2,VAV1
IL-6 Signaling	2	0.106	-1.155	ABCB1,COL1A1,CRP,IL1R1,IL1RAP,LBP,NRAS,PIK3CD,PIK3R5,RAP2A,RRAS,TNF,VEGFA
Acute Phase Response Signaling	1.95	0.0958	-0.577	CRP,HMOX1,HMOX2,IL1R1,IL1RAP,KLKB1,LBP,NRAS,PIK3CD,RAP2A,RRAS,SERPINA1,SERPINA3,SERPINE1,TF,TNF
PTEN Signaling	1.95	0.104	0.832	CCND1,CDKN1A,EGFR,GHR,INPP5D,NRAS,PIK3CD,PIK3R5,RAC2,RAP2A,RRAS,TGFBR2,TNFRSF11A
Clathrin-mediated Endocytosis Signaling	1.93	0.0934	#NUM!	ACTB,ACTG1,ACTR3,AP2M1,APOE,CLTA,HIP1,HIP1R,ITGB2,LYZ,PIK3CD,PIK3R5,PON1,S100A8,SERPINA1,TF,VEGFA
Retinol Biosynthesis	1.93	0.158	0.816	Ces1g,CES3,CES4A,LIPE,LIPG,LPL
HMGB1 Signaling	1.92	0.0974	-2.309	Cdc42,CNTF,ICAM1,IFNGR2,IL1R1,NRAS,PIK3CD,PIK3R5,RAC2,RAP2A,RHOD,RRAS,SERPINE1,TNF,VCAM1
Non-Small Cell Lung Cancer Signaling	1.9	0.122	-1.414	CCND1,CDK6,EGFR,NRAS,PIK3CD,PIK3R5,PRKCA,RAP2A,RRAS
Ceramide Signaling	1.89	0.115	-0.333	CTSD,NRAS,PIK3CD,PIK3R5,PPP2CB,RAP2A,RRAS,S1PR5,SMPD3,TNF
Apelin Endothelial Signaling Pathway	1.88	0.105	-1.155	ADCY7,Calm1 (includes others),GNA13,GNAI1,ICAM1,NRAS,PIK3CD,PIK3R5,PRKCA,RAP2A,RRAS,VCAM1
GADD45 Signaling	1.85	0.211	#NUM!	CCNB1,CCND1,CCND2,CDKN1A
Putrescine Degradation III	1.85	0.211	-1	ALDH3A2,ALDH3B1,MAOA,SAT1
Melanoma Signaling	1.85	0.137	-1.134	CCND1,CDKN1A,NRAS,PIK3CD,PIK3R5,RAP2A,RRAS
ERK/MAPK Signaling	1.84	0.0914	-2	CREB5,DUSP1,EIF4EBP1,ESR1,NRAS,PIK3CD,PIK3R5,PLCG2,PPP2CB,PRKCA,RAC2,RAP2A,RPS6KA4,RRAS,STAT1,TLN2,YWHAG
Pentose Phosphate Pathway (Oxidative Branch)	1.84	0.5	#NUM!	G6PD,PGD
Heme Degradation	1.84	0.5	#NUM!	HMOX1,HMOX2
α-tocopherol Degradation	1.84	0.5	#NUM!	CYP4A11,CYP4F12
Noradrenaline and Adrenaline Degradation	1.84	0.172	0.447	ADH4,ADH7,ALDH3A2,ALDH3B1,MAOA
Acetate Conversion to Acetyl-CoA	1.84	0.5	#NUM!	ACSL1,ACSS3
Fatty Acid β-oxidation III (Unsaturated, Odd Number)	1.84	0.5	#NUM!	ECI2,Eci3
FcγRIIB Signaling in B Lymphocytes	1.83	0.118	-1.414	CACNA1B,INPP5D,NRAS,PIK3CD,PIK3R5,PLCG2,RAP2A,RRAS,SYK
Apelin Adipocyte Signaling Pathway	1.83	0.118	0.333	ADCY7,CYBB,GNAI1,GPX4,GSTM1,LIPE,MGST1,NCF2,NOX4
Death Receptor Signaling	1.83	0.112	-1.897	ACTB,ACTG1,ARHGDIB,FADD,GAS2,NAIP,PARP12,PARP14,TNF,TNFRSF10A
Cardiac Hypertrophy Signaling	1.82	0.0862	-2.5	ADCY7,ADRB1,ADRB2,ADRB3,Calm1 (includes others),Cdc42,GNA12,GNA13,GNAI1,GNB1,MAP3K12,NRAS,PIK3CD,PIK3R5,PLCG2,RAC2,RAP2A,RHOD,RRAS,TGFBR2
Iron homeostasis signaling pathway	1.82	0.1	#NUM!	ALAS2,ATP6V0D2,ATP6V0E1,ATP6V1B2,BMP1,CD163,EGFR,FTH1,HMOX1,HMOX2,SLC11A1,SLC48A1,TF
Thrombopoietin Signaling	1.81	0.125	-2.121	NRAS,PIK3CD,PIK3R5,PLCG2,PRKCA,RAP2A,RRAS,STAT1
Glutathione Redox Reactions I	1.77	0.2	-1	GPX4,GSR,GSTM1,MGST1
IL-10 Signaling	1.73	0.121	#NUM!	CCR5,FCGR2A,HMOX1,IL10RA,IL1R1,IL1RAP,LBP,TNF
α-Adrenergic Signaling	1.73	0.109	-1.414	ADCY7,Calm1 (includes others),GNAI1,GNB1,NRAS,PLCG2,PRKCA,RAP2A,RRAS,SLC8A1
IL-3 Signaling	1.73	0.114	-1.667	CSF2RB,INPP5D,NRAS,PIK3CD,PIK3R5,PRKCA,RAP2A,RRAS,STAT1
Oncostatin M Signaling	1.73	0.143	-1.633	MMP13,NRAS,PLAU,RAP2A,RRAS,STAT1
Ephrin Receptor Signaling	1.73	0.0904	-1.069	ACTR3,CFL1,CREB5,CXCL12,CXCR4,EFNA1,GNA12,GNA13,GNAI1,GNB1,NRAS,RAC2,RAP2A,RRAS,SDCBP,VEGFA
Ethanol Degradation IV	1.7	0.19	1	ACSL1,ACSS3,ALDH3A2,ALDH3B1
Actin Nucleation by ARP-WASP Complex	1.7	0.119	-0.816	ACTR3,Cdc42,GNA12,NRAS,RAC2,RAP2A,RHOD,RRAS
Melanocyte Development and Pigmentation Signaling	1.67	0.106	-2.333	ADCY7,CREB5,DCT,NRAS,PIK3CD,PIK3R5,PLCG2,RAP2A,RPS6KA4,RRAS
ErbB4 Signaling	1.66	0.118	-2.121	NRAS,Nrg1,PIK3CD,PIK3R5,PLCG2,PRKCA,RAP2A,RRAS
Opioid Signaling Pathway	1.66	0.083	-2.065	ADCY7,AP2M1,CACNA1B,Calm1 (includes others),CAMK1D,CAMK2B,CLTA,CREB5,FGR,GNAI1,GNB1,HCK,NRAS,OGFR,PRKCA,RAC2,RAP2A,RGS16,RPS6KA4,RRAS
Semaphorin Signaling in Neurons	1.64	0.125	#NUM!	Cdc42,CFL1,NRP1,PLXNB1,RAC2,RHOD,SEMA4D
Glutamate Receptor Signaling	1.64	0.125	#NUM!	Calm1 (includes others),GNB1,GRIK5,SLC17A8,SLC1A1,SLC1A2,SLC38A1
Tetrahydrofolate Salvage from 5,10-methenyltetrahydrofolate	1.63	0.4	#NUM!	MTHFD1L,MTHFD2
Ceramide Degradation	1.63	0.4	#NUM!	ACER3,ASAH1
Glycogen Biosynthesis II (from UDP-D-Glucose)	1.63	0.4	#NUM!	GBE1,GYG1
Tyrosine Degradation I	1.63	0.4	#NUM!	HPD,TAT
Role of JAK1 and JAK3 in γc Cytokine Signaling	1.63	0.116	#NUM!	IL2RG,NRAS,PIK3CD,PIK3R5,RAP2A,RRAS,STAT1,SYK
VEGF Family Ligand-Receptor Interactions	1.6	0.108	-1.414	NRAS,NRP1,PIK3CD,PIK3R5,PLCG2,PRKCA,RAP2A,RRAS,VEGFA
Cholesterol Biosynthesis I	1.59	0.231	#NUM!	EBP,FDFT1,SC5D
Cholesterol Biosynthesis II (via 24,25-dihydrolanosterol)	1.59	0.231	#NUM!	EBP,FDFT1,SC5D
Cholesterol Biosynthesis III (via Desmosterol)	1.59	0.231	#NUM!	EBP,FDFT1,SC5D
14-3-3-mediated Signaling	1.57	0.0952	-2.53	NRAS,PIK3CD,PIK3R5,PLCG2,PRKCA,RAP2A,RRAS,TNF,TUBB,TUBB4B,VIM,YWHAG
Autophagy	1.56	0.121	#NUM!	ATG12,CTSB,CTSC,CTSD,CTSV,CTSZ,SQSTM1
Apoptosis Signaling	1.56	0.102	1.265	CAPN11,CAPN8,GAS2,NAIP,NRAS,PLCG2,PRKCA,RAP2A,RRAS,TNF
IL-9 Signaling	1.56	0.147	-2.236	IL2RG,PIK3CD,PIK3R5,STAT1,TNF
Cholecystokinin/Gastrin-mediated Signaling	1.54	0.0973	-0.333	Cdc42,EGFR,GNA12,GNA13,NRAS,PRKCA,RAC2,RAP2A,RHOD,RRAS,TNF
NGF Signaling	1.54	0.0973	-2.53	CREB5,MAP3K12,NRAS,PIK3CD,PIK3R5,PLCG2,RAP2A,RPS6KA4,RRAS,SMPD3,TRAF4
PDGF Signaling	1.48	0.103	-2.333	INPP5D,NRAS,PIK3CD,PIK3R5,PLCG2,PRKCA,RAP2A,RRAS,STAT1
CREB Signaling in Neurons	1.48	0.0829	-1.941	ADCY7,CACNA1B,Calm1 (includes others),CAMK2B,CREB5,GNA12,GNA13,GNAI1,GNB1,GRIK5,NRAS,PIK3CD,PIK3R5,PLCG2,PRKCA,RAP2A,RRAS
Pathogenesis of Multiple Sclerosis	1.47	0.333	#NUM!	CCR5,CXCL10
Glycine Cleavage Complex	1.47	0.333	#NUM!	GCSH,GLDC
Hypoxia Signaling in the Cardiovascular System	1.47	0.108	#NUM!	CREB5,NQO1,UBE2E1,UBE2G2,UBE2H,UBE2L6,UBE2U,VEGFA
Synaptogenesis Signaling Pathway	1.46	0.0764	-2.132	ACTR3,ADCY7,AP2M1,APOE,CACNA1B,Calm1 (includes others),CAMK2B,CFL1,CREB5,DAB1,EFNA1,EIF4EBP1,FGR,HCK,NRAS,PIK3CD,PIK3R5,PLCG2,RAP2A,RASGRP1,RRAS,STX1B,VLDLR
Role of Macrophages, Fibroblasts and Endothelial Cells in Rheumatoid Arthritis	1.44	0.0762	#NUM!	Calm1 (includes others),CAMK2B,CCND1,CREB5,CXCL12,FCGR1A,FCGR3A/FCGR3B,ICAM1,IL1R1,IL1RAP,MMP13,NRAS,PIK3CD,PIK3R5,PLCG2,PRKCA,RAP2A,RRAS,TLR5,TNF,TRAF4,VCAM1,VEGFA
IL-2 Signaling	1.43	0.113	-1.89	IL2RG,NRAS,PIK3CD,PIK3R5,RAP2A,RRAS,SYK
Superpathway of Citrulline Metabolism	1.42	0.2	#NUM!	ALDH18A1,OAT,PRODH2
Estrogen-mediated S-phase Entry	1.39	0.154	-1	CCNA2,CCND1,CDKN1A,ESR1
Thyroid Hormone Metabolism II (via Conjugation and/or Degradation)	1.39	0.154	2	DIO1,UGT2A3,UGT2B17,UGT3A1
G Beta Gamma Signaling	1.37	0.0917	-0.302	CACNA1B,EGFR,GNA12,GNA13,GNAI1,GNB1,NRAS,PLCG2,PRKCA,RAP2A,RRAS
Pyridoxal 5'-phosphate Salvage Pathway	1.36	0.109	-1.134	CDK6,DMPK,G6PC,PIM1,PLK1,PRKX,SGK1
Endothelin-1 Signaling	1.36	0.0829	-1.291	ADCY7,GNA12,GNA13,GNAI1,HMOX1,NRAS,PIK3CD,PIK3R5,PLA2G7,PLCG2,PLD3,PLD4,PRKCA,RAP2A,RRAS
UVC-Induced MAPK Signaling	1.36	0.118	-0.816	EGFR,NRAS,PRKCA,RAP2A,RRAS,SMPD3
Prostate Cancer Signaling	1.35	0.0978	#NUM!	CCND1,CDKN1A,CREB5,NRAS,PIK3CD,PIK3R5,RAP2A,RRAS,SRD5A1
PI3K Signaling in B Lymphocytes	1.35	0.0882	-2.309	ATF3,Calm1 (includes others),CAMK2B,INPP5D,NRAS,PIK3CD,PLCG2,PTPRC,RAP2A,RRAS,SYK,VAV1
Sphingosine and Sphingosine-1-phosphate Metabolism	1.34	0.286	#NUM!	ACER3,ASAH1
GNRH Signaling	1.34	0.0838	-1.155	ADCY7,CACNA1B,Calm1 (includes others),CAMK2B,CREB5,EGFR,EGR1,GNAI1,GNB1,MAP3K12,NRAS,PRKCA,RAP2A,RRAS
Superpathway of Cholesterol Biosynthesis	1.34	0.148	1	EBP,FDFT1,HMGCS2,SC5D
ErbB2-ErbB3 Signaling	1.33	0.108	-1.89	CCND1,NRAS,Nrg1,PIK3CD,PIK3R5,RAP2A,RRAS
Remodeling of Epithelial Adherens Junctions	1.33	0.108	#NUM!	ACTB,ACTG1,ACTR3,IQGAP1,Mapre2,TUBB,TUBB4B
Colorectal Cancer Metastasis Signaling	1.31	0.0769	-2	ADCY7,CCND1,Cdc42,EGFR,GNB1,MMP12,MMP13,NRAS,PIK3CD,PIK3R5,RAC2,RAP2A,RHOD,RRAS,STAT1,TGFBR2,TLR5,TNF,VEGFA
Gαq Signaling	1.31	0.085	-2.714	Calm1 (includes others),Cdc42,GNB1,HMOX1,PIK3CD,PIK3R5,PLCG2,PLD3,PLD4,PRKCA,RAC2,RGS16,RHOD
Myc Mediated Apoptosis Signaling	1.3	0.106	#NUM!	FADD,NRAS,PIK3CD,PIK3R5,RAP2A,RRAS,YWHAG
