# Supplementary material for: The Target MicroRNAs and Potential Underlying Mechanisms of Yiqi-Bushen-Tiaozhi Recipe against‐Non-Alcoholic Steatohepatitis
Source: Front Pharmacol. 2020 Nov 12;11:529553. doi: 10.3389/fphar.2020.529553 (PMC7688626; doi:10.3389/fphar.2020.529553)
Supplement: Supplementary file 2 [file datasheet2.zip › Data sheets 0930/Table S6.xlsx]

## Sheet: WD vs.ND
Table S6.Top 60 canonical pathways.
Ingenuity Canonical Pathways	-log(p-value)	Ratio	z-score	Molecules
FXR/RXR Activation	8.06	0.235	#NUM!	ABCG5,ABCG8,APOA2,APOA4,CYP27A1,CYP7A1,CYP8B1,FASN,FGFR4,FOXA3,G6PC,LIPC,LPL,NR1H4,PCK2,PCYOX1,PKLR,PON1,PPARA,RXRA,SAA1,SERPINA1,SLC10A1,SLC22A7,SLCO1B3,SREBF1,VLDLR
Xenobiotic Metabolism Signaling	7.64	0.167	#NUM!	ABCB1,ALDH18A1,ALDH1L2,ALDH3A2,ALDH3B1,ALDH7A1,ALDH9A1,CAMK1D,Ces1g,CES3,CHST11,CYP2B6,CYP2C8,CYP3A5,EIF2AK3,FMO2,FMO3,FMO4,GCLC,GSTA5,GSTK1,GSTM1,GSTM2,Gstm3,GSTM4,GSTM5,HMOX1,HS6ST1,HSP90B1,MAOA,MAP3K12,MGST1,NQO1,NR1I3,PIK3CD,PIK3R5,PRKCA,PRKCD,PRKD3,RXRA,SULT1C2,UGT2B10,UGT2B17,UGT2B7
PXR/RXR Activation	7.33	0.3	#NUM!	ABCB1,ALDH3A2,CES3,CPT1A,CYP2B6,CYP2C8,CYP3A5,CYP7A1,G6PC,GSTM1,GSTM2,HMGCS2,NR1I3,PCK2,PPARA,RXRA,SCD,SLCO1B3
Atherosclerosis Signaling	5.94	0.207	#NUM!	APOA2,APOA4,CD36,COL1A1,COL1A2,COL3A1,CXCL12,CXCR4,ICAM1,ITGB2,LPL,LYZ,MMP13,MSR1,PCYOX1,PLA2G6,PLA2G7,PNPLA3,PON1,S100A8,SELPLG,SERPINA1,VCAM1
Granulocyte Adhesion and Diapedesis	5.31	0.174	#NUM!	Ccl2,CCL4,Ccl6,Ccl9,CDH5,CXCL10,CXCL12,CXCL13,CXCL16,CXCL2,CXCL3,Cxcl9,CXCR4,ICAM1,IL1RAP,ITGA6,ITGAL,ITGAM,ITGB2,MMP12,MMP13,MMP27,MSN,SDC2,SDC3,SELPLG,VCAM1
Phagosome Formation	4.64	0.184	#NUM!	Cdc42,CLEC7A,FCER1G,FCGR1A,FCGR2A,FCGR3A/FCGR3B,ITGAM,ITGAX,ITGB2,MSR1,PIK3CD,PIK3R5,PRKCA,PRKCD,PRKD3,RAC2,RHOC,RHOG,RHOU,TLR1,TLR5
Hepatic Cholestasis	4.41	0.156	#NUM!	ABCB1,ABCC1,ABCG5,ABCG8,ADCY6,ADCY7,CD14,CLCF1,CNTF,CYP27A1,CYP7A1,CYP7B1,CYP8B1,FGFR4,HSD3B7,IKBKE,IL1RAP,NR1H4,PPARA,PRKCA,PRKCD,PRKD3,RXRA,SLC10A1,SLC22A7,SLCO1B3,SREBF1
Antigen Presentation Pathway	4.21	0.321	#NUM!	CD74,CIITA,HLA-DMA,HLA-DMB,HLA-DQA1,HLA-DQB1,HLA-DRB5,PSMB8,TAP1
T Helper Cell Differentiation	3.89	0.209	#NUM!	BCL6,CD86,FCER1G,HLA-DMA,HLA-DMB,HLA-DQA1,HLA-DQB1,HLA-DRB5,IL10RA,IL2RG,IL6R,STAT1,STAT4,TGFBR2
Th1 and Th2 Activation Pathway	3.89	0.154	#NUM!	CCR5,CD274,CD86,CXCR4,HLA-DMA,HLA-DMB,HLA-DQA1,HLA-DQB1,HLA-DRB5,ICAM1,IL10RA,IL2RG,IL6R,IRF1,ITGB2,NFIL3,PIK3CD,PIK3R5,S1PR1,SPI1,STAT1,STAT4,TGFBR2,VAV1
IL-12 Signaling and Production in Macrophages	3.61	0.165	#NUM!	APOA2,APOA4,IKBKE,IRF1,IRF8,LYZ,PCYOX1,PIK3CD,PIK3R5,PON1,PRKCA,PRKCD,PRKD3,RXRA,S100A8,SERPINA1,SPI1,STAT1,STAT4
Complement System	3.6	0.273	#NUM!	C1QA,C1QB,C1QBP,C6,C8A,C8B,ITGAM,ITGAX,ITGB2
Nur77 Signaling in T Lymphocytes	3.3	0.216	#NUM!	Calm1 (includes others),CD86,CHP1,CYCS,FCER1G,HLA-DMA,HLA-DMB,HLA-DQA1,HLA-DQB1,HLA-DRB5,RXRA
Agranulocyte Adhesion and Diapedesis	3.09	0.139	#NUM!	ACTB,Ccl2,CCL4,Ccl6,Ccl9,CDH5,CXCL10,CXCL12,CXCL13,CXCL16,CXCL2,CXCL3,Cxcl9,CXCR4,ICAM1,ITGA6,ITGB2,MMP12,MMP13,MMP27,MSN,SELPLG,VCAM1
TR/RXR Activation	3.01	0.173	#NUM!	ACACA,COL6A3,CYP7A1,DIO1,FASN,G6PC,LDLR,PCK1,PFKP,PIK3CD,PIK3R5,RXRA,SREBF1,THRSP
Hepatic Fibrosis / Hepatic Stellate Cell Activation	3	0.134	#NUM!	CCR5,CD14,COL15A1,COL1A1,COL1A2,COL27A1,COL3A1,COL6A3,CXCL3,EGFR,FGF1,ICAM1,IGF1,IGFBP4,IL10RA,IL1RAP,IL6R,KLF6,LEPR,MMP13,SERPINE1,STAT1,TGFBR2,VCAM1
GADD45 Signaling	2.92	0.316	#NUM!	CCNB1,CCND1,CCND3,CDK1,CDKN1A,GADD45A
Natural Killer Cell Signaling	2.84	0.155	#NUM!	CD300A,FCER1G,FCGR2A,FCGR3A/FCGR3B,INPP5D,LCP2,PIK3CD,PIK3R5,PRKCA,PRKCD,PRKD3,RAC2,SYNJ2,TYROBP,VAV1,ZAP70
B Cell Development	2.67	0.25	#NUM!	CD86,HLA-DMA,HLA-DMB,HLA-DQA1,HLA-DQB1,HLA-DRB5,PTPRC
Lysine Degradation II	2.56	0.6	#NUM!	AADAT,AASS,ALDH7A1
Dendritic Cell Maturation	5.04	0.169	4.2	CD1D,CD83,CD86,COL1A1,COL1A2,COL3A1,CREB3L3,CREB5,FCER1G,FCGR1A,FCGR2A,FCGR3A/FCGR3B,HLA-DMA,HLA-DMB,HLA-DQA1,HLA-DQB1,HLA-DRB5,ICAM1,IKBKE,IRF8,LEPR,PIK3CD,PIK3R5,STAT1,STAT4,TREM2,TYROBP
Leukocyte Extravasation Signaling	5.23	0.161	3.9	ACTB,ACTN1,CD44,CDH5,CXCL12,CXCR4,CYBB,ICAM1,ITGA6,ITGAL,ITGAM,ITGB2,MMP12,MMP13,MMP27,MSN,NCF1,NCF2,PIK3CD,PIK3R5,PRKCA,PRKCD,PRKD3,RAC2,RAPGEF4,RASGRP1,SELPLG,SRC,VAV1,VCAM1,WIPF1
Fcγ Receptor-mediated Phagocytosis in Macrophages and Monocytes	6.2	0.228	3.71	ACTB,FCGR1A,FCGR2A,FCGR3A/FCGR3B,FGR,HCK,HMOX1,INPP5D,LCP2,MYO5A,NCF1,PLA2G6,PLD3,PLD4,PRKCA,PRKCD,PRKD3,RAC2,SRC,TLN2,VAV1
Neuroinflammation Signaling Pathway	6.25	0.153	3.43	APP,CD86,CHP1,CNTF,CREB3L3,CREB5,CSF1R,CXCL10,CXCL12,CYBB,GABBR2,GABRB3,GLS,GLUL,HLA-DMA,HLA-DMB,HLA-DQA1,HLA-DQB1,HLA-DRB5,HMOX1,ICAM1,IKBKE,IL6R,MFGE8,NAIP,Naip1 (includes others),NCF2,NOX4,P2RX7,PIK3CD,PIK3R5,PLA2G6,SLC1A2,SLC6A12,SLC6A13,STAT1,TGFBR2,TLR1,TLR5,TREM2,TYROBP,VCAM1
Tec Kinase Signaling	3.44	0.146	3.3	ACTB,Cdc42,FCER1G,FGR,GNA12,GNA13,GNG12,HCK,PIK3CD,PIK3R5,PRKCA,PRKCD,PRKD3,RAC2,RHOC,RHOG,RHOU,SRC,STAT1,STAT4,TNFRSF10A,TNFRSF21,VAV1
NRF2-mediated Oxidative Stress Response	5.83	0.171	3.153	ABCC1,ABCC4,ACTB,DNAJA1,DNAJC10,EIF2AK3,EPHX1,FTH1,GCLC,GPX2,GSR,GSTA5,GSTK1,GSTM1,GSTM2,Gstm3,GSTM4,GSTM5,HACD3,HMOX1,MAFF,MAFK,MGST1,NQO1,PIK3CD,PIK3R5,PRKCA,PRKCD,PRKD3,SQSTM1,TXNRD1
PKCθ Signaling in T Lymphocytes	1.63	0.114	3	CACNA1B,CD86,CHP1,FCER1G,HLA-DMA,HLA-DMB,HLA-DQA1,HLA-DQB1,HLA-DRB5,IKBKE,LCP2,MAP3K12,PIK3CD,PIK3R5,RAC2,VAV1,ZAP70
Production of Nitric Oxide and Reactive Oxygen Species in Macrophages	5.62	0.17	2.887	APOA2,APOA4,Cdc42,CYBB,IKBKE,IRF1,IRF8,LYZ,MAP3K12,NCF1,NCF2,PCYOX1,PIK3CD,PIK3R5,PON1,PPARA,PPP1R10,PPP1R3C,PRKCA,PRKCD,PRKD3,RAC2,RHOC,RHOG,RHOU,S100A8,SERPINA1,SIRPA,SPI1,STAT1
Signaling by Rho Family GTPases	2.02	0.11	2.837	ACTB,ARHGEF16,ARHGEF19,ARHGEF2,Cdc42,CDH1,CDH15,CDH5,CYBB,DIAPH3,GNA12,GNA13,GNG12,IQGAP1,MAP3K12,MSN,NCF2,NOX4,PIK3CD,PIK3R5,RAC2,RHOC,RHOG,RHOU,VIM,WIPF1
IL-8 Signaling	5.78	0.168	2.785	CCND1,CCND3,Cdc42,CDH1,CYBB,EGFR,EIF4EBP1,GNA12,GNA13,GNG12,HMOX1,ICAM1,IKBKE,IQGAP1,ITGAM,ITGAX,ITGB2,NCF2,NOX4,PIK3CD,PIK3R5,PLD3,PLD4,PRKCA,PRKCD,PRKD3,RAC2,RHOC,RHOG,RHOU,SRC,VCAM1
Interferon Signaling	2.4	0.226	2.646	IFIT3,IRF1,ISG15,OAS1,PSMB8,STAT1,TAP1
Role of NFAT in Regulation of the Immune Response	2.21	0.122	2.524	Calm1 (includes others),CD86,CHP1,FCER1G,FCGR1A,FCGR2A,FCGR3A/FCGR3B,GNA12,GNA13,GNG12,HLA-DMA,HLA-DMB,HLA-DQA1,HLA-DQB1,HLA-DRB5,IKBKE,ITPR3,LCP2,PIK3CD,PIK3R5,ZAP70
Integrin Signaling	1.41	0.102	2.357	ACTB,ACTN1,CAPN8,Cdc42,ITGA6,ITGAL,ITGAM,ITGAX,ITGB2,NEDD9,PARVA,PIK3CD,PIK3R5,RAC2,RHOC,RHOG,RHOU,SRC,TLN2,TSPAN4,WIPF1
iCOS-iCOSL Signaling in T Helper Cells	4.67	0.19	2.324	Calm1 (includes others),CD86,CHP1,FCER1G,HLA-DMA,HLA-DMB,HLA-DQA1,HLA-DQB1,HLA-DRB5,IKBKE,IL2RG,INPP5D,ITPR3,LCP2,PIK3CD,PIK3R5,PLEKHA1,PTPRC,VAV1,ZAP70
Th1 Pathway	3.87	0.173	2.324	CCR5,CD274,CD86,HLA-DMA,HLA-DMB,HLA-DQA1,HLA-DQB1,HLA-DRB5,ICAM1,IL10RA,IL6R,IRF1,ITGB2,NFIL3,PIK3CD,PIK3R5,STAT1,STAT4,VAV1
Role of Pattern Recognition Receptors in Recognition of Bacteria and Viruses	2.14	0.127	2.309	C1QA,C1QB,CLCF1,CLEC6A,CLEC7A,CNTF,DDX58,IFIH1,OAS1,OAS2,OAS3,PIK3CD,PIK3R5,PRKCA,PRKCD,PRKD3,TLR1,TLR5
Glioma Invasiveness Signaling	1.65	0.139	2.121	CD44,Cdc42,PIK3CD,PIK3R5,PLAU,PLAUR,RAC2,RHOC,RHOG,RHOU
Agrin Interactions at Neuromuscular Junction	1.54	0.133	2.121	ACTB,EGFR,ITGA6,ITGAL,ITGB2,LAMC1,Nrg1,PKLR,RAC2,SRC
CD28 Signaling in T Helper Cells	2.82	0.15	2.111	Calm1 (includes others),CD86,CHP1,FCER1G,HLA-DMA,HLA-DMB,HLA-DQA1,HLA-DQB1,HLA-DRB5,IKBKE,ITPR3,LCP2,PIK3CD,PIK3R5,PTPRC,VAV1,ZAP70
Type II Diabetes Mellitus Signaling	1.54	0.113	2.111	ACSL1,CACNA1B,CD36,GCK,IKBKE,PIK3CD,PIK3R5,PKLR,PKM,PRKCA,PRKCD,PRKD3,SLC27A1,SLC27A2,SLC2A4,SMPD3
Cholesterol Biosynthesis II (via 24,25-dihydrolanosterol)	2.04	0.308	-2	CYP51A1,EBP,HSD17B7,MSMO1
Cholesterol Biosynthesis III (via Desmosterol)	2.04	0.308	-2	CYP51A1,EBP,HSD17B7,MSMO1
RhoGDI Signaling	2.18	0.121	-2	ACTB,ARHGDIA,ARHGDIB,ARHGEF16,ARHGEF19,ARHGEF2,CD44,Cdc42,CDH1,CDH15,CDH5,GNA12,GNA13,GNG12,MSN,PRKCA,RAC2,RHOC,RHOG,RHOU,SRC
Ketogenesis	2.5	0.4	-2	ACAT1,HADHB,HMGCS1,HMGCS2
Glycine Betaine Degradation	2.5	0.4	-2	BHMT,PIPOX,SARDH,SDS
Glucocorticoid Biosynthesis	2.7	0.444	-2	CYP17A1,EBP,Hsd3b4 (includes others),HSD3B7
Fatty Acid β-oxidation III (Unsaturated, Odd Number)	4.68	1	-2	ECI1,ECI2,Eci3,EHHADH
Superpathway of Methionine Degradation	2.8	0.235	-2.121	AHCY,BHMT,CBS/CBSL,CTH,GOT1,MAT1A,PRMT3,SUOX
Stearate Biosynthesis I (Animals)	6.89	0.333	-2.138	ACOT1,ACOT11,ACOT2,ACOT4,ACOT8,ACOT9,ACSL1,CYP4A11,CYP4A22,ELOVL2,ELOVL6,FASN,SLC27A1,SLC27A2,THEM4
Mitochondrial L-carnitine Shuttle Pathway	2.36	0.294	-2.236	ACSL1,CPT1A,CPT1B,SLC27A1,SLC27A2
Superpathway of Geranylgeranyldiphosphate Biosynthesis I (via Mevalonate)	2.49	0.312	-2.236	ACAT1,HADHB,HMGCS1,HMGCS2,IDI1
Isoleucine Degradation I	2.78	0.357	-2.236	ACAT1,EHHADH,HADHB,HSD17B10,SDS
Androgen Biosynthesis	2.94	0.385	-2.236	AKR1C4,CYP17A1,EBP,Hsd3b4 (includes others),HSD3B7
Mevalonate Pathway I	3.13	0.417	-2.236	ACAT1,HADHB,HMGCS1,HMGCS2,IDI1
PD-1, PD-L1 cancer immunotherapy pathway	1.61	0.128	-2.309	CD274,HLA-DMA,HLA-DMB,HLA-DQA1,HLA-DQB1,HLA-DRB5,IL2RG,LCP2,PIK3CD,PIK3R5,RASGRP1,ZAP70
Glutaryl-CoA Degradation	4.84	0.5	-2.646	ACAT1,CA1,EHHADH,GCDH,HADHB,HSD17B10,HSD17B4
Bile Acid Biosynthesis, Neutral Pathway	5.43	0.583	-2.646	AKR1C4,AMACR,CYP27A1,CYP7A1,CYP8B1,HSD3B7,SCP2
Tryptophan Degradation III (Eukaryotic)	4.24	0.364	-2.828	ACAT1,CA1,EHHADH,GCDH,HADHB,HSD17B10,HSD17B4,KYNU
Superpathway of Cholesterol Biosynthesis	4.36	0.333	-3	ACAT1,CYP51A1,EBP,HADHB,HMGCS1,HMGCS2,HSD17B7,IDI1,MSMO1
Fatty Acid β-oxidation I	10.4	0.5	-4	Acaa1b,ACAA2,ACADM,ACSL1,ECI1,ECI2,Eci3,EHHADH,HADHB,HSD17B10,HSD17B4,IVD,SCP2,SDS,SLC27A1,SLC27A2
Note: the pathways were ranked by p-value in each z-score classification.

## Sheet: YBT vs.WD
Table S6.Top 60 canonical pathways.
Ingenuity Canonical Pathways	-log(p-value)	Ratio	z-score	Molecules
Antigen Presentation Pathway	8.39	0.429	#NUM!	CIITA,HLA-A,HLA-DMA,HLA-DMB,HLA-DQA1,HLA-DQB1,HLA-DRB5,HLA-E,HLA-G,PSMB8,PSMB9,TAP1
T Helper Cell Differentiation	6.76	0.239	#NUM!	BCL6,CD86,FCER1G,HLA-A,HLA-DMA,HLA-DMB,HLA-DQA1,HLA-DQB1,HLA-DRB5,IFNGR2,IL10RA,IL2RG,STAT1,STAT4,TGFBR2,TNF
Crosstalk between Dendritic Cells and Natural Killer Cells	6.57	0.232	#NUM!	ACTB,ACTG1,CAMK2B,CD83,CD86,CSF2RB,HLA-A,HLA-DRB5,HLA-E,HLA-G,IL2RG,ITGAL,TLN2,TNF,TREM2,TYROBP
Allograft Rejection Signaling	6.15	0.246	#NUM!	CD86,FCER1G,H2-M2,H2-T22,H2-T24,HLA-A,HLA-DMA,HLA-DMB,HLA-DQA1,HLA-DQB1,HLA-DRB5,HLA-E,HLA-G,TNF
Atherosclerosis Signaling	6.13	0.18	#NUM!	APOE,COL1A1,COL1A2,COL3A1,COL5A3,CXCL12,CXCR4,ICAM1,ITGB2,LPL,LYZ,MMP13,PLA2G7,PON1,S100A8,SELPLG,SERPINA1,TNF,TNFRSF12A,VCAM1
Granulocyte Adhesion and Diapedesis	5.97	0.155	#NUM!	Ccl2,CCL25,Ccl6,Ccl7,Ccl9,CXCL10,CXCL12,Cxcl9,CXCR4,GNAI1,ICAM1,IL1R1,IL1RAP,ITGA6,ITGAL,ITGAM,ITGB2,MMP12,MMP13,MSN,SDC3,SELPLG,TNF,VCAM1
Th1 and Th2 Activation Pathway	5.92	0.154	#NUM!	CCR5,CD274,CD86,CXCR4,HLA-A,HLA-DMA,HLA-DMB,HLA-DQA1,HLA-DQB1,HLA-DRB5,ICAM1,IFNGR2,IL10RA,IL17RB,IL2RG,ITGB2,PIK3CD,PIK3R5,SPI1,STAT1,STAT4,TGFBR2,TIMD4,VAV1
PXR/RXR Activation	5.86	0.233	#NUM!	ABCB1,ALDH3A2,CES3,CYP2B6,CYP7A1,G6PC,GSTM1,HMGCS2,NR1I3,PCK2,PPARA,SCD,SLCO1B3,TNF
Graft-versus-Host Disease Signaling	5.72	0.289	#NUM!	CD86,FCER1G,HLA-A,HLA-DMA,HLA-DMB,HLA-DQA1,HLA-DQB1,HLA-DRB5,HLA-E,HLA-G,TNF
Virus Entry via Endocytic Pathways	5.39	0.175	#NUM!	ACTB,ACTG1,AP2M1,CLTA,FLNA,HLA-A,HLA-E,ITGA6,ITGAL,ITGB2,NRAS,PIK3CD,PIK3R5,PLCG2,PRKCA,RAC2,RAP2A,RRAS
Xenobiotic Metabolism Signaling	5.31	0.121	#NUM!	ABCB1,ALDH18A1,ALDH1L2,ALDH3A2,ALDH3B1,CAMK1D,CAMK2B,Ces1g,CES3,CES4A,CYP2B6,FMO2,GSTA5,GSTM1,Gstm3,GSTM4,GSTM5,HMOX1,MAOA,MAP3K12,MGST1,NQO1,NR1I3,NRAS,PIK3CD,PIK3R5,PPP2CB,PRKCA,RAP2A,RRAS,TNF,UGT2B17
Autoimmune Thyroid Disease Signaling	4.84	0.263	#NUM!	CD86,FCER1G,HLA-A,HLA-DMA,HLA-DMB,HLA-DQA1,HLA-DQB1,HLA-DRB5,HLA-E,HLA-G
Phagosome Formation	4.75	0.158	#NUM!	Cdc42,CLEC7A,FCER1G,FCGR1A,FCGR2A,FCGR3A/FCGR3B,ITGAM,ITGAX,ITGB2,MARCO,PIK3CD,PIK3R5,PLCG2,PRKCA,RAC2,RHOD,SYK,TLR5
Role of Tissue Factor in Cancer	4.6	0.154	#NUM!	CFL1,EGFR,EGR1,FGR,GNA12,GNA13,HCK,ITGA6,MMP13,NRAS,PIK3CD,PIK3R5,PLAUR,PRKCA,RAP2A,RPS6KA4,RRAS,VEGFA
Agranulocyte Adhesion and Diapedesis	4.43	0.133	#NUM!	ACTB,ACTG1,Ccl2,CCL25,Ccl6,Ccl7,Ccl9,CXCL10,CXCL12,Cxcl9,CXCR4,GNAI1,ICAM1,IL1R1,ITGA6,ITGB2,MMP12,MMP13,MSN,SELPLG,TNF,VCAM1
Reelin Signaling in Neurons	4.39	0.177	#NUM!	APOE,ARHGEF16,ARHGEF2,CDK5R1,CNR2,DAB1,FGR,HCK,ITGA6,ITGAL,ITGB2,PIK3CD,PIK3R5,VLDLR
Hepatic Fibrosis / Hepatic Stellate Cell Activation	4.38	0.128	#NUM!	CCR5,COL1A1,COL1A2,COL27A1,COL3A1,COL4A2,COL5A3,CYP2E1,EGFR,ICAM1,IFNGR2,IL10RA,IL1R1,IL1RAP,KLF6,LBP,MMP13,SERPINE1,STAT1,TGFBR2,TNF,VCAM1,VEGFA
B Cell Development	4.26	0.286	#NUM!	CD86,HLA-A,HLA-DMA,HLA-DMB,HLA-DQA1,HLA-DQB1,HLA-DRB5,PTPRC
Natural Killer Cell Signaling	4.2	0.155	#NUM!	CD300A,FCER1G,FCGR2A,FCGR3A/FCGR3B,INPP5D,NRAS,PIK3CD,PIK3R5,PLCG2,PRKCA,RAC2,RAP2A,RRAS,SYK,TYROBP,VAV1
FXR/RXR Activation	4.15	0.148	#NUM!	APOE,CYP7A1,CYP8B1,FOXA3,G6PC,LPL,PCK2,PLTP,PON1,PPARA,SERPINA1,SLC10A1,SLC22A7,SLCO1B3,TF,TNF,VLDLR
Fatty Acid β-oxidation I	3.02	0.219	2.646	Acaa1b,ACAA2,ACSL1,ECI2,Eci3,HSD17B10,SCP2
PD-1, PD-L1 cancer immunotherapy pathway	4.71	0.17	2.5	CD274,HLA-A,HLA-DMA,HLA-DMB,HLA-DQA1,HLA-DQB1,HLA-DRB5,HLA-E,HLA-G,IFNGR2,IL2RG,PDCD4,PIK3CD,PIK3R5,RASGRP1,TNF
Thyroid Hormone Metabolism II (via Conjugation and/or Degradation)	1.39	0.154	2	DIO1,UGT2A3,UGT2B17,UGT3A1
Ubiquinol-10 Biosynthesis (Eukaryotic)	2.03	0.235	2	CYP2E1,CYP4A11,CYP4A22,CYP7B1
Histidine Degradation VI	2.24	0.267	2	CYP2E1,CYP4A11,CYP4A22,CYP7B1
Androgen Biosynthesis	2.48	0.308	2	EBP,HSD3B1,HSD3B7,SRD5A1
Pregnenolone Biosynthesis	2.48	0.308	2	CYP2E1,CYP4A11,CYP4A22,CYP7B1
Bile Acid Biosynthesis, Neutral Pathway	2.62	0.333	2	CYP7A1,CYP8B1,HSD3B7,SCP2
Ethanol Degradation II	2.79	0.231	1.633	ACSL1,ACSS3,ADH4,ADH7,ALDH3A2,ALDH3B1
RhoGDI Signaling	3.28	0.116	1.604	ACTB,ACTG1,ACTR3,ARHGAP5,ARHGDIA,ARHGDIB,ARHGEF16,ARHGEF2,CD44,Cdc42,CFL1,ESR1,GNA12,GNA13,GNAI1,GNB1,MSN,PRKCA,RAC2,RHOD
Serotonin Degradation	2.51	0.163	1.414	ADH4,ADH7,ALDH3A2,ALDH3B1,MAOA,UGT2A3,UGT2B17,UGT3A1
LXR/RXR Activation	3.85	0.145	1.387	ABCG1,APOE,CYP7A1,FDFT1,IL1R1,IL1RAP,LBP,LPL,LYZ,PLTP,PON1,S100A8,SCD,SERPINA1,TF,TNF
Nicotine Degradation III	6.52	0.283	1.387	ADH7,CYP2B6,CYP2C18,Cyp2c40 (includes others),CYP2E1,CYP2F1,CYP2J2,CYP2U1,CYP4F8,POR,UGT2A3,UGT2B17,UGT3A1
Methylglyoxal Degradation III	2.78	0.278	1.342	ADH4,CYP2E1,CYP4A11,CYP4A22,ZADH2
Apoptosis Signaling	1.56	0.102	1.265	CAPN11,CAPN8,GAS2,NAIP,NRAS,PLCG2,PRKCA,RAP2A,RRAS,TNF
Melatonin Degradation I	5.76	0.267	1.155	CYP2B6,CYP2C18,Cyp2c40 (includes others),CYP2E1,CYP2F1,CYP2J2,CYP2U1,CYP4F8,POR,UGT2A3,UGT2B17,UGT3A1
Stearate Biosynthesis I (Animals)	2.14	0.156	1.134	ACOT9,ACSL1,CYP2E1,CYP4A11,CYP4A22,THEM4,ZADH2
Nicotine Degradation II	6.35	0.255	1.069	ADH7,CYP2B6,CYP2C18,Cyp2c40 (includes others),CYP2E1,CYP2F1,CYP2J2,CYP2U1,CYP4F8,FMO2,POR,UGT2A3,UGT2B17,UGT3A1
Oxidative Ethanol Degradation III	2.03	0.235	1	ACSL1,ACSS3,ALDH3A2,ALDH3B1
Phenylalanine Degradation IV (Mammalian, via Side Chain)	2.35	0.286	1	ALDH3A2,GOT1,HPD,MAOA
14-3-3-mediated Signaling	1.57	0.0952	-2.53	NRAS,PIK3CD,PIK3R5,PLCG2,PRKCA,RAP2A,RRAS,TNF,TUBB,TUBB4B,VIM,YWHAG
NGF Signaling	1.54	0.0973	-2.53	CREB5,MAP3K12,NRAS,PIK3CD,PIK3R5,PLCG2,RAP2A,RPS6KA4,RRAS,SMPD3,TRAF4
Interferon Signaling	3.11	0.226	-2.646	IFIT3,IFNGR2,ISG15,OAS1,PSMB8,STAT1,TAP1
EIF2 Signaling	5.2	0.131	-2.668	ACTB,ATF3,CCND1,EIF1AX,EIF2S1,EIF4A1,FAU,NOX4,NRAS,PIK3CD,PIK3R5,RAP2A,RPL14,RPL18A,RPL21,RPL26,RPL37,RPL37A,RPL41,RPS15A,RPS20,RPS3,RPS6,RPSA,RRAS,TRIB3,VEGFA
mTOR Signaling	4.1	0.121	-2.673	Cdc42,DDIT4,EIF4A1,EIF4EBP1,FAU,HMOX1,NRAS,PIK3CD,PIK3R5,PLD3,PLD4,PPP2CB,PRKCA,RAC2,RAP2A,RHOD,RPS15A,RPS20,RPS3,RPS6,RPS6KA4,RPSA,RRAS,VEGFA
NRF2-mediated Oxidative Stress Response	5.26	0.138	-2.714	ABCC1,ABCC4,ACTB,ACTG1,DNAJB9,DNAJC10,ENC1,FTH1,GSR,GSTA5,GSTM1,Gstm3,GSTM4,GSTM5,HMOX1,MAFK,MGST1,NQO1,NRAS,PIK3CD,PIK3R5,PRKCA,RAP2A,RRAS,SQSTM1
Gαq Signaling	1.31	0.085	-2.714	Calm1 (includes others),Cdc42,GNB1,HMOX1,PIK3CD,PIK3R5,PLCG2,PLD3,PLD4,PRKCA,RAC2,RGS16,RHOD
IL-8 Signaling	7.44	0.157	-2.785	CCND1,CCND2,Cdc42,CYBB,EGFR,EIF4EBP1,GNA12,GNA13,GNAI1,GNB1,HMOX1,ICAM1,IQGAP1,ITGAM,ITGAX,ITGB2,NCF2,NOX4,NRAS,PIK3CD,PIK3R5,PLD3,PLD4,PRKCA,RAC2,RAP2A,RHOD,RRAS,VCAM1,VEGFA
CD28 Signaling in T Helper Cells	3.22	0.133	-2.828	ACTR3,Calm1 (includes others),CD86,FCER1G,HLA-A,HLA-DMA,HLA-DMB,HLA-DQA1,HLA-DQB1,HLA-DRB5,PIK3CD,PIK3R5,PTPRC,SYK,VAV1
Role of NFAT in Regulation of the Immune Response	4.66	0.134	-2.985	Calm1 (includes others),CD86,FCER1G,FCGR1A,FCGR2A,FCGR3A/FCGR3B,GNA12,GNA13,GNAI1,GNB1,HLA-A,HLA-DMA,HLA-DMB,HLA-DQA1,HLA-DQB1,HLA-DRB5,NRAS,PIK3CD,PIK3R5,PLCG2,RAP2A,RRAS,SYK
iCOS-iCOSL Signaling in T Helper Cells	4.1	0.152	-3.051	Calm1 (includes others),CAMK2B,CD86,FCER1G,HLA-A,HLA-DMA,HLA-DMB,HLA-DQA1,HLA-DQB1,HLA-DRB5,IL2RG,INPP5D,PIK3CD,PIK3R5,PTPRC,VAV1
Signaling by Rho Family GTPases	2.33	0.0932	-3.357	ACTB,ACTG1,ACTR3,ARHGEF16,ARHGEF2,Cdc42,CFL1,CYBB,GNA12,GNA13,GNAI1,GNB1,IQGAP1,MAP3K12,MSN,NCF2,NOX4,PIK3CD,PIK3R5,RAC2,RHOD,VIM
Systemic Lupus Erythematosus In T Cell Signaling Pathway	4.86	0.112	-3.43	BCL6,CD44,CD86,Cdc42,CREB5,ESR1,FCER1G,GNA12,GNA13,GNAI1,H2-M2,H2-T22,H2-T24,HLA-A,HLA-DMA,HLA-DMB,HLA-DQA1,HLA-DQB1,HLA-DRB5,HLA-E,HLA-G,ITGAL,MSN,NRAS,PIK3CD,PIK3R5,PPP2CB,RAC2,RAP2A,RHOD,RRAS,SELPLG,SYK,VAV1
Neuroinflammation Signaling Pathway	7.18	0.135	-3.536	CD86,CNTF,CREB5,CRP,CSF1R,CXCL10,CXCL12,CYBB,HLA-A,HLA-DMA,HLA-DMB,HLA-DQA1,HLA-DQB1,HLA-DRB5,HLA-E,HMOX1,ICAM1,IFNGR2,IL1R1,MFGE8,NAIP,NCF2,NOX4,PIK3CD,PIK3R5,PLCG2,SLC1A2,SLC6A13,STAT1,SYK,TGFBR2,TIRAP,TLR5,TNF,TREM2,TYROBP,VCAM1
Th1 Pathway	4.97	0.164	-3.742	CCR5,CD274,CD86,HLA-A,HLA-DMA,HLA-DMB,HLA-DQA1,HLA-DQB1,HLA-DRB5,ICAM1,IFNGR2,IL10RA,ITGB2,PIK3CD,PIK3R5,STAT1,STAT4,VAV1
PKCθ Signaling in T Lymphocytes	3.68	0.128	-3.771	CACNA1B,CAMK2B,CD86,FCER1G,HLA-A,HLA-DMA,HLA-DMB,HLA-DQA1,HLA-DQB1,HLA-DRB5,MAP3K12,NRAS,PIK3CD,PIK3R5,PLCG2,RAC2,RAP2A,RRAS,VAV1
Tec Kinase Signaling	4.81	0.14	-3.873	ACTB,ACTG1,Cdc42,FADD,FCER1G,FGR,GNA12,GNA13,GNAI1,GNB1,HCK,PIK3CD,PIK3R5,PLCG2,PRKCA,RAC2,RHOD,STAT1,STAT4,TNF,TNFRSF10A,VAV1
Fcγ Receptor-mediated Phagocytosis in Macrophages and Monocytes	6.82	0.207	-3.9	ACTB,ACTG1,ACTR3,FCGR1A,FCGR2A,FCGR3A/FCGR3B,FGR,HCK,HMOX1,INPP5D,MYO5A,NCF1,PLD3,PLD4,PRKCA,RAC2,SYK,TLN2,VAV1
Leukocyte Extravasation Signaling	6.26	0.145	-4.315	ACTB,ACTG1,ARHGAP5,CD44,CXCL12,CXCR4,CYBB,F11R,GNAI1,ICAM1,ITGA6,ITGAL,ITGAM,ITGB2,MMP12,MMP13,MSN,NCF1,NCF2,PIK3CD,PIK3R5,PLCG2,PRKCA,RAC2,RASGRP1,SELPLG,VAV1,VCAM1
Dendritic Cell Maturation	8.03	0.175	-4.6	CD83,CD86,COL1A1,COL1A2,COL3A1,COL5A3,CREB5,FCER1G,FCGR1A,FCGR2A,FCGR3A/FCGR3B,HLA-A,HLA-DMA,HLA-DMB,HLA-DQA1,HLA-DQB1,HLA-DRB5,HLA-E,ICAM1,IRF8,PIK3CD,PIK3R5,PLCG2,STAT1,STAT4,TNF,TREM2,TYROBP
