# Supplementary material for: The Target MicroRNAs and Potential Underlying Mechanisms of Yiqi-Bushen-Tiaozhi Recipe against‐Non-Alcoholic Steatohepatitis
Source: Front Pharmacol. 2020 Nov 12;11:529553. doi: 10.3389/fphar.2020.529553 (PMC7688626; doi:10.3389/fphar.2020.529553)
Supplement: Supplementary file 2 [file datasheet2.zip › Data sheets 0930/Table S8.xlsx]

## Sheet: WD vs.ND
Table S8. Nodes information of the miRNA-target gene-pathway networks.
Ingenuity Canonical Pathways	Molecules	miRNA	Molecules	Ingenuity Canonical Pathways
Agranulocyte Adhesion and Diapedesis	ACTB	mmu-let-7a-1-3p	ACAA2	Fatty Acid β-oxidation I
Agranulocyte Adhesion and Diapedesis	CCL2	mmu-let-7a-1-3p	ADCY6	Hepatic Cholestasis
Agranulocyte Adhesion and Diapedesis	CCL4	mmu-let-7a-1-3p	CD300A	Natural Killer Cell Signaling
Agranulocyte Adhesion and Diapedesis	CCL6	mmu-let-7a-5p	ABCC4	NRF2-mediated Oxidative Stress Response
Agranulocyte Adhesion and Diapedesis	CCL9	mmu-let-7a-5p	ACOT11	Stearate Biosynthesis I (Animals)
Agranulocyte Adhesion and Diapedesis	CDH5	mmu-let-7a-5p	ACSL1	Type II Diabetes Mellitus Signaling;Stearate Biosynthesis I (Animals);Mitochondrial L-carnitine Shuttle Pathway;Fatty Acid β-oxidation I
Agranulocyte Adhesion and Diapedesis	CXCL10	mmu-let-7a-5p	ARHGEF19	Signaling by Rho Family GTPases;RhoGDI Signaling
Agranulocyte Adhesion and Diapedesis	CXCL12	mmu-let-7a-5p	BHMT	Glycine Betaine Degradation;Superpathway of Methionine Degradation
Agranulocyte Adhesion and Diapedesis	CXCL13	mmu-let-7a-5p	CAMK1D	Xenobiotic Metabolism Signaling
Agranulocyte Adhesion and Diapedesis	CXCL16	mmu-let-7a-5p	CCL9	Granulocyte Adhesion and Diapedesis;Agranulocyte Adhesion and Diapedesis
Agranulocyte Adhesion and Diapedesis	CXCL2	mmu-let-7a-5p	CD274	Th1 and Th2 Activation Pathway;Th1 Pathway;PD-1, PD-L1 cancer immunotherapy pathway
Agranulocyte Adhesion and Diapedesis	CXCL3	mmu-let-7a-5p	CDKN1A	GADD45 Signaling
Agranulocyte Adhesion and Diapedesis	CXCL9	mmu-let-7a-5p	CES1G	Xenobiotic Metabolism Signaling
Agranulocyte Adhesion and Diapedesis	CXCR4	mmu-let-7a-5p	CHST11	Xenobiotic Metabolism Signaling
Agranulocyte Adhesion and Diapedesis	ICAM1	mmu-let-7a-5p	CXCL9	Granulocyte Adhesion and Diapedesis;Agranulocyte Adhesion and Diapedesis
Agranulocyte Adhesion and Diapedesis	ITGA6	mmu-let-7a-5p	CYP7A1	FXR/RXR Activation;PXR/RXR Activation;Hepatic Cholestasis;TR/RXR Activation;Bile Acid Biosynthesis, Neutral Pathway
Agranulocyte Adhesion and Diapedesis	ITGB2	mmu-let-7a-5p	EIF4EBP1	IL-8 Signaling
Agranulocyte Adhesion and Diapedesis	MMP12	mmu-let-7a-5p	FGF1	Hepatic Fibrosis / Hepatic Stellate Cell Activation
Agranulocyte Adhesion and Diapedesis	MMP13	mmu-let-7a-5p	G6PC	FXR/RXR Activation;PXR/RXR Activation;TR/RXR Activation
Agranulocyte Adhesion and Diapedesis	MMP27	mmu-let-7a-5p	GLS	Neuroinflammation Signaling Pathway
Agranulocyte Adhesion and Diapedesis	MSN	mmu-let-7a-5p	GSTM4	Xenobiotic Metabolism Signaling;NRF2-mediated Oxidative Stress Response
Agranulocyte Adhesion and Diapedesis	SELPLG	mmu-let-7a-5p	INPP5D	Natural Killer Cell Signaling;Fcγ Receptor-mediated Phagocytosis in Macrophages and Monocytes;iCOS-iCOSL Signaling in T Helper Cells
Agranulocyte Adhesion and Diapedesis	VCAM1	mmu-let-7a-5p	MAFK	NRF2-mediated Oxidative Stress Response
Agrin Interactions at Neuromuscular Junction	ACTB	mmu-let-7a-5p	MAT1A	Superpathway of Methionine Degradation
Agrin Interactions at Neuromuscular Junction	EGFR	mmu-let-7a-5p	MYO5A	Fcγ Receptor-mediated Phagocytosis in Macrophages and Monocytes
Agrin Interactions at Neuromuscular Junction	ITGA6	mmu-let-7a-5p	P2RX7	Neuroinflammation Signaling Pathway
Agrin Interactions at Neuromuscular Junction	ITGAL	mmu-let-7a-5p	PCYOX1	FXR/RXR Activation;Atherosclerosis Signaling;IL-12 Signaling and Production in Macrophages;Production of Nitric Oxide and Reactive Oxygen Species in Macrophages
Agrin Interactions at Neuromuscular Junction	ITGB2	mmu-let-7a-5p	PLD3	Fcγ Receptor-mediated Phagocytosis in Macrophages and Monocytes;IL-8 Signaling
Agrin Interactions at Neuromuscular Junction	LAMC1	mmu-let-7a-5p	PPARA	FXR/RXR Activation;PXR/RXR Activation;Hepatic Cholestasis;Production of Nitric Oxide and Reactive Oxygen Species in Macrophages
Agrin Interactions at Neuromuscular Junction	NRG1	mmu-let-7a-5p	PRKCD	Xenobiotic Metabolism Signaling;Phagosome Formation;Hepatic Cholestasis;IL-12 Signaling and Production in Macrophages;Natural Killer Cell Signaling;Leukocyte Extravasation Signaling;Fcγ Receptor-mediated Phagocytosis in Macrophages and Monocytes;Tec Kinase Signaling;NRF2-mediated Oxidative Stress Response;Production of Nitric Oxide and Reactive Oxygen Species in Macrophages;IL-8 Signaling;Role of…
Agrin Interactions at Neuromuscular Junction	PKLR	mmu-let-7a-5p	RASGRP1	Leukocyte Extravasation Signaling;PD-1, PD-L1 cancer immunotherapy pathway
Agrin Interactions at Neuromuscular Junction	RAC2	mmu-let-7a-5p	SLC1A2	Neuroinflammation Signaling Pathway
Agrin Interactions at Neuromuscular Junction	SRC	mmu-let-7a-5p	SUOX	Superpathway of Methionine Degradation
Androgen Biosynthesis	AKR1C4	mmu-let-7a-5p	SYNJ2	Natural Killer Cell Signaling
Androgen Biosynthesis	CYP17A1	mmu-let-7a-5p	TREM2	Dendritic Cell Maturation;Neuroinflammation Signaling Pathway
Androgen Biosynthesis	EBP	mmu-let-7a-5p	VAV1	Th1 and Th2 Activation Pathway;Natural Killer Cell Signaling;Leukocyte Extravasation Signaling;Fcγ Receptor-mediated Phagocytosis in Macrophages and Monocytes;Tec Kinase Signaling;PKCθ Signaling in T Lymphocytes;iCOS-iCOSL Signaling in T Helper Cells;Th1 Pathway;CD28 Signaling in T Helper Cells
Androgen Biosynthesis	HSD3B4	mmu-let-7a-5p	VLDLR	FXR/RXR Activation
Androgen Biosynthesis	(INCLUDES	mmu-let-7b-3p	CCND1	GADD45 Signaling;IL-8 Signaling
Androgen Biosynthesis	OTHERS)	mmu-let-7b-3p	CHP1	Nur77 Signaling in T Lymphocytes;Neuroinflammation Signaling Pathway;PKCθ Signaling in T Lymphocytes;Role of NFAT in Regulation of the Immune Response;iCOS-iCOSL Signaling in T Helper Cells;CD28 Signaling in T Helper Cells
Androgen Biosynthesis	HSD3B7	mmu-let-7b-3p	CYCS	Nur77 Signaling in T Lymphocytes
Antigen Presentation Pathway	CD74	mmu-let-7b-3p	HMGCS2	PXR/RXR Activation;Ketogenesis;Superpathway of Geranylgeranyldiphosphate Biosynthesis I (via Mevalonate);Mevalonate Pathway I;Superpathway of Cholesterol Biosynthesis
Antigen Presentation Pathway	CIITA	mmu-let-7b-3p	HSD17B7	Cholesterol Biosynthesis II (via 24,25-dihydrolanosterol);Cholesterol Biosynthesis III (via Desmosterol);Superpathway of Cholesterol Biosynthesis
Antigen Presentation Pathway	HLA-DMA	mmu-let-7b-3p	MAOA	Xenobiotic Metabolism Signaling
Antigen Presentation Pathway	HLA-DMB	mmu-let-7b-3p	PTPRC	B Cell Development;iCOS-iCOSL Signaling in T Helper Cells;CD28 Signaling in T Helper Cells
Antigen Presentation Pathway	HLA-DQA1	mmu-let-7b-3p	SDC2	Granulocyte Adhesion and Diapedesis
Antigen Presentation Pathway	HLA-DQB1	mmu-let-7b-3p	SLC10A1	FXR/RXR Activation;Hepatic Cholestasis
Antigen Presentation Pathway	HLA-DRB5	mmu-let-7b-5p	ABCG8	FXR/RXR Activation;Hepatic Cholestasis
Antigen Presentation Pathway	PSMB8	mmu-let-7b-5p	ACACA	TR/RXR Activation
Antigen Presentation Pathway	TAP1	mmu-let-7b-5p	ALDH7A1	Xenobiotic Metabolism Signaling;Lysine Degradation II
Atherosclerosis Signaling	APOA2	mmu-let-7b-5p	ARHGDIA	RhoGDI Signaling
Atherosclerosis Signaling	APOA4	mmu-let-7b-5p	ARHGEF2	Signaling by Rho Family GTPases;RhoGDI Signaling
Atherosclerosis Signaling	CD36	mmu-let-7b-5p	CCL6	Granulocyte Adhesion and Diapedesis;Agranulocyte Adhesion and Diapedesis
Atherosclerosis Signaling	COL1A1	mmu-let-7b-5p	CDH5	Granulocyte Adhesion and Diapedesis;Agranulocyte Adhesion and Diapedesis;Leukocyte Extravasation Signaling;Signaling by Rho Family GTPases;RhoGDI Signaling
Atherosclerosis Signaling	COL1A2	mmu-let-7b-5p	COL27A1	Hepatic Fibrosis / Hepatic Stellate Cell Activation
Atherosclerosis Signaling	COL3A1	mmu-let-7b-5p	CPT1A	PXR/RXR Activation;Mitochondrial L-carnitine Shuttle Pathway
Atherosclerosis Signaling	CXCL12	mmu-let-7b-5p	CREB3L3	Dendritic Cell Maturation;Neuroinflammation Signaling Pathway
Atherosclerosis Signaling	CXCR4	mmu-let-7b-5p	CXCL16	Granulocyte Adhesion and Diapedesis;Agranulocyte Adhesion and Diapedesis
Atherosclerosis Signaling	ICAM1	mmu-let-7b-5p	DDX58	Role of Pattern Recognition Receptors in Recognition of Bacteria and Viruses
Atherosclerosis Signaling	ITGB2	mmu-let-7b-5p	DNAJA1	NRF2-mediated Oxidative Stress Response
Atherosclerosis Signaling	LPL	mmu-let-7b-5p	ELOVL6	Stearate Biosynthesis I (Animals)
Atherosclerosis Signaling	LYZ1	mmu-let-7b-5p	GNA13	Tec Kinase Signaling;Signaling by Rho Family GTPases;IL-8 Signaling;Role of NFAT in Regulation of the Immune Response;RhoGDI Signaling
Atherosclerosis Signaling	MMP13	mmu-let-7b-5p	GNG12	Tec Kinase Signaling;Signaling by Rho Family GTPases;IL-8 Signaling;Role of NFAT in Regulation of the Immune Response;RhoGDI Signaling
Atherosclerosis Signaling	MSR1	mmu-let-7b-5p	HS6ST1	Xenobiotic Metabolism Signaling
Atherosclerosis Signaling	PCYOX1	mmu-let-7b-5p	IGF1	Hepatic Fibrosis / Hepatic Stellate Cell Activation
Atherosclerosis Signaling	PLA2G6	mmu-let-7b-5p	IKBKE	Hepatic Cholestasis;IL-12 Signaling and Production in Macrophages;Dendritic Cell Maturation;Neuroinflammation Signaling Pathway;PKCθ Signaling in T Lymphocytes;Production of Nitric Oxide and Reactive Oxygen Species in Macrophages;IL-8 Signaling;Role of NFAT in Regulation of the Immune Response;iCOS-iCOSL Signaling in T Helper Cells;CD28 Signaling in T Helper Cells;Type II Diabetes Mellitus Signal…
Atherosclerosis Signaling	PLA2G7	mmu-let-7b-5p	IL10RA	T Helper Cell Differentiation;Th1 and Th2 Activation Pathway;Hepatic Fibrosis / Hepatic Stellate Cell Activation;Th1 Pathway
Atherosclerosis Signaling	PNPLA3	mmu-let-7b-5p	IL2RG	T Helper Cell Differentiation;Th1 and Th2 Activation Pathway;iCOS-iCOSL Signaling in T Helper Cells;PD-1, PD-L1 cancer immunotherapy pathway
Atherosclerosis Signaling	PON1	mmu-let-7b-5p	IRF1	Th1 and Th2 Activation Pathway;IL-12 Signaling and Production in Macrophages;Production of Nitric Oxide and Reactive Oxygen Species in Macrophages;Interferon Signaling;Th1 Pathway
Atherosclerosis Signaling	S100A8	mmu-let-7b-5p	MFGE8	Neuroinflammation Signaling Pathway
Atherosclerosis Signaling	SELPLG	mmu-let-7b-5p	MSN	Granulocyte Adhesion and Diapedesis;Agranulocyte Adhesion and Diapedesis;Leukocyte Extravasation Signaling;Signaling by Rho Family GTPases;RhoGDI Signaling
Atherosclerosis Signaling	SERPINA1	mmu-let-7b-5p	NOX4	Neuroinflammation Signaling Pathway;Signaling by Rho Family GTPases;IL-8 Signaling
Atherosclerosis Signaling	VCAM1	mmu-let-7b-5p	OAS2	Role of Pattern Recognition Receptors in Recognition of Bacteria and Viruses
B Cell Development	CD86	mmu-let-7b-5p	PCK2	FXR/RXR Activation;PXR/RXR Activation
B Cell Development	HLA-DMA	mmu-let-7b-5p	PIK3CD	Xenobiotic Metabolism Signaling;Phagosome Formation;Th1 and Th2 Activation Pathway;IL-12 Signaling and Production in Macrophages;TR/RXR Activation;Natural Killer Cell Signaling;Dendritic Cell Maturation;Leukocyte Extravasation Signaling;Neuroinflammation Signaling Pathway;Tec Kinase Signaling;NRF2-mediated Oxidative Stress Response;PKCθ Signaling in T Lymphocytes;Production of Nitric Oxide and Re…
B Cell Development	HLA-DMB	mmu-let-7b-5p	PKLR	FXR/RXR Activation;Agrin Interactions at Neuromuscular Junction;Type II Diabetes Mellitus Signaling
B Cell Development	HLA-DQA1	mmu-let-7b-5p	PNPLA3	Atherosclerosis Signaling
B Cell Development	HLA-DQB1	mmu-let-7b-5p	PRKD3	Xenobiotic Metabolism Signaling;Phagosome Formation;Hepatic Cholestasis;IL-12 Signaling and Production in Macrophages;Natural Killer Cell Signaling;Leukocyte Extravasation Signaling;Fcγ Receptor-mediated Phagocytosis in Macrophages and Monocytes;Tec Kinase Signaling;NRF2-mediated Oxidative Stress Response;Production of Nitric Oxide and Reactive Oxygen Species in Macrophages;IL-8 Signaling;Role of…
B Cell Development	HLA-DRB5	mmu-let-7b-5p	RAPGEF4	Leukocyte Extravasation Signaling
B Cell Development	PTPRC	mmu-let-7b-5p	RHOU	Phagosome Formation;Tec Kinase Signaling;Production of Nitric Oxide and Reactive Oxygen Species in Macrophages;Signaling by Rho Family GTPases;IL-8 Signaling;Integrin Signaling;Glioma Invasiveness Signaling;RhoGDI Signaling
Bile Acid Biosynthesis, Neutral Pathway	AKR1C4	mmu-let-7b-5p	SARDH	Glycine Betaine Degradation
Bile Acid Biosynthesis, Neutral Pathway	AMACR	mmu-let-7b-5p	SCD1	PXR/RXR Activation
Bile Acid Biosynthesis, Neutral Pathway	CYP27A1	mmu-let-7b-5p	SLC27A1	Type II Diabetes Mellitus Signaling;Stearate Biosynthesis I (Animals);Mitochondrial L-carnitine Shuttle Pathway;Fatty Acid β-oxidation I
Bile Acid Biosynthesis, Neutral Pathway	CYP7A1	mmu-let-7b-5p	TNFRSF10B	Tec Kinase Signaling
Bile Acid Biosynthesis, Neutral Pathway	CYP8B1	mmu-let-7b-5p	TSPAN4	Integrin Signaling
Bile Acid Biosynthesis, Neutral Pathway	HSD3B7	mmu-let-7b-5p	TXNRD1	NRF2-mediated Oxidative Stress Response
Bile Acid Biosynthesis, Neutral Pathway	SCP2	mmu-let-7b-5p	WIPF1	Leukocyte Extravasation Signaling;Signaling by Rho Family GTPases;Integrin Signaling
CD28 Signaling in T Helper Cells	CALM1	mmu-let-7c-5p	ACAT1	Ketogenesis;Superpathway of Geranylgeranyldiphosphate Biosynthesis I (via Mevalonate);Isoleucine Degradation I;Mevalonate Pathway I;Glutaryl-CoA Degradation;Tryptophan Degradation III (Eukaryotic);Superpathway of Cholesterol Biosynthesis
CD28 Signaling in T Helper Cells	(INCLUDES	mmu-let-7c-5p	ACOT2	Stearate Biosynthesis I (Animals)
CD28 Signaling in T Helper Cells	OTHERS)	mmu-let-7c-5p	CYP7B1	Hepatic Cholestasis
CD28 Signaling in T Helper Cells	CD86	mmu-let-7c-5p	ELOVL2	Stearate Biosynthesis I (Animals)
CD28 Signaling in T Helper Cells	CHP1	mmu-let-7c-5p	HACD3	NRF2-mediated Oxidative Stress Response
CD28 Signaling in T Helper Cells	FCER1G	mmu-let-7c-5p	MMP27	Granulocyte Adhesion and Diapedesis;Agranulocyte Adhesion and Diapedesis;Leukocyte Extravasation Signaling
CD28 Signaling in T Helper Cells	HLA-DMA	mmu-let-7c-5p	PLEKHA1	iCOS-iCOSL Signaling in T Helper Cells
CD28 Signaling in T Helper Cells	HLA-DMB	mmu-let-7c-5p	PRKCA	Xenobiotic Metabolism Signaling;Phagosome Formation;Hepatic Cholestasis;IL-12 Signaling and Production in Macrophages;Natural Killer Cell Signaling;Leukocyte Extravasation Signaling;Fcγ Receptor-mediated Phagocytosis in Macrophages and Monocytes;Tec Kinase Signaling;NRF2-mediated Oxidative Stress Response;Production of Nitric Oxide and Reactive Oxygen Species in Macrophages;IL-8 Signaling;Role of…
CD28 Signaling in T Helper Cells	HLA-DQA1	mmu-let-7c-5p	RAC2	Phagosome Formation;Natural Killer Cell Signaling;Leukocyte Extravasation Signaling;Fcγ Receptor-mediated Phagocytosis in Macrophages and Monocytes;Tec Kinase Signaling;PKCθ Signaling in T Lymphocytes;Production of Nitric Oxide and Reactive Oxygen Species in Macrophages;Signaling by Rho Family GTPases;IL-8 Signaling;Integrin Signaling;Glioma Invasiveness Signaling;Agrin Interactions at Neuromuscu…
CD28 Signaling in T Helper Cells	HLA-DQB1	mmu-let-7c-5p	STAT1	T Helper Cell Differentiation;Th1 and Th2 Activation Pathway;IL-12 Signaling and Production in Macrophages;Hepatic Fibrosis / Hepatic Stellate Cell Activation;Dendritic Cell Maturation;Neuroinflammation Signaling Pathway;Tec Kinase Signaling;Production of Nitric Oxide and Reactive Oxygen Species in Macrophages;Interferon Signaling;Th1 Pathway
CD28 Signaling in T Helper Cells	HLA-DRB5	mmu-let-7c-5p	TGFBR2	T Helper Cell Differentiation;Th1 and Th2 Activation Pathway;Hepatic Fibrosis / Hepatic Stellate Cell Activation;Neuroinflammation Signaling Pathway
CD28 Signaling in T Helper Cells	IKBKE	mmu-let-7d-5p	APP	Neuroinflammation Signaling Pathway
CD28 Signaling in T Helper Cells	ITPR3	mmu-let-7d-5p	C6	Complement System
CD28 Signaling in T Helper Cells	LCP2	mmu-let-7d-5p	C8A	Complement System
CD28 Signaling in T Helper Cells	PIK3CD	mmu-let-7d-5p	CACNA1B	PKCθ Signaling in T Lymphocytes;Type II Diabetes Mellitus Signaling
CD28 Signaling in T Helper Cells	PIK3R5	mmu-let-7d-5p	CDC42	Phagosome Formation;Tec Kinase Signaling;Production of Nitric Oxide and Reactive Oxygen Species in Macrophages;Signaling by Rho Family GTPases;IL-8 Signaling;Integrin Signaling;Glioma Invasiveness Signaling;RhoGDI Signaling
CD28 Signaling in T Helper Cells	PTPRC	mmu-let-7d-5p	COL1A2	Atherosclerosis Signaling;Hepatic Fibrosis / Hepatic Stellate Cell Activation;Dendritic Cell Maturation
CD28 Signaling in T Helper Cells	VAV1	mmu-let-7d-5p	CYP8B1	FXR/RXR Activation;Hepatic Cholestasis;Bile Acid Biosynthesis, Neutral Pathway
CD28 Signaling in T Helper Cells	ZAP70	mmu-let-7d-5p	EIF2AK3	Xenobiotic Metabolism Signaling;NRF2-mediated Oxidative Stress Response
Cholesterol Biosynthesis II (via 24,25-dihydrolanosterol)	CYP51	mmu-let-7d-5p	FMO4	Xenobiotic Metabolism Signaling
Cholesterol Biosynthesis II (via 24,25-dihydrolanosterol)	EBP	mmu-let-7d-5p	GSR	NRF2-mediated Oxidative Stress Response
Cholesterol Biosynthesis II (via 24,25-dihydrolanosterol)	HSD17B7	mmu-let-7d-5p	IL1RAP	Granulocyte Adhesion and Diapedesis;Hepatic Cholestasis;Hepatic Fibrosis / Hepatic Stellate Cell Activation
Cholesterol Biosynthesis II (via 24,25-dihydrolanosterol)	MSMO1	mmu-let-7d-5p	IL6RA	T Helper Cell Differentiation;Th1 and Th2 Activation Pathway;Hepatic Fibrosis / Hepatic Stellate Cell Activation;Neuroinflammation Signaling Pathway;Th1 Pathway
Cholesterol Biosynthesis III (via Desmosterol)	CYP51	mmu-let-7d-5p	ITGA6	Granulocyte Adhesion and Diapedesis;Agranulocyte Adhesion and Diapedesis;Leukocyte Extravasation Signaling;Integrin Signaling;Agrin Interactions at Neuromuscular Junction
Cholesterol Biosynthesis III (via Desmosterol)	EBP	mmu-let-7d-5p	LEPR	Hepatic Fibrosis / Hepatic Stellate Cell Activation;Dendritic Cell Maturation
Cholesterol Biosynthesis III (via Desmosterol)	HSD17B7	mmu-let-7d-5p	MMP12	Granulocyte Adhesion and Diapedesis;Agranulocyte Adhesion and Diapedesis;Leukocyte Extravasation Signaling
Cholesterol Biosynthesis III (via Desmosterol)	MSMO1	mmu-let-7d-5p	MSMO1	Cholesterol Biosynthesis II (via 24,25-dihydrolanosterol);Cholesterol Biosynthesis III (via Desmosterol);Superpathway of Cholesterol Biosynthesis
Complement System	C1QA	mmu-let-7d-5p	MSR1	Atherosclerosis Signaling;Phagosome Formation
Complement System	C1QB	mmu-let-7d-5p	PARVA	Integrin Signaling
Complement System	C1QBP	mmu-let-7d-5p	PLA2G6	Atherosclerosis Signaling;Fcγ Receptor-mediated Phagocytosis in Macrophages and Monocytes;Neuroinflammation Signaling Pathway
Complement System	C6	mmu-let-7d-5p	SIRPA	Production of Nitric Oxide and Reactive Oxygen Species in Macrophages
Complement System	C8A	mmu-let-7d-5p	TLN2	Fcγ Receptor-mediated Phagocytosis in Macrophages and Monocytes;Integrin Signaling
Complement System	C8B	mmu-let-7f-2-3p	CD83	Dendritic Cell Maturation
Complement System	ITGAM	mmu-let-7f-2-3p	IRF8	IL-12 Signaling and Production in Macrophages;Dendritic Cell Maturation;Production of Nitric Oxide and Reactive Oxygen Species in Macrophages
Complement System	ITGAX	mmu-let-7f-2-3p	MAFF	NRF2-mediated Oxidative Stress Response
Complement System	ITGB2	mmu-let-7f-2-3p	PRMT3	Superpathway of Methionine Degradation
Dendritic Cell Maturation	CD1D	mmu-let-7f-5p	CD36	Atherosclerosis Signaling;Type II Diabetes Mellitus Signaling
Dendritic Cell Maturation	CD83	mmu-let-7f-5p	CREB5	Dendritic Cell Maturation;Neuroinflammation Signaling Pathway
Dendritic Cell Maturation	CD86	mmu-let-7f-5p	EHHADH	Fatty Acid β-oxidation III (Unsaturated, Odd Number);Isoleucine Degradation I;Glutaryl-CoA Degradation;Tryptophan Degradation III (Eukaryotic);Fatty Acid β-oxidation I
Dendritic Cell Maturation	COL1A1	mmu-let-7f-5p	THRSP	TR/RXR Activation
Dendritic Cell Maturation	COL1A2	mmu-let-7g-3p	CCND3	GADD45 Signaling;IL-8 Signaling
Dendritic Cell Maturation	COL3A1	mmu-let-7g-3p	CD86	T Helper Cell Differentiation;Th1 and Th2 Activation Pathway;Nur77 Signaling in T Lymphocytes;B Cell Development;Dendritic Cell Maturation;Neuroinflammation Signaling Pathway;PKCθ Signaling in T Lymphocytes;Role of NFAT in Regulation of the Immune Response;iCOS-iCOSL Signaling in T Helper Cells;Th1 Pathway;CD28 Signaling in T Helper Cells
Dendritic Cell Maturation	CREB3L3	mmu-let-7g-3p	CIITA	Antigen Presentation Pathway
Dendritic Cell Maturation	CREB5	mmu-let-7g-3p	FTH1	NRF2-mediated Oxidative Stress Response
Dendritic Cell Maturation	FCER1G	mmu-let-7g-3p	GCLC	Xenobiotic Metabolism Signaling;NRF2-mediated Oxidative Stress Response
Dendritic Cell Maturation	FCGR1A	mmu-let-7g-3p	GOT1	Superpathway of Methionine Degradation
Dendritic Cell Maturation	FCGR2A	mmu-let-7g-3p	IFIT3	Interferon Signaling
Dendritic Cell Maturation	FCGR3A/FCGR3B	mmu-let-7g-3p	ITGAL	Granulocyte Adhesion and Diapedesis;Leukocyte Extravasation Signaling;Integrin Signaling;Agrin Interactions at Neuromuscular Junction
Dendritic Cell Maturation	HLA-DMA	mmu-let-7g-3p	IVD	Fatty Acid β-oxidation I
Dendritic Cell Maturation	HLA-DMB	mmu-let-7g-3p	KLF6	Hepatic Fibrosis / Hepatic Stellate Cell Activation
Dendritic Cell Maturation	HLA-DQA1	mmu-let-7g-3p	LYZ1	Atherosclerosis Signaling;IL-12 Signaling and Production in Macrophages;Production of Nitric Oxide and Reactive Oxygen Species in Macrophages
Dendritic Cell Maturation	HLA-DQB1	mmu-let-7g-3p	NCF1	Leukocyte Extravasation Signaling;Fcγ Receptor-mediated Phagocytosis in Macrophages and Monocytes;Production of Nitric Oxide and Reactive Oxygen Species in Macrophages
Dendritic Cell Maturation	HLA-DRB5	mmu-let-7g-3p	RXRA	FXR/RXR Activation;Xenobiotic Metabolism Signaling;PXR/RXR Activation;Hepatic Cholestasis;IL-12 Signaling and Production in Macrophages;Nur77 Signaling in T Lymphocytes;TR/RXR Activation
Dendritic Cell Maturation	ICAM1	mmu-let-7g-5p	ABCC1	Hepatic Cholestasis;NRF2-mediated Oxidative Stress Response
Dendritic Cell Maturation	IKBKE	mmu-let-7g-5p	ALDH1L2	Xenobiotic Metabolism Signaling
Dendritic Cell Maturation	IRF8	mmu-let-7g-5p	CLEC7A	Phagosome Formation;Role of Pattern Recognition Receptors in Recognition of Bacteria and Viruses
Dendritic Cell Maturation	LEPR	mmu-let-7g-5p	FMO2	Xenobiotic Metabolism Signaling
Dendritic Cell Maturation	PIK3CD	mmu-let-7g-5p	HMGCS1	Ketogenesis;Superpathway of Geranylgeranyldiphosphate Biosynthesis I (via Mevalonate);Mevalonate Pathway I;Superpathway of Cholesterol Biosynthesis
Dendritic Cell Maturation	PIK3R5	mmu-let-7g-5p	ISG15	Interferon Signaling
Dendritic Cell Maturation	STAT1	mmu-let-7g-5p	SREBF1	FXR/RXR Activation;Hepatic Cholestasis;TR/RXR Activation
Dendritic Cell Maturation	STAT4	mmu-let-7i-5p	ACADM	Fatty Acid β-oxidation I
Dendritic Cell Maturation	TREM2	mmu-let-7i-5p	ACOT4	Stearate Biosynthesis I (Animals)
Dendritic Cell Maturation	TYROBP	mmu-let-7i-5p	COL15A1	Hepatic Fibrosis / Hepatic Stellate Cell Activation
Fatty Acid β-oxidation I	ACAA1B	mmu-let-7i-5p	COL1A1	Atherosclerosis Signaling;Hepatic Fibrosis / Hepatic Stellate Cell Activation;Dendritic Cell Maturation
Fatty Acid β-oxidation I	ACAA2	mmu-let-7i-5p	CPT1B	Mitochondrial L-carnitine Shuttle Pathway
Fatty Acid β-oxidation I	ACADM	mmu-let-7i-5p	CYP51	Cholesterol Biosynthesis II (via 24,25-dihydrolanosterol);Cholesterol Biosynthesis III (via Desmosterol);Superpathway of Cholesterol Biosynthesis
Fatty Acid β-oxidation I	ACSL1	mmu-let-7i-5p	DIO1	TR/RXR Activation
Fatty Acid β-oxidation I	ECI1	mmu-let-7i-5p	IFIH1	Role of Pattern Recognition Receptors in Recognition of Bacteria and Viruses
Fatty Acid β-oxidation I	ECI2	mmu-let-7i-5p	LCP2	Natural Killer Cell Signaling;Fcγ Receptor-mediated Phagocytosis in Macrophages and Monocytes;PKCθ Signaling in T Lymphocytes;Role of NFAT in Regulation of the Immune Response;iCOS-iCOSL Signaling in T Helper Cells;CD28 Signaling in T Helper Cells;PD-1, PD-L1 cancer immunotherapy pathway
Fatty Acid β-oxidation I	ECI3	mmu-let-7i-5p	SDC3	Granulocyte Adhesion and Diapedesis
Fatty Acid β-oxidation I	EHHADH	mmu-let-7i-5p	TLR5	Phagosome Formation;Neuroinflammation Signaling Pathway;Role of Pattern Recognition Receptors in Recognition of Bacteria and Viruses
Fatty Acid β-oxidation I	HADHB	mmu-miR-100-5p	HSP90B1	Xenobiotic Metabolism Signaling
Fatty Acid β-oxidation I	HSD17B10	mmu-miR-100-5p	KYNU	Tryptophan Degradation III (Eukaryotic)
Fatty Acid β-oxidation I	HSD17B4	mmu-miR-100-5p	PPP1R10	Production of Nitric Oxide and Reactive Oxygen Species in Macrophages
Fatty Acid β-oxidation I	IVD	mmu-miR-101b-3p	ACTN1	Leukocyte Extravasation Signaling;Integrin Signaling
Fatty Acid β-oxidation I	SCP2	mmu-miR-101b-3p	ALDH9A1	Xenobiotic Metabolism Signaling
Fatty Acid β-oxidation I	SDS	mmu-miR-101b-3p	CDH1	Signaling by Rho Family GTPases;IL-8 Signaling;RhoGDI Signaling
Fatty Acid β-oxidation I	SLC27A1	mmu-miR-101b-3p	CTH	Superpathway of Methionine Degradation
Fatty Acid β-oxidation I	SLC27A2	mmu-miR-101b-3p	DNAJC10	NRF2-mediated Oxidative Stress Response
Fatty Acid β-oxidation III (Unsaturated, Odd Number)	ECI1	mmu-miR-101b-3p	S1PR1	Th1 and Th2 Activation Pathway
Fatty Acid β-oxidation III (Unsaturated, Odd Number)	ECI2	mmu-miR-101b-3p	VCAM1	Atherosclerosis Signaling;Granulocyte Adhesion and Diapedesis;Agranulocyte Adhesion and Diapedesis;Hepatic Fibrosis / Hepatic Stellate Cell Activation;Leukocyte Extravasation Signaling;Neuroinflammation Signaling Pathway;IL-8 Signaling
Fatty Acid β-oxidation III (Unsaturated, Odd Number)	ECI3	mmu-miR-106a-5p	CAPN8	Integrin Signaling
Fatty Acid β-oxidation III (Unsaturated, Odd Number)	EHHADH	mmu-miR-106a-5p	CD44	Leukocyte Extravasation Signaling;Glioma Invasiveness Signaling;RhoGDI Signaling
Fcγ Receptor-mediated Phagocytosis in Macrophages and Monocytes	ACTB	mmu-miR-106a-5p	CDK1	GADD45 Signaling
Fcγ Receptor-mediated Phagocytosis in Macrophages and Monocytes	FCGR1A	mmu-miR-106a-5p	IGFBP4	Hepatic Fibrosis / Hepatic Stellate Cell Activation
Fcγ Receptor-mediated Phagocytosis in Macrophages and Monocytes	FCGR2A	mmu-miR-106a-5p	LPL	FXR/RXR Activation;Atherosclerosis Signaling
Fcγ Receptor-mediated Phagocytosis in Macrophages and Monocytes	FCGR3A/FCGR3B	mmu-miR-106a-5p	SCP2	Bile Acid Biosynthesis, Neutral Pathway;Fatty Acid β-oxidation I
Fcγ Receptor-mediated Phagocytosis in Macrophages and Monocytes	FGR	mmu-miR-106b-3p	ABCG5	FXR/RXR Activation;Hepatic Cholestasis
Fcγ Receptor-mediated Phagocytosis in Macrophages and Monocytes	HCK	mmu-miR-106b-3p	ACAA1B	Fatty Acid β-oxidation I
Fcγ Receptor-mediated Phagocytosis in Macrophages and Monocytes	HMOX1	mmu-miR-106b-3p	CSF1R	Neuroinflammation Signaling Pathway
Fcγ Receptor-mediated Phagocytosis in Macrophages and Monocytes	INPP5D	mmu-miR-106b-3p	CXCL12	Atherosclerosis Signaling;Granulocyte Adhesion and Diapedesis;Agranulocyte Adhesion and Diapedesis;Leukocyte Extravasation Signaling;Neuroinflammation Signaling Pathway
Fcγ Receptor-mediated Phagocytosis in Macrophages and Monocytes	LCP2	mmu-miR-106b-3p	EBP	Cholesterol Biosynthesis II (via 24,25-dihydrolanosterol);Cholesterol Biosynthesis III (via Desmosterol);Glucocorticoid Biosynthesis;Androgen Biosynthesis;Superpathway of Cholesterol Biosynthesis
Fcγ Receptor-mediated Phagocytosis in Macrophages and Monocytes	MYO5A	mmu-miR-106b-3p	GABRB3	Neuroinflammation Signaling Pathway
Fcγ Receptor-mediated Phagocytosis in Macrophages and Monocytes	NCF1	mmu-miR-106b-3p	GCDH	Glutaryl-CoA Degradation;Tryptophan Degradation III (Eukaryotic)
Fcγ Receptor-mediated Phagocytosis in Macrophages and Monocytes	PLA2G6	mmu-miR-106b-3p	HMOX1	Xenobiotic Metabolism Signaling;Fcγ Receptor-mediated Phagocytosis in Macrophages and Monocytes;Neuroinflammation Signaling Pathway;NRF2-mediated Oxidative Stress Response;IL-8 Signaling
Fcγ Receptor-mediated Phagocytosis in Macrophages and Monocytes	PLD3	mmu-miR-106b-3p	ITGB2	Atherosclerosis Signaling;Granulocyte Adhesion and Diapedesis;Phagosome Formation;Th1 and Th2 Activation Pathway;Complement System;Agranulocyte Adhesion and Diapedesis;Leukocyte Extravasation Signaling;IL-8 Signaling;Integrin Signaling;Th1 Pathway;Agrin Interactions at Neuromuscular Junction
Fcγ Receptor-mediated Phagocytosis in Macrophages and Monocytes	PLD4	mmu-miR-106b-3p	MAP3K12	Xenobiotic Metabolism Signaling;PKCθ Signaling in T Lymphocytes;Production of Nitric Oxide and Reactive Oxygen Species in Macrophages;Signaling by Rho Family GTPases
Fcγ Receptor-mediated Phagocytosis in Macrophages and Monocytes	PRKCA	mmu-miR-106b-3p	MGST1	Xenobiotic Metabolism Signaling;NRF2-mediated Oxidative Stress Response
Fcγ Receptor-mediated Phagocytosis in Macrophages and Monocytes	PRKCD	mmu-miR-107-3p	AHCY	Superpathway of Methionine Degradation
Fcγ Receptor-mediated Phagocytosis in Macrophages and Monocytes	PRKD3	mmu-miR-107-3p	AMACR	Bile Acid Biosynthesis, Neutral Pathway
Fcγ Receptor-mediated Phagocytosis in Macrophages and Monocytes	RAC2	mmu-miR-107-3p	CCNB1	GADD45 Signaling
Fcγ Receptor-mediated Phagocytosis in Macrophages and Monocytes	SRC	mmu-miR-107-3p	GNA12	Tec Kinase Signaling;Signaling by Rho Family GTPases;IL-8 Signaling;Role of NFAT in Regulation of the Immune Response;RhoGDI Signaling
Fcγ Receptor-mediated Phagocytosis in Macrophages and Monocytes	TLN2	mmu-miR-107-3p	NEDD9	Integrin Signaling
Fcγ Receptor-mediated Phagocytosis in Macrophages and Monocytes	VAV1	mmu-miR-107-3p	NFIL3	Th1 and Th2 Activation Pathway;Th1 Pathway
FXR/RXR Activation	ABCG5	mmu-miR-107-3p	NQO1	Xenobiotic Metabolism Signaling;NRF2-mediated Oxidative Stress Response
FXR/RXR Activation	ABCG8	mmu-miR-107-3p	PCK1	TR/RXR Activation
FXR/RXR Activation	APOA2	mmu-miR-107-3p	SLC22A7	FXR/RXR Activation;Hepatic Cholestasis
FXR/RXR Activation	APOA4	mmu-miR-1193-3p	ARHGEF16	Signaling by Rho Family GTPases;RhoGDI Signaling
FXR/RXR Activation	CYP27A1	mmu-miR-1193-3p	GLUL	Neuroinflammation Signaling Pathway
FXR/RXR Activation	CYP7A1	mmu-miR-1193-3p	SERPINE1	Hepatic Fibrosis / Hepatic Stellate Cell Activation
FXR/RXR Activation	CYP8B1	mmu-miR-122-5p	ARHGDIB	RhoGDI Signaling
FXR/RXR Activation	FASN	mmu-miR-122-5p	COL3A1	Atherosclerosis Signaling;Hepatic Fibrosis / Hepatic Stellate Cell Activation;Dendritic Cell Maturation
FXR/RXR Activation	FGFR4	mmu-miR-122-5p	CXCL13	Granulocyte Adhesion and Diapedesis;Agranulocyte Adhesion and Diapedesis
FXR/RXR Activation	FOXA3	mmu-miR-122-5p	FASN	FXR/RXR Activation;TR/RXR Activation;Stearate Biosynthesis I (Animals)
FXR/RXR Activation	G6PC	mmu-miR-122-5p	PPP1R3C	Production of Nitric Oxide and Reactive Oxygen Species in Macrophages
FXR/RXR Activation	LIPC	mmu-miR-122-5p	SLC6A12	Neuroinflammation Signaling Pathway
FXR/RXR Activation	LPL	mmu-miR-122-5p	THEM4	Stearate Biosynthesis I (Animals)
FXR/RXR Activation	NR1H4	mmu-miR-1247-5p	ALDH3A2	Xenobiotic Metabolism Signaling;PXR/RXR Activation
FXR/RXR Activation	PCK2	mmu-miR-1247-5p	CCR5	Th1 and Th2 Activation Pathway;Hepatic Fibrosis / Hepatic Stellate Cell Activation;Th1 Pathway
FXR/RXR Activation	PCYOX1	mmu-miR-1247-5p	CLCF1	Hepatic Cholestasis;Role of Pattern Recognition Receptors in Recognition of Bacteria and Viruses
FXR/RXR Activation	PKLR	mmu-miR-1247-5p	FGR	Fcγ Receptor-mediated Phagocytosis in Macrophages and Monocytes;Tec Kinase Signaling
FXR/RXR Activation	PON1	mmu-miR-1247-5p	GABBR2	Neuroinflammation Signaling Pathway
FXR/RXR Activation	PPARA	mmu-miR-1247-5p	MMP13	Atherosclerosis Signaling;Granulocyte Adhesion and Diapedesis;Agranulocyte Adhesion and Diapedesis;Hepatic Fibrosis / Hepatic Stellate Cell Activation;Leukocyte Extravasation Signaling
FXR/RXR Activation	RXRA	mmu-miR-1249-3p	BCL6	T Helper Cell Differentiation
FXR/RXR Activation	SAA1	mmu-miR-1249-3p	C1QA	Complement System;Role of Pattern Recognition Receptors in Recognition of Bacteria and Viruses
FXR/RXR Activation	SERPINA1	mmu-miR-1249-3p	CD74	Antigen Presentation Pathway
FXR/RXR Activation	SLC10A1	mmu-miR-1249-3p	ITGAM	Granulocyte Adhesion and Diapedesis;Phagosome Formation;Complement System;Leukocyte Extravasation Signaling;IL-8 Signaling;Integrin Signaling
FXR/RXR Activation	SLC22A7	mmu-miR-1249-3p	LDLR	TR/RXR Activation
FXR/RXR Activation	SLCO1B3	mmu-miR-127-3p	GADD45A	GADD45 Signaling
FXR/RXR Activation	SREBF1	mmu-miR-127-3p	IDI1	Superpathway of Geranylgeranyldiphosphate Biosynthesis I (via Mevalonate);Mevalonate Pathway I;Superpathway of Cholesterol Biosynthesis
FXR/RXR Activation	VLDLR	mmu-miR-132-3p	C1QB	Complement System;Role of Pattern Recognition Receptors in Recognition of Bacteria and Viruses
GADD45 Signaling	CCNB1	mmu-miR-136-5p	PIPOX	Glycine Betaine Degradation
GADD45 Signaling	CCND1	mmu-miR-139-5p	ALDH18A1	Xenobiotic Metabolism Signaling
GADD45 Signaling	CCND3	mmu-miR-139-5p	CDH15	Signaling by Rho Family GTPases;RhoGDI Signaling
GADD45 Signaling	CDK1	mmu-miR-139-5p	CYBB	Leukocyte Extravasation Signaling;Neuroinflammation Signaling Pathway;Production of Nitric Oxide and Reactive Oxygen Species in Macrophages;Signaling by Rho Family GTPases;IL-8 Signaling
GADD45 Signaling	CDKN1A	mmu-miR-139-5p	HSD3B7	Hepatic Cholestasis;Glucocorticoid Biosynthesis;Androgen Biosynthesis;Bile Acid Biosynthesis, Neutral Pathway
GADD45 Signaling	GADD45A	mmu-miR-139-5p	IQGAP1	Signaling by Rho Family GTPases;IL-8 Signaling
Glioma Invasiveness Signaling	CD44	mmu-miR-139-5p	PLA2G7	Atherosclerosis Signaling
Glioma Invasiveness Signaling	CDC42	mmu-miR-139-5p	RHOC	Phagosome Formation;Tec Kinase Signaling;Production of Nitric Oxide and Reactive Oxygen Species in Macrophages;Signaling by Rho Family GTPases;IL-8 Signaling;Integrin Signaling;Glioma Invasiveness Signaling;RhoGDI Signaling
Glioma Invasiveness Signaling	PIK3CD	mmu-miR-142a-3p	SDS	Glycine Betaine Degradation;Isoleucine Degradation I;Fatty Acid β-oxidation I
Glioma Invasiveness Signaling	PIK3R5	mmu-miR-145a-3p	PFKP	TR/RXR Activation
Glioma Invasiveness Signaling	PLAU	mmu-miR-152-3p	CXCL2	Granulocyte Adhesion and Diapedesis;Agranulocyte Adhesion and Diapedesis
Glioma Invasiveness Signaling	PLAUR	mmu-miR-152-3p	ECI3	Fatty Acid β-oxidation III (Unsaturated, Odd Number);Fatty Acid β-oxidation I
Glioma Invasiveness Signaling	RAC2	mmu-miR-154-3p	CNTF	Hepatic Cholestasis;Neuroinflammation Signaling Pathway;Role of Pattern Recognition Receptors in Recognition of Bacteria and Viruses
Glioma Invasiveness Signaling	RHOC	mmu-miR-154-5p	ALDH3B1	Xenobiotic Metabolism Signaling
Glioma Invasiveness Signaling	RHOG	mmu-miR-154-5p	C8B	Complement System
Glioma Invasiveness Signaling	RHOU	mmu-miR-154-5p	HADHB	Ketogenesis;Superpathway of Geranylgeranyldiphosphate Biosynthesis I (via Mevalonate);Isoleucine Degradation I;Mevalonate Pathway I;Glutaryl-CoA Degradation;Tryptophan Degradation III (Eukaryotic);Superpathway of Cholesterol Biosynthesis;Fatty Acid β-oxidation I
Glucocorticoid Biosynthesis	CYP17A1	mmu-miR-15a-3p	GSTM1	Xenobiotic Metabolism Signaling;PXR/RXR Activation;NRF2-mediated Oxidative Stress Response
Glucocorticoid Biosynthesis	EBP	mmu-miR-15a-3p	ICAM1	Atherosclerosis Signaling;Granulocyte Adhesion and Diapedesis;Th1 and Th2 Activation Pathway;Agranulocyte Adhesion and Diapedesis;Hepatic Fibrosis / Hepatic Stellate Cell Activation;Dendritic Cell Maturation;Leukocyte Extravasation Signaling;Neuroinflammation Signaling Pathway;IL-8 Signaling;Th1 Pathway
Glucocorticoid Biosynthesis	HSD3B4	mmu-miR-15b-5p	TLR1	Phagosome Formation;Neuroinflammation Signaling Pathway;Role of Pattern Recognition Receptors in Recognition of Bacteria and Viruses
Glucocorticoid Biosynthesis	(INCLUDES	mmu-miR-17-3p	CAR1	Glutaryl-CoA Degradation;Tryptophan Degradation III (Eukaryotic)
Glucocorticoid Biosynthesis	OTHERS)	mmu-miR-17-3p	EPHX1	NRF2-mediated Oxidative Stress Response
Glucocorticoid Biosynthesis	HSD3B7	mmu-miR-17-3p	PIK3R5	Xenobiotic Metabolism Signaling;Phagosome Formation;Th1 and Th2 Activation Pathway;IL-12 Signaling and Production in Macrophages;TR/RXR Activation;Natural Killer Cell Signaling;Dendritic Cell Maturation;Leukocyte Extravasation Signaling;Neuroinflammation Signaling Pathway;Tec Kinase Signaling;NRF2-mediated Oxidative Stress Response;PKCθ Signaling in T Lymphocytes;Production of Nitric Oxide and Re…
Glutaryl-CoA Degradation	ACAT1	mmu-miR-17-3p	SRC	Leukocyte Extravasation Signaling;Fcγ Receptor-mediated Phagocytosis in Macrophages and Monocytes;Tec Kinase Signaling;IL-8 Signaling;Integrin Signaling;Agrin Interactions at Neuromuscular Junction;RhoGDI Signaling
Glutaryl-CoA Degradation	CAR1	mmu-miR-17-3p	TYROBP	Natural Killer Cell Signaling;Dendritic Cell Maturation;Neuroinflammation Signaling Pathway
Glutaryl-CoA Degradation	EHHADH	mmu-miR-17-3p	VIM	Signaling by Rho Family GTPases
Glutaryl-CoA Degradation	GCDH	mmu-miR-181c-5p	AADAT	Lysine Degradation II
Glutaryl-CoA Degradation	HADHB	mmu-miR-1843b-5p	ADCY7	Hepatic Cholestasis
Glutaryl-CoA Degradation	HSD17B10	mmu-miR-1843b-5p	CXCR4	Atherosclerosis Signaling;Granulocyte Adhesion and Diapedesis;Th1 and Th2 Activation Pathway;Agranulocyte Adhesion and Diapedesis;Leukocyte Extravasation Signaling
Glutaryl-CoA Degradation	HSD17B4	mmu-miR-1843b-5p	RHOG	Phagosome Formation;Tec Kinase Signaling;Production of Nitric Oxide and Reactive Oxygen Species in Macrophages;Signaling by Rho Family GTPases;IL-8 Signaling;Integrin Signaling;Glioma Invasiveness Signaling;RhoGDI Signaling
Glycine Betaine Degradation	BHMT	mmu-miR-1843b-5p	SQSTM1	NRF2-mediated Oxidative Stress Response
Glycine Betaine Degradation	PIPOX	mmu-miR-1843b-5p	ZAP70	Natural Killer Cell Signaling;PKCθ Signaling in T Lymphocytes;Role of NFAT in Regulation of the Immune Response;iCOS-iCOSL Signaling in T Helper Cells;CD28 Signaling in T Helper Cells;PD-1, PD-L1 cancer immunotherapy pathway
Glycine Betaine Degradation	SARDH	mmu-miR-187-3p	ACOT9	Stearate Biosynthesis I (Animals)
Glycine Betaine Degradation	SDS	mmu-miR-187-3p	PON1	FXR/RXR Activation;Atherosclerosis Signaling;IL-12 Signaling and Production in Macrophages;Production of Nitric Oxide and Reactive Oxygen Species in Macrophages
Granulocyte Adhesion and Diapedesis	CCL2	mmu-miR-193a-3p	FOXA3	FXR/RXR Activation
Granulocyte Adhesion and Diapedesis	CCL4	mmu-miR-194-5p	CCL4	Granulocyte Adhesion and Diapedesis;Agranulocyte Adhesion and Diapedesis
Granulocyte Adhesion and Diapedesis	CCL6	mmu-miR-1948-3p	GSTM2	Xenobiotic Metabolism Signaling;PXR/RXR Activation;NRF2-mediated Oxidative Stress Response
Granulocyte Adhesion and Diapedesis	CCL9	mmu-miR-1948-3p	GSTM3	Xenobiotic Metabolism Signaling;NRF2-mediated Oxidative Stress Response
Granulocyte Adhesion and Diapedesis	CDH5	mmu-miR-212-5p	DIAPH3	Signaling by Rho Family GTPases
Granulocyte Adhesion and Diapedesis	CXCL10	mmu-miR-212-5p	EGFR	Hepatic Fibrosis / Hepatic Stellate Cell Activation;IL-8 Signaling;Agrin Interactions at Neuromuscular Junction
Granulocyte Adhesion and Diapedesis	CXCL12	mmu-miR-212-5p	GPX2	NRF2-mediated Oxidative Stress Response
Granulocyte Adhesion and Diapedesis	CXCL13	mmu-miR-212-5p	NCF2	Leukocyte Extravasation Signaling;Neuroinflammation Signaling Pathway;Production of Nitric Oxide and Reactive Oxygen Species in Macrophages;Signaling by Rho Family GTPases;IL-8 Signaling
Granulocyte Adhesion and Diapedesis	CXCL16	mmu-miR-22-5p	FCER1G	Phagosome Formation;T Helper Cell Differentiation;Nur77 Signaling in T Lymphocytes;Natural Killer Cell Signaling;Dendritic Cell Maturation;Tec Kinase Signaling;PKCθ Signaling in T Lymphocytes;Role of NFAT in Regulation of the Immune Response;iCOS-iCOSL Signaling in T Helper Cells;CD28 Signaling in T Helper Cells
Granulocyte Adhesion and Diapedesis	CXCL2	mmu-miR-25-3p	ACTB	Agranulocyte Adhesion and Diapedesis;Leukocyte Extravasation Signaling;Fcγ Receptor-mediated Phagocytosis in Macrophages and Monocytes;Tec Kinase Signaling;NRF2-mediated Oxidative Stress Response;Signaling by Rho Family GTPases;Integrin Signaling;Agrin Interactions at Neuromuscular Junction;RhoGDI Signaling
Granulocyte Adhesion and Diapedesis	CXCL3	mmu-miR-25-5p	NR1H4	FXR/RXR Activation;Hepatic Cholestasis
Granulocyte Adhesion and Diapedesis	CXCL9	mmu-miR-26a-5p	COL6A3	TR/RXR Activation;Hepatic Fibrosis / Hepatic Stellate Cell Activation
Granulocyte Adhesion and Diapedesis	CXCR4	mmu-miR-294-3p	OAS3	Role of Pattern Recognition Receptors in Recognition of Bacteria and Viruses
Granulocyte Adhesion and Diapedesis	ICAM1	mmu-miR-294-3p	PLD4	Fcγ Receptor-mediated Phagocytosis in Macrophages and Monocytes;IL-8 Signaling
Granulocyte Adhesion and Diapedesis	IL1RAP	mmu-miR-295-3p	TNFRSF21	Tec Kinase Signaling
Granulocyte Adhesion and Diapedesis	ITGA6	mmu-miR-299b-5p	APOA4	FXR/RXR Activation;Atherosclerosis Signaling;IL-12 Signaling and Production in Macrophages;Production of Nitric Oxide and Reactive Oxygen Species in Macrophages
Granulocyte Adhesion and Diapedesis	ITGAL	mmu-miR-300-3p	SLC27A2	Type II Diabetes Mellitus Signaling;Stearate Biosynthesis I (Animals);Mitochondrial L-carnitine Shuttle Pathway;Fatty Acid β-oxidation I
Granulocyte Adhesion and Diapedesis	ITGAM	mmu-miR-30c-1-3p	APOA2	FXR/RXR Activation;Atherosclerosis Signaling;IL-12 Signaling and Production in Macrophages;Production of Nitric Oxide and Reactive Oxygen Species in Macrophages
Granulocyte Adhesion and Diapedesis	ITGB2	mmu-miR-30c-1-3p	FMO3	Xenobiotic Metabolism Signaling
Granulocyte Adhesion and Diapedesis	MMP12	mmu-miR-30c-1-3p	ITPR3	Role of NFAT in Regulation of the Immune Response;iCOS-iCOSL Signaling in T Helper Cells;CD28 Signaling in T Helper Cells
Granulocyte Adhesion and Diapedesis	MMP13	mmu-miR-30c-2-3p	SELPLG	Atherosclerosis Signaling;Granulocyte Adhesion and Diapedesis;Agranulocyte Adhesion and Diapedesis;Leukocyte Extravasation Signaling
Granulocyte Adhesion and Diapedesis	MMP27	mmu-miR-30c-2-3p	SPI1	Th1 and Th2 Activation Pathway;IL-12 Signaling and Production in Macrophages;Production of Nitric Oxide and Reactive Oxygen Species in Macrophages
Granulocyte Adhesion and Diapedesis	MSN	mmu-miR-31-5p	CD14	Hepatic Cholestasis;Hepatic Fibrosis / Hepatic Stellate Cell Activation
Granulocyte Adhesion and Diapedesis	SDC2	mmu-miR-31-5p	ECI1	Fatty Acid β-oxidation III (Unsaturated, Odd Number);Fatty Acid β-oxidation I
Granulocyte Adhesion and Diapedesis	SDC3	mmu-miR-31-5p	FGFR4	FXR/RXR Activation;Hepatic Cholestasis
Granulocyte Adhesion and Diapedesis	SELPLG	mmu-miR-324-5p	GSTK1	Xenobiotic Metabolism Signaling;NRF2-mediated Oxidative Stress Response
Granulocyte Adhesion and Diapedesis	VCAM1	mmu-miR-324-5p	NR1I3	Xenobiotic Metabolism Signaling;PXR/RXR Activation
Hepatic Cholestasis	ABCB1	mmu-miR-329-3p	LIPC	FXR/RXR Activation
Hepatic Cholestasis	ABCC1	mmu-miR-330-3p	C1QBP	Complement System
Hepatic Cholestasis	ABCG5	mmu-miR-330-3p	ITGAX	Phagosome Formation;Complement System;IL-8 Signaling;Integrin Signaling
Hepatic Cholestasis	ABCG8	mmu-miR-33-3p	SAA1	FXR/RXR Activation
Hepatic Cholestasis	ADCY6	mmu-miR-342-5p	CYP17A1	Glucocorticoid Biosynthesis;Androgen Biosynthesis
Hepatic Cholestasis	ADCY7	mmu-miR-345-5p	ECI2	Fatty Acid β-oxidation III (Unsaturated, Odd Number);Fatty Acid β-oxidation I
Hepatic Cholestasis	CD14	mmu-miR-345-5p	SLC6A13	Neuroinflammation Signaling Pathway
Hepatic Cholestasis	CLCF1	mmu-miR-34a-5p	ACOT8	Stearate Biosynthesis I (Animals)
Hepatic Cholestasis	CNTF	mmu-miR-34a-5p	HSD17B4	Glutaryl-CoA Degradation;Tryptophan Degradation III (Eukaryotic);Fatty Acid β-oxidation I
Hepatic Cholestasis	CYP27A1	mmu-miR-381-3p	AASS	Lysine Degradation II
Hepatic Cholestasis	CYP7A1	mmu-miR-409-3p	CYP27A1	FXR/RXR Activation;Hepatic Cholestasis;Bile Acid Biosynthesis, Neutral Pathway
Hepatic Cholestasis	CYP7B1	mmu-miR-455-3p	CXCL10	Granulocyte Adhesion and Diapedesis;Agranulocyte Adhesion and Diapedesis;Neuroinflammation Signaling Pathway
Hepatic Cholestasis	CYP8B1	mmu-miR-455-5p	TAP1	Antigen Presentation Pathway;Interferon Signaling
Hepatic Cholestasis	FGFR4	mmu-miR-484	S100A8	Atherosclerosis Signaling;IL-12 Signaling and Production in Macrophages;Production of Nitric Oxide and Reactive Oxygen Species in Macrophages
Hepatic Cholestasis	HSD3B7	mmu-miR-532-3p	CCL2	Granulocyte Adhesion and Diapedesis;Agranulocyte Adhesion and Diapedesis
Hepatic Cholestasis	IKBKE	mmu-miR-540-3p	SULT1C2	Xenobiotic Metabolism Signaling
Hepatic Cholestasis	IL1RAP	mmu-miR-541-5p	ACOT1	Stearate Biosynthesis I (Animals)
Hepatic Cholestasis	NR1H4	mmu-miR-652-3p	HSD17B10	Isoleucine Degradation I;Glutaryl-CoA Degradation;Tryptophan Degradation III (Eukaryotic);Fatty Acid β-oxidation I
Hepatic Cholestasis	PPARA	mmu-miR-674-5p	HCK	Fcγ Receptor-mediated Phagocytosis in Macrophages and Monocytes;Tec Kinase Signaling
Hepatic Cholestasis	PRKCA	mmu-miR-674-5p	STAT4	T Helper Cell Differentiation;Th1 and Th2 Activation Pathway;IL-12 Signaling and Production in Macrophages;Dendritic Cell Maturation;Tec Kinase Signaling;Th1 Pathway
Hepatic Cholestasis	PRKCD	mmu-miR-676-3p	PSMB8	Antigen Presentation Pathway;Interferon Signaling
Hepatic Cholestasis	PRKD3	#N/A	ABCB1	Xenobiotic Metabolism Signaling;PXR/RXR Activation;Hepatic Cholestasis
Hepatic Cholestasis	RXRA	#N/A	AKR1C4	Androgen Biosynthesis;Bile Acid Biosynthesis, Neutral Pathway
Hepatic Cholestasis	SLC10A1	#N/A	CALM1	Nur77 Signaling in T Lymphocytes;Role of NFAT in Regulation of the Immune Response;iCOS-iCOSL Signaling in T Helper Cells;CD28 Signaling in T Helper Cells
Hepatic Cholestasis	SLC22A7	#N/A	CBS/CBSL	Superpathway of Methionine Degradation
Hepatic Cholestasis	SLCO1B3	#N/A	CD1D	Dendritic Cell Maturation
Hepatic Cholestasis	SREBF1	#N/A	CES3	Xenobiotic Metabolism Signaling;PXR/RXR Activation
Hepatic Fibrosis / Hepatic Stellate Cell Activation	CCR5	#N/A	CLEC6A	Role of Pattern Recognition Receptors in Recognition of Bacteria and Viruses
Hepatic Fibrosis / Hepatic Stellate Cell Activation	CD14	#N/A	CXCL3	Granulocyte Adhesion and Diapedesis;Agranulocyte Adhesion and Diapedesis;Hepatic Fibrosis / Hepatic Stellate Cell Activation
Hepatic Fibrosis / Hepatic Stellate Cell Activation	COL15A1	#N/A	CYP2B6	Xenobiotic Metabolism Signaling;PXR/RXR Activation
Hepatic Fibrosis / Hepatic Stellate Cell Activation	COL1A1	#N/A	CYP2C8	Xenobiotic Metabolism Signaling;PXR/RXR Activation
Hepatic Fibrosis / Hepatic Stellate Cell Activation	COL1A2	#N/A	CYP3A5	Xenobiotic Metabolism Signaling;PXR/RXR Activation
Hepatic Fibrosis / Hepatic Stellate Cell Activation	COL27A1	#N/A	CYP4A11	Stearate Biosynthesis I (Animals)
Hepatic Fibrosis / Hepatic Stellate Cell Activation	COL3A1	#N/A	CYP4A22	Stearate Biosynthesis I (Animals)
Hepatic Fibrosis / Hepatic Stellate Cell Activation	COL6A3	#N/A	FCGR1A	Phagosome Formation;Dendritic Cell Maturation;Fcγ Receptor-mediated Phagocytosis in Macrophages and Monocytes;Role of NFAT in Regulation of the Immune Response
Hepatic Fibrosis / Hepatic Stellate Cell Activation	CXCL3	#N/A	FCGR2A	Phagosome Formation;Natural Killer Cell Signaling;Dendritic Cell Maturation;Fcγ Receptor-mediated Phagocytosis in Macrophages and Monocytes;Role of NFAT in Regulation of the Immune Response
Hepatic Fibrosis / Hepatic Stellate Cell Activation	EGFR	#N/A	FCGR3A/FCGR3B	Phagosome Formation;Natural Killer Cell Signaling;Dendritic Cell Maturation;Fcγ Receptor-mediated Phagocytosis in Macrophages and Monocytes;Role of NFAT in Regulation of the Immune Response
Hepatic Fibrosis / Hepatic Stellate Cell Activation	FGF1	#N/A	GCK	Type II Diabetes Mellitus Signaling
Hepatic Fibrosis / Hepatic Stellate Cell Activation	ICAM1	#N/A	GSTA5	Xenobiotic Metabolism Signaling;NRF2-mediated Oxidative Stress Response
Hepatic Fibrosis / Hepatic Stellate Cell Activation	IGF1	#N/A	GSTM5	Xenobiotic Metabolism Signaling;NRF2-mediated Oxidative Stress Response
Hepatic Fibrosis / Hepatic Stellate Cell Activation	IGFBP4	#N/A	HLA-DMA	Antigen Presentation Pathway;T Helper Cell Differentiation;Th1 and Th2 Activation Pathway;Nur77 Signaling in T Lymphocytes;B Cell Development;Dendritic Cell Maturation;Neuroinflammation Signaling Pathway;PKCθ Signaling in T Lymphocytes;Role of NFAT in Regulation of the Immune Response;iCOS-iCOSL Signaling in T Helper Cells;Th1 Pathway;CD28 Signaling in T Helper Cells;PD-1, PD-L1 cancer immunother…
Hepatic Fibrosis / Hepatic Stellate Cell Activation	IL10RA	#N/A	HLA-DMB	Antigen Presentation Pathway;T Helper Cell Differentiation;Th1 and Th2 Activation Pathway;Nur77 Signaling in T Lymphocytes;B Cell Development;Dendritic Cell Maturation;Neuroinflammation Signaling Pathway;PKCθ Signaling in T Lymphocytes;Role of NFAT in Regulation of the Immune Response;iCOS-iCOSL Signaling in T Helper Cells;Th1 Pathway;CD28 Signaling in T Helper Cells;PD-1, PD-L1 cancer immunother…
Hepatic Fibrosis / Hepatic Stellate Cell Activation	IL1RAP	#N/A	HLA-DQA1	Antigen Presentation Pathway;T Helper Cell Differentiation;Th1 and Th2 Activation Pathway;Nur77 Signaling in T Lymphocytes;B Cell Development;Dendritic Cell Maturation;Neuroinflammation Signaling Pathway;PKCθ Signaling in T Lymphocytes;Role of NFAT in Regulation of the Immune Response;iCOS-iCOSL Signaling in T Helper Cells;Th1 Pathway;CD28 Signaling in T Helper Cells;PD-1, PD-L1 cancer immunother…
Hepatic Fibrosis / Hepatic Stellate Cell Activation	IL6RA	#N/A	HLA-DQB1	Antigen Presentation Pathway;T Helper Cell Differentiation;Th1 and Th2 Activation Pathway;Nur77 Signaling in T Lymphocytes;B Cell Development;Dendritic Cell Maturation;Neuroinflammation Signaling Pathway;PKCθ Signaling in T Lymphocytes;Role of NFAT in Regulation of the Immune Response;iCOS-iCOSL Signaling in T Helper Cells;Th1 Pathway;CD28 Signaling in T Helper Cells;PD-1, PD-L1 cancer immunother…
Hepatic Fibrosis / Hepatic Stellate Cell Activation	KLF6	#N/A	HLA-DRB5	Antigen Presentation Pathway;T Helper Cell Differentiation;Th1 and Th2 Activation Pathway;Nur77 Signaling in T Lymphocytes;B Cell Development;Dendritic Cell Maturation;Neuroinflammation Signaling Pathway;PKCθ Signaling in T Lymphocytes;Role of NFAT in Regulation of the Immune Response;iCOS-iCOSL Signaling in T Helper Cells;Th1 Pathway;CD28 Signaling in T Helper Cells;PD-1, PD-L1 cancer immunother…
Hepatic Fibrosis / Hepatic Stellate Cell Activation	LEPR	#N/A	HSD3B4	Glucocorticoid Biosynthesis;Androgen Biosynthesis
Hepatic Fibrosis / Hepatic Stellate Cell Activation	MMP13	#N/A	LAMC1	Agrin Interactions at Neuromuscular Junction
Hepatic Fibrosis / Hepatic Stellate Cell Activation	SERPINE1	#N/A	NAIP	Neuroinflammation Signaling Pathway
Hepatic Fibrosis / Hepatic Stellate Cell Activation	STAT1	#N/A	NAIP1	Neuroinflammation Signaling Pathway
Hepatic Fibrosis / Hepatic Stellate Cell Activation	TGFBR2	#N/A	NRG1	Agrin Interactions at Neuromuscular Junction
Hepatic Fibrosis / Hepatic Stellate Cell Activation	VCAM1	#N/A	OAS1	Interferon Signaling;Role of Pattern Recognition Receptors in Recognition of Bacteria and Viruses
iCOS-iCOSL Signaling in T Helper Cells	CALM1	#N/A	PKM	Type II Diabetes Mellitus Signaling
iCOS-iCOSL Signaling in T Helper Cells	(INCLUDES	#N/A	PLAU	Glioma Invasiveness Signaling
iCOS-iCOSL Signaling in T Helper Cells	OTHERS)	#N/A	PLAUR	Glioma Invasiveness Signaling
iCOS-iCOSL Signaling in T Helper Cells	CD86	#N/A	SERPINA1	FXR/RXR Activation;Atherosclerosis Signaling;IL-12 Signaling and Production in Macrophages;Production of Nitric Oxide and Reactive Oxygen Species in Macrophages
iCOS-iCOSL Signaling in T Helper Cells	CHP1	#N/A	SLC2A4	Type II Diabetes Mellitus Signaling
iCOS-iCOSL Signaling in T Helper Cells	FCER1G	#N/A	SLCO1B3	FXR/RXR Activation;PXR/RXR Activation;Hepatic Cholestasis
iCOS-iCOSL Signaling in T Helper Cells	HLA-DMA	#N/A	SMPD3	Type II Diabetes Mellitus Signaling
iCOS-iCOSL Signaling in T Helper Cells	HLA-DMB	#N/A	UGT2B10	Xenobiotic Metabolism Signaling
iCOS-iCOSL Signaling in T Helper Cells	HLA-DQA1	#N/A	UGT2B17	Xenobiotic Metabolism Signaling
iCOS-iCOSL Signaling in T Helper Cells	HLA-DQB1	#N/A	UGT2B7	Xenobiotic Metabolism Signaling
iCOS-iCOSL Signaling in T Helper Cells	HLA-DRB5
iCOS-iCOSL Signaling in T Helper Cells	IKBKE
iCOS-iCOSL Signaling in T Helper Cells	IL2RG
iCOS-iCOSL Signaling in T Helper Cells	INPP5D
iCOS-iCOSL Signaling in T Helper Cells	ITPR3
iCOS-iCOSL Signaling in T Helper Cells	LCP2
iCOS-iCOSL Signaling in T Helper Cells	PIK3CD
iCOS-iCOSL Signaling in T Helper Cells	PIK3R5
iCOS-iCOSL Signaling in T Helper Cells	PLEKHA1
iCOS-iCOSL Signaling in T Helper Cells	PTPRC
iCOS-iCOSL Signaling in T Helper Cells	VAV1
iCOS-iCOSL Signaling in T Helper Cells	ZAP70
IL-12 Signaling and Production in Macrophages	APOA2
IL-12 Signaling and Production in Macrophages	APOA4
IL-12 Signaling and Production in Macrophages	IKBKE
IL-12 Signaling and Production in Macrophages	IRF1
IL-12 Signaling and Production in Macrophages	IRF8
IL-12 Signaling and Production in Macrophages	LYZ1
IL-12 Signaling and Production in Macrophages	PCYOX1
IL-12 Signaling and Production in Macrophages	PIK3CD
IL-12 Signaling and Production in Macrophages	PIK3R5
IL-12 Signaling and Production in Macrophages	PON1
IL-12 Signaling and Production in Macrophages	PRKCA
IL-12 Signaling and Production in Macrophages	PRKCD
IL-12 Signaling and Production in Macrophages	PRKD3
IL-12 Signaling and Production in Macrophages	RXRA
IL-12 Signaling and Production in Macrophages	S100A8
IL-12 Signaling and Production in Macrophages	SERPINA1
IL-12 Signaling and Production in Macrophages	SPI1
IL-12 Signaling and Production in Macrophages	STAT1
IL-12 Signaling and Production in Macrophages	STAT4
IL-8 Signaling	CCND1
IL-8 Signaling	CCND3
IL-8 Signaling	CDC42
IL-8 Signaling	CDH1
IL-8 Signaling	CYBB
IL-8 Signaling	EGFR
IL-8 Signaling	EIF4EBP1
IL-8 Signaling	GNA12
IL-8 Signaling	GNA13
IL-8 Signaling	GNG12
IL-8 Signaling	HMOX1
IL-8 Signaling	ICAM1
IL-8 Signaling	IKBKE
IL-8 Signaling	IQGAP1
IL-8 Signaling	ITGAM
IL-8 Signaling	ITGAX
IL-8 Signaling	ITGB2
IL-8 Signaling	NCF2
IL-8 Signaling	NOX4
IL-8 Signaling	PIK3CD
IL-8 Signaling	PIK3R5
IL-8 Signaling	PLD3
IL-8 Signaling	PLD4
IL-8 Signaling	PRKCA
IL-8 Signaling	PRKCD
IL-8 Signaling	PRKD3
IL-8 Signaling	RAC2
IL-8 Signaling	RHOC
IL-8 Signaling	RHOG
IL-8 Signaling	RHOU
IL-8 Signaling	SRC
IL-8 Signaling	VCAM1
Integrin Signaling	ACTB
Integrin Signaling	ACTN1
Integrin Signaling	CAPN8
Integrin Signaling	CDC42
Integrin Signaling	ITGA6
Integrin Signaling	ITGAL
Integrin Signaling	ITGAM
Integrin Signaling	ITGAX
Integrin Signaling	ITGB2
Integrin Signaling	NEDD9
Integrin Signaling	PARVA
Integrin Signaling	PIK3CD
Integrin Signaling	PIK3R5
Integrin Signaling	RAC2
Integrin Signaling	RHOC
Integrin Signaling	RHOG
Integrin Signaling	RHOU
Integrin Signaling	SRC
Integrin Signaling	TLN2
Integrin Signaling	TSPAN4
Integrin Signaling	WIPF1
Interferon Signaling	IFIT3
Interferon Signaling	IRF1
Interferon Signaling	ISG15
Interferon Signaling	OAS1
Interferon Signaling	PSMB8
Interferon Signaling	STAT1
Interferon Signaling	TAP1
Isoleucine Degradation I	ACAT1
Isoleucine Degradation I	EHHADH
Isoleucine Degradation I	HADHB
Isoleucine Degradation I	HSD17B10
Isoleucine Degradation I	SDS
Ketogenesis	ACAT1
Ketogenesis	HADHB
Ketogenesis	HMGCS1
Ketogenesis	HMGCS2
Leukocyte Extravasation Signaling	ACTB
Leukocyte Extravasation Signaling	ACTN1
Leukocyte Extravasation Signaling	CD44
Leukocyte Extravasation Signaling	CDH5
Leukocyte Extravasation Signaling	CXCL12
Leukocyte Extravasation Signaling	CXCR4
Leukocyte Extravasation Signaling	CYBB
Leukocyte Extravasation Signaling	ICAM1
Leukocyte Extravasation Signaling	ITGA6
Leukocyte Extravasation Signaling	ITGAL
Leukocyte Extravasation Signaling	ITGAM
Leukocyte Extravasation Signaling	ITGB2
Leukocyte Extravasation Signaling	MMP12
Leukocyte Extravasation Signaling	MMP13
Leukocyte Extravasation Signaling	MMP27
Leukocyte Extravasation Signaling	MSN
Leukocyte Extravasation Signaling	NCF1
Leukocyte Extravasation Signaling	NCF2
Leukocyte Extravasation Signaling	PIK3CD
Leukocyte Extravasation Signaling	PIK3R5
Leukocyte Extravasation Signaling	PRKCA
Leukocyte Extravasation Signaling	PRKCD
Leukocyte Extravasation Signaling	PRKD3
Leukocyte Extravasation Signaling	RAC2
Leukocyte Extravasation Signaling	RAPGEF4
Leukocyte Extravasation Signaling	RASGRP1
Leukocyte Extravasation Signaling	SELPLG
Leukocyte Extravasation Signaling	SRC
Leukocyte Extravasation Signaling	VAV1
Leukocyte Extravasation Signaling	VCAM1
Leukocyte Extravasation Signaling	WIPF1
Lysine Degradation II	AADAT
Lysine Degradation II	AASS
Lysine Degradation II	ALDH7A1
Mevalonate Pathway I	ACAT1
Mevalonate Pathway I	HADHB
Mevalonate Pathway I	HMGCS1
Mevalonate Pathway I	HMGCS2
Mevalonate Pathway I	IDI1
Mitochondrial L-carnitine Shuttle Pathway	ACSL1
Mitochondrial L-carnitine Shuttle Pathway	CPT1A
Mitochondrial L-carnitine Shuttle Pathway	CPT1B
Mitochondrial L-carnitine Shuttle Pathway	SLC27A1
Mitochondrial L-carnitine Shuttle Pathway	SLC27A2
mmu-let-7a-1-3p	ACAA2
mmu-let-7a-1-3p	ADCY6
mmu-let-7a-1-3p	CD300A
mmu-let-7a-5p	PPARA
mmu-let-7a-5p	PLD3
mmu-let-7a-5p	PCYOX1
mmu-let-7a-5p	CXCL9
mmu-let-7a-5p	P2RX7
mmu-let-7a-5p	MAFK
mmu-let-7a-5p	TREM2
mmu-let-7a-5p	VAV1
mmu-let-7a-5p	FGF1
mmu-let-7a-5p	EIF4EBP1
mmu-let-7a-5p	ACSL1
mmu-let-7a-5p	CES1G
mmu-let-7a-5p	ACOT11
mmu-let-7a-5p	ARHGEF19
mmu-let-7a-5p	ABCC4
mmu-let-7a-5p	SLC1A2
mmu-let-7a-5p	RASGRP1
mmu-let-7a-5p	CHST11
mmu-let-7a-5p	SUOX
mmu-let-7a-5p	CCL9
mmu-let-7a-5p	G6PC
mmu-let-7a-5p	CYP7A1
mmu-let-7a-5p	VLDLR
mmu-let-7a-5p	CD274
mmu-let-7a-5p	GLS
mmu-let-7a-5p	INPP5D
mmu-let-7a-5p	BHMT
mmu-let-7a-5p	PRKCD
mmu-let-7a-5p	MAT1A
mmu-let-7a-5p	CAMK1D
mmu-let-7a-5p	MYO5A
mmu-let-7a-5p	SYNJ2
mmu-let-7a-5p	CDKN1A
mmu-let-7a-5p	GSTM4
mmu-let-7b-3p	SLC10A1
mmu-let-7b-3p	SDC2
mmu-let-7b-3p	CHP1
mmu-let-7b-3p	MAOA
mmu-let-7b-3p	CYCS
mmu-let-7b-3p	PTPRC
mmu-let-7b-3p	HSD17B7
mmu-let-7b-3p	CCND1
mmu-let-7b-3p	HMGCS2
mmu-let-7b-5p	ACACA
mmu-let-7b-5p	ARHGEF2
mmu-let-7b-5p	OAS2
mmu-let-7b-5p	PRKD3
mmu-let-7b-5p	ABCG8
mmu-let-7b-5p	RHOU
mmu-let-7b-5p	ALDH7A1
mmu-let-7b-5p	CPT1A
mmu-let-7b-5p	SLC27A1
mmu-let-7b-5p	CDH5
mmu-let-7b-5p	MSN
mmu-let-7b-5p	IL2RG
mmu-let-7b-5p	PIK3CD
mmu-let-7b-5p	PNPLA3
mmu-let-7b-5p	TNFRSF10B
mmu-let-7b-5p	SARDH
mmu-let-7b-5p	RAPGEF4
mmu-let-7b-5p	WIPF1
mmu-let-7b-5p	IRF1
mmu-let-7b-5p	CXCL16
mmu-let-7b-5p	CREB3L3
mmu-let-7b-5p	TXNRD1
mmu-let-7b-5p	IGF1
mmu-let-7b-5p	CCL6
mmu-let-7b-5p	GNA13
mmu-let-7b-5p	DDX58
mmu-let-7b-5p	DNAJA1
mmu-let-7b-5p	COL27A1
mmu-let-7b-5p	SCD1
mmu-let-7b-5p	HS6ST1
mmu-let-7b-5p	PCK2
mmu-let-7b-5p	GNG12
mmu-let-7b-5p	IKBKE
mmu-let-7b-5p	MFGE8
mmu-let-7b-5p	NOX4
mmu-let-7b-5p	IL10RA
mmu-let-7b-5p	ARHGDIA
mmu-let-7b-5p	TSPAN4
mmu-let-7b-5p	PKLR
mmu-let-7b-5p	ELOVL6
mmu-let-7c-5p	ACOT2
mmu-let-7c-5p	MMP27
mmu-let-7c-5p	TGFBR2
mmu-let-7c-5p	CYP7B1
mmu-let-7c-5p	RAC2
mmu-let-7c-5p	ELOVL2
mmu-let-7c-5p	PRKCA
mmu-let-7c-5p	STAT1
mmu-let-7c-5p	ACAT1
mmu-let-7c-5p	HACD3
mmu-let-7c-5p	PLEKHA1
mmu-let-7d-5p	FMO4
mmu-let-7d-5p	MMP12
mmu-let-7d-5p	GSR
mmu-let-7d-5p	MSR1
mmu-let-7d-5p	MSMO1
mmu-let-7d-5p	CYP8B1
mmu-let-7d-5p	LEPR
mmu-let-7d-5p	C8A
mmu-let-7d-5p	CDC42
mmu-let-7d-5p	IL1RAP
mmu-let-7d-5p	C6
mmu-let-7d-5p	PLA2G6
mmu-let-7d-5p	SIRPA
mmu-let-7d-5p	CACNA1B
mmu-let-7d-5p	ITGA6
mmu-let-7d-5p	COL1A2
mmu-let-7d-5p	EIF2AK3
mmu-let-7d-5p	TLN2
mmu-let-7d-5p	APP
mmu-let-7d-5p	PARVA
mmu-let-7d-5p	IL6RA
mmu-let-7f-2-3p	IRF8
mmu-let-7f-2-3p	MAFF
mmu-let-7f-2-3p	CD83
mmu-let-7f-2-3p	PRMT3
mmu-let-7f-5p	EHHADH
mmu-let-7f-5p	CD36
mmu-let-7f-5p	CREB5
mmu-let-7f-5p	THRSP
mmu-let-7g-3p	CIITA
mmu-let-7g-3p	NCF1
mmu-let-7g-3p	CCND3
mmu-let-7g-3p	FTH1
mmu-let-7g-3p	CD86
mmu-let-7g-3p	IVD
mmu-let-7g-3p	RXRA
mmu-let-7g-3p	KLF6
mmu-let-7g-3p	LYZ1
mmu-let-7g-3p	IFIT3
mmu-let-7g-3p	GOT1
mmu-let-7g-3p	GCLC
mmu-let-7g-3p	ITGAL
mmu-let-7g-5p	SREBF1
mmu-let-7g-5p	ISG15
mmu-let-7g-5p	CLEC7A
mmu-let-7g-5p	ABCC1
mmu-let-7g-5p	ALDH1L2
mmu-let-7g-5p	HMGCS1
mmu-let-7g-5p	FMO2
mmu-let-7i-5p	ACADM
mmu-let-7i-5p	CYP51
mmu-let-7i-5p	DIO1
mmu-let-7i-5p	SDC3
mmu-let-7i-5p	CPT1B
mmu-let-7i-5p	IFIH1
mmu-let-7i-5p	LCP2
mmu-let-7i-5p	COL1A1
mmu-let-7i-5p	COL15A1
mmu-let-7i-5p	TLR5
mmu-let-7i-5p	ACOT4
mmu-miR-100-5p	PPP1R10
mmu-miR-100-5p	KYNU
mmu-miR-100-5p	HSP90B1
mmu-miR-101b-3p	CDH1
mmu-miR-101b-3p	DNAJC10
mmu-miR-101b-3p	CTH
mmu-miR-101b-3p	ALDH9A1
mmu-miR-101b-3p	ACTN1
mmu-miR-101b-3p	S1PR1
mmu-miR-101b-3p	VCAM1
mmu-miR-106a-5p	IGFBP4
mmu-miR-106a-5p	LPL
mmu-miR-106a-5p	CDK1
mmu-miR-106a-5p	SCP2
mmu-miR-106a-5p	CD44
mmu-miR-106a-5p	CAPN8
mmu-miR-106b-3p	CXCL12
mmu-miR-106b-3p	MGST1
mmu-miR-106b-3p	ABCG5
mmu-miR-106b-3p	CSF1R
mmu-miR-106b-3p	HMOX1
mmu-miR-106b-3p	GCDH
mmu-miR-106b-3p	ACAA1B
mmu-miR-106b-3p	ITGB2
mmu-miR-106b-3p	MAP3K12
mmu-miR-106b-3p	EBP
mmu-miR-106b-3p	GABRB3
mmu-miR-107-3p	GNA12
mmu-miR-107-3p	SLC22A7
mmu-miR-107-3p	NQO1
mmu-miR-107-3p	AHCY
mmu-miR-107-3p	PCK1
mmu-miR-107-3p	AMACR
mmu-miR-107-3p	NEDD9
mmu-miR-107-3p	NFIL3
mmu-miR-107-3p	CCNB1
mmu-miR-1193-3p	ARHGEF16
mmu-miR-1193-3p	SERPINE1
mmu-miR-1193-3p	GLUL
mmu-miR-122-5p	SLC6A12
mmu-miR-122-5p	ARHGDIB
mmu-miR-122-5p	CXCL13
mmu-miR-122-5p	PPP1R3C
mmu-miR-122-5p	COL3A1
mmu-miR-122-5p	FASN
mmu-miR-122-5p	THEM4
mmu-miR-1247-5p	CCR5
mmu-miR-1247-5p	MMP13
mmu-miR-1247-5p	CLCF1
mmu-miR-1247-5p	FGR
mmu-miR-1247-5p	ALDH3A2
mmu-miR-1247-5p	GABBR2
mmu-miR-1249-3p	BCL6
mmu-miR-1249-3p	LDLR
mmu-miR-1249-3p	CD74
mmu-miR-1249-3p	C1QA
mmu-miR-1249-3p	ITGAM
mmu-miR-127-3p	IDI1
mmu-miR-127-3p	GADD45A
mmu-miR-132-3p	C1QB
mmu-miR-136-5p	PIPOX
mmu-miR-139-5p	PLA2G7
mmu-miR-139-5p	CDH15
mmu-miR-139-5p	ALDH18A1
mmu-miR-139-5p	CYBB
mmu-miR-139-5p	IQGAP1
mmu-miR-139-5p	HSD3B7
mmu-miR-139-5p	RHOC
mmu-miR-142a-3p	SDS
mmu-miR-145a-3p	PFKP
mmu-miR-152-3p	CXCL2
mmu-miR-152-3p	ECI3
mmu-miR-154-3p	CNTF
mmu-miR-154-5p	HADHB
mmu-miR-154-5p	ALDH3B1
mmu-miR-154-5p	C8B
mmu-miR-15a-3p	ICAM1
mmu-miR-15a-3p	GSTM1
mmu-miR-15b-5p	TLR1
mmu-miR-17-3p	EPHX1
mmu-miR-17-3p	SRC
mmu-miR-17-3p	CAR1
mmu-miR-17-3p	PIK3R5
mmu-miR-17-3p	TYROBP
mmu-miR-17-3p	VIM
mmu-miR-181c-5p	AADAT
mmu-miR-1843b-5p	ADCY7
mmu-miR-1843b-5p	SQSTM1
mmu-miR-1843b-5p	ZAP70
mmu-miR-1843b-5p	CXCR4
mmu-miR-1843b-5p	RHOG
mmu-miR-187-3p	ACOT9
mmu-miR-187-3p	PON1
mmu-miR-193a-3p	FOXA3
mmu-miR-194-5p	CCL4
mmu-miR-1948-3p	GSTM3
mmu-miR-1948-3p	GSTM2
mmu-miR-212-5p	DIAPH3
mmu-miR-212-5p	EGFR
mmu-miR-212-5p	NCF2
mmu-miR-212-5p	GPX2
mmu-miR-22-5p	FCER1G
mmu-miR-25-3p	ACTB
mmu-miR-25-5p	NR1H4
mmu-miR-26a-5p	COL6A3
mmu-miR-294-3p	OAS3
mmu-miR-294-3p	PLD4
mmu-miR-295-3p	TNFRSF21
mmu-miR-299b-5p	APOA4
mmu-miR-300-3p	SLC27A2
mmu-miR-30c-1-3p	FMO3
mmu-miR-30c-1-3p	APOA2
mmu-miR-30c-1-3p	ITPR3
mmu-miR-30c-2-3p	SPI1
mmu-miR-30c-2-3p	SELPLG
mmu-miR-31-5p	CD14
mmu-miR-31-5p	FGFR4
mmu-miR-31-5p	ECI1
mmu-miR-324-5p	GSTK1
mmu-miR-324-5p	NR1I3
mmu-miR-329-3p	LIPC
mmu-miR-330-3p	C1QBP
mmu-miR-330-3p	ITGAX
mmu-miR-33-3p	SAA1
mmu-miR-342-5p	CYP17A1
mmu-miR-345-5p	SLC6A13
mmu-miR-345-5p	ECI2
mmu-miR-34a-5p	HSD17B4
mmu-miR-34a-5p	ACOT8
mmu-miR-381-3p	AASS
mmu-miR-409-3p	CYP27A1
mmu-miR-455-3p	CXCL10
mmu-miR-455-5p	TAP1
mmu-miR-484	S100A8
mmu-miR-532-3p	CCL2
mmu-miR-540-3p	SULT1C2
mmu-miR-541-5p	ACOT1
mmu-miR-652-3p	HSD17B10
mmu-miR-674-5p	HCK
mmu-miR-674-5p	STAT4
mmu-miR-676-3p	PSMB8
Natural Killer Cell Signaling	CD300A
Natural Killer Cell Signaling	FCER1G
Natural Killer Cell Signaling	FCGR2A
Natural Killer Cell Signaling	FCGR3A/FCGR3B
Natural Killer Cell Signaling	INPP5D
Natural Killer Cell Signaling	LCP2
Natural Killer Cell Signaling	PIK3CD
Natural Killer Cell Signaling	PIK3R5
Natural Killer Cell Signaling	PRKCA
Natural Killer Cell Signaling	PRKCD
Natural Killer Cell Signaling	PRKD3
Natural Killer Cell Signaling	RAC2
Natural Killer Cell Signaling	SYNJ2
Natural Killer Cell Signaling	TYROBP
Natural Killer Cell Signaling	VAV1
Natural Killer Cell Signaling	ZAP70
Neuroinflammation Signaling Pathway	APP
Neuroinflammation Signaling Pathway	CD86
Neuroinflammation Signaling Pathway	CHP1
Neuroinflammation Signaling Pathway	CNTF
Neuroinflammation Signaling Pathway	CREB3L3
Neuroinflammation Signaling Pathway	CREB5
Neuroinflammation Signaling Pathway	CSF1R
Neuroinflammation Signaling Pathway	CXCL10
Neuroinflammation Signaling Pathway	CXCL12
Neuroinflammation Signaling Pathway	CYBB
Neuroinflammation Signaling Pathway	GABBR2
Neuroinflammation Signaling Pathway	GABRB3
Neuroinflammation Signaling Pathway	GLS
Neuroinflammation Signaling Pathway	GLUL
Neuroinflammation Signaling Pathway	HLA-DMA
Neuroinflammation Signaling Pathway	HLA-DMB
Neuroinflammation Signaling Pathway	HLA-DQA1
Neuroinflammation Signaling Pathway	HLA-DQB1
Neuroinflammation Signaling Pathway	HLA-DRB5
Neuroinflammation Signaling Pathway	HMOX1
Neuroinflammation Signaling Pathway	ICAM1
Neuroinflammation Signaling Pathway	IKBKE
Neuroinflammation Signaling Pathway	IL6RA
Neuroinflammation Signaling Pathway	MFGE8
Neuroinflammation Signaling Pathway	NAIP
Neuroinflammation Signaling Pathway	NAIP1
Neuroinflammation Signaling Pathway	(INCLUDES
Neuroinflammation Signaling Pathway	OTHERS)
Neuroinflammation Signaling Pathway	NCF2
Neuroinflammation Signaling Pathway	NOX4
Neuroinflammation Signaling Pathway	P2RX7
Neuroinflammation Signaling Pathway	PIK3CD
Neuroinflammation Signaling Pathway	PIK3R5
Neuroinflammation Signaling Pathway	PLA2G6
Neuroinflammation Signaling Pathway	SLC1A2
Neuroinflammation Signaling Pathway	SLC6A12
Neuroinflammation Signaling Pathway	SLC6A13
Neuroinflammation Signaling Pathway	STAT1
Neuroinflammation Signaling Pathway	TGFBR2
Neuroinflammation Signaling Pathway	TLR1
Neuroinflammation Signaling Pathway	TLR5
Neuroinflammation Signaling Pathway	TREM2
Neuroinflammation Signaling Pathway	TYROBP
Neuroinflammation Signaling Pathway	VCAM1
NRF2-mediated Oxidative Stress Response	ABCC1
NRF2-mediated Oxidative Stress Response	ABCC4
NRF2-mediated Oxidative Stress Response	ACTB
NRF2-mediated Oxidative Stress Response	DNAJA1
NRF2-mediated Oxidative Stress Response	DNAJC10
NRF2-mediated Oxidative Stress Response	EIF2AK3
NRF2-mediated Oxidative Stress Response	EPHX1
NRF2-mediated Oxidative Stress Response	FTH1
NRF2-mediated Oxidative Stress Response	GCLC
NRF2-mediated Oxidative Stress Response	GPX2
NRF2-mediated Oxidative Stress Response	GSR
NRF2-mediated Oxidative Stress Response	GSTA5
NRF2-mediated Oxidative Stress Response	GSTK1
NRF2-mediated Oxidative Stress Response	GSTM1
NRF2-mediated Oxidative Stress Response	GSTM2
NRF2-mediated Oxidative Stress Response	GSTM3
NRF2-mediated Oxidative Stress Response	GSTM4
NRF2-mediated Oxidative Stress Response	GSTM5
NRF2-mediated Oxidative Stress Response	HACD3
NRF2-mediated Oxidative Stress Response	HMOX1
NRF2-mediated Oxidative Stress Response	MAFF
NRF2-mediated Oxidative Stress Response	MAFK
NRF2-mediated Oxidative Stress Response	MGST1
NRF2-mediated Oxidative Stress Response	NQO1
NRF2-mediated Oxidative Stress Response	PIK3CD
NRF2-mediated Oxidative Stress Response	PIK3R5
NRF2-mediated Oxidative Stress Response	PRKCA
NRF2-mediated Oxidative Stress Response	PRKCD
NRF2-mediated Oxidative Stress Response	PRKD3
NRF2-mediated Oxidative Stress Response	SQSTM1
NRF2-mediated Oxidative Stress Response	TXNRD1
Nur77 Signaling in T Lymphocytes	CALM1
Nur77 Signaling in T Lymphocytes	(INCLUDES
Nur77 Signaling in T Lymphocytes	OTHERS)
Nur77 Signaling in T Lymphocytes	CD86
Nur77 Signaling in T Lymphocytes	CHP1
Nur77 Signaling in T Lymphocytes	CYCS
Nur77 Signaling in T Lymphocytes	FCER1G
Nur77 Signaling in T Lymphocytes	HLA-DMA
Nur77 Signaling in T Lymphocytes	HLA-DMB
Nur77 Signaling in T Lymphocytes	HLA-DQA1
Nur77 Signaling in T Lymphocytes	HLA-DQB1
Nur77 Signaling in T Lymphocytes	HLA-DRB5
Nur77 Signaling in T Lymphocytes	RXRA
PD-1, PD-L1 cancer immunotherapy pathway	CD274
PD-1, PD-L1 cancer immunotherapy pathway	HLA-DMA
PD-1, PD-L1 cancer immunotherapy pathway	HLA-DMB
PD-1, PD-L1 cancer immunotherapy pathway	HLA-DQA1
PD-1, PD-L1 cancer immunotherapy pathway	HLA-DQB1
PD-1, PD-L1 cancer immunotherapy pathway	HLA-DRB5
PD-1, PD-L1 cancer immunotherapy pathway	IL2RG
PD-1, PD-L1 cancer immunotherapy pathway	LCP2
PD-1, PD-L1 cancer immunotherapy pathway	PIK3CD
PD-1, PD-L1 cancer immunotherapy pathway	PIK3R5
PD-1, PD-L1 cancer immunotherapy pathway	RASGRP1
PD-1, PD-L1 cancer immunotherapy pathway	ZAP70
Phagosome Formation	CDC42
Phagosome Formation	CLEC7A
Phagosome Formation	FCER1G
Phagosome Formation	FCGR1A
Phagosome Formation	FCGR2A
Phagosome Formation	FCGR3A/FCGR3B
Phagosome Formation	ITGAM
Phagosome Formation	ITGAX
Phagosome Formation	ITGB2
Phagosome Formation	MSR1
Phagosome Formation	PIK3CD
Phagosome Formation	PIK3R5
Phagosome Formation	PRKCA
Phagosome Formation	PRKCD
Phagosome Formation	PRKD3
Phagosome Formation	RAC2
Phagosome Formation	RHOC
Phagosome Formation	RHOG
Phagosome Formation	RHOU
Phagosome Formation	TLR1
Phagosome Formation	TLR5
PKCθ Signaling in T Lymphocytes	CACNA1B
PKCθ Signaling in T Lymphocytes	CD86
PKCθ Signaling in T Lymphocytes	CHP1
PKCθ Signaling in T Lymphocytes	FCER1G
PKCθ Signaling in T Lymphocytes	HLA-DMA
PKCθ Signaling in T Lymphocytes	HLA-DMB
PKCθ Signaling in T Lymphocytes	HLA-DQA1
PKCθ Signaling in T Lymphocytes	HLA-DQB1
PKCθ Signaling in T Lymphocytes	HLA-DRB5
PKCθ Signaling in T Lymphocytes	IKBKE
PKCθ Signaling in T Lymphocytes	LCP2
PKCθ Signaling in T Lymphocytes	MAP3K12
PKCθ Signaling in T Lymphocytes	PIK3CD
PKCθ Signaling in T Lymphocytes	PIK3R5
PKCθ Signaling in T Lymphocytes	RAC2
PKCθ Signaling in T Lymphocytes	VAV1
PKCθ Signaling in T Lymphocytes	ZAP70
Production of Nitric Oxide and Reactive Oxygen Species in Macrophages	APOA2
Production of Nitric Oxide and Reactive Oxygen Species in Macrophages	APOA4
Production of Nitric Oxide and Reactive Oxygen Species in Macrophages	CDC42
Production of Nitric Oxide and Reactive Oxygen Species in Macrophages	CYBB
Production of Nitric Oxide and Reactive Oxygen Species in Macrophages	IKBKE
Production of Nitric Oxide and Reactive Oxygen Species in Macrophages	IRF1
Production of Nitric Oxide and Reactive Oxygen Species in Macrophages	IRF8
Production of Nitric Oxide and Reactive Oxygen Species in Macrophages	LYZ1
Production of Nitric Oxide and Reactive Oxygen Species in Macrophages	MAP3K12
Production of Nitric Oxide and Reactive Oxygen Species in Macrophages	NCF1
Production of Nitric Oxide and Reactive Oxygen Species in Macrophages	NCF2
Production of Nitric Oxide and Reactive Oxygen Species in Macrophages	PCYOX1
Production of Nitric Oxide and Reactive Oxygen Species in Macrophages	PIK3CD
Production of Nitric Oxide and Reactive Oxygen Species in Macrophages	PIK3R5
Production of Nitric Oxide and Reactive Oxygen Species in Macrophages	PON1
Production of Nitric Oxide and Reactive Oxygen Species in Macrophages	PPARA
Production of Nitric Oxide and Reactive Oxygen Species in Macrophages	PPP1R10
Production of Nitric Oxide and Reactive Oxygen Species in Macrophages	PPP1R3C
Production of Nitric Oxide and Reactive Oxygen Species in Macrophages	PRKCA
Production of Nitric Oxide and Reactive Oxygen Species in Macrophages	PRKCD
Production of Nitric Oxide and Reactive Oxygen Species in Macrophages	PRKD3
Production of Nitric Oxide and Reactive Oxygen Species in Macrophages	RAC2
Production of Nitric Oxide and Reactive Oxygen Species in Macrophages	RHOC
Production of Nitric Oxide and Reactive Oxygen Species in Macrophages	RHOG
Production of Nitric Oxide and Reactive Oxygen Species in Macrophages	RHOU
Production of Nitric Oxide and Reactive Oxygen Species in Macrophages	S100A8
Production of Nitric Oxide and Reactive Oxygen Species in Macrophages	SERPINA1
Production of Nitric Oxide and Reactive Oxygen Species in Macrophages	SIRPA
Production of Nitric Oxide and Reactive Oxygen Species in Macrophages	SPI1
Production of Nitric Oxide and Reactive Oxygen Species in Macrophages	STAT1
PXR/RXR Activation	ABCB1
PXR/RXR Activation	ALDH3A2
PXR/RXR Activation	CES3
PXR/RXR Activation	CPT1A
PXR/RXR Activation	CYP2B6
PXR/RXR Activation	CYP2C8
PXR/RXR Activation	CYP3A5
PXR/RXR Activation	CYP7A1
PXR/RXR Activation	G6PC
PXR/RXR Activation	GSTM1
PXR/RXR Activation	GSTM2
PXR/RXR Activation	HMGCS2
PXR/RXR Activation	NR1I3
PXR/RXR Activation	PCK2
PXR/RXR Activation	PPARA
PXR/RXR Activation	RXRA
PXR/RXR Activation	SCD1
PXR/RXR Activation	SLCO1B3
RhoGDI Signaling	ACTB
RhoGDI Signaling	ARHGDIA
RhoGDI Signaling	ARHGDIB
RhoGDI Signaling	ARHGEF16
RhoGDI Signaling	ARHGEF19
RhoGDI Signaling	ARHGEF2
RhoGDI Signaling	CD44
RhoGDI Signaling	CDC42
RhoGDI Signaling	CDH1
RhoGDI Signaling	CDH15
RhoGDI Signaling	CDH5
RhoGDI Signaling	GNA12
RhoGDI Signaling	GNA13
RhoGDI Signaling	GNG12
RhoGDI Signaling	MSN
RhoGDI Signaling	PRKCA
RhoGDI Signaling	RAC2
RhoGDI Signaling	RHOC
RhoGDI Signaling	RHOG
RhoGDI Signaling	RHOU
RhoGDI Signaling	SRC
Role of NFAT in Regulation of the Immune Response	CALM1
Role of NFAT in Regulation of the Immune Response	(INCLUDES
Role of NFAT in Regulation of the Immune Response	OTHERS)
Role of NFAT in Regulation of the Immune Response	CD86
Role of NFAT in Regulation of the Immune Response	CHP1
Role of NFAT in Regulation of the Immune Response	FCER1G
Role of NFAT in Regulation of the Immune Response	FCGR1A
Role of NFAT in Regulation of the Immune Response	FCGR2A
Role of NFAT in Regulation of the Immune Response	FCGR3A/FCGR3B
Role of NFAT in Regulation of the Immune Response	GNA12
Role of NFAT in Regulation of the Immune Response	GNA13
Role of NFAT in Regulation of the Immune Response	GNG12
Role of NFAT in Regulation of the Immune Response	HLA-DMA
Role of NFAT in Regulation of the Immune Response	HLA-DMB
Role of NFAT in Regulation of the Immune Response	HLA-DQA1
Role of NFAT in Regulation of the Immune Response	HLA-DQB1
Role of NFAT in Regulation of the Immune Response	HLA-DRB5
Role of NFAT in Regulation of the Immune Response	IKBKE
Role of NFAT in Regulation of the Immune Response	ITPR3
Role of NFAT in Regulation of the Immune Response	LCP2
Role of NFAT in Regulation of the Immune Response	PIK3CD
Role of NFAT in Regulation of the Immune Response	PIK3R5
Role of NFAT in Regulation of the Immune Response	ZAP70
Role of Pattern Recognition Receptors in Recognition of Bacteria and Viruses	C1QA
Role of Pattern Recognition Receptors in Recognition of Bacteria and Viruses	C1QB
Role of Pattern Recognition Receptors in Recognition of Bacteria and Viruses	CLCF1
Role of Pattern Recognition Receptors in Recognition of Bacteria and Viruses	CLEC6A
Role of Pattern Recognition Receptors in Recognition of Bacteria and Viruses	CLEC7A
Role of Pattern Recognition Receptors in Recognition of Bacteria and Viruses	CNTF
Role of Pattern Recognition Receptors in Recognition of Bacteria and Viruses	DDX58
Role of Pattern Recognition Receptors in Recognition of Bacteria and Viruses	IFIH1
Role of Pattern Recognition Receptors in Recognition of Bacteria and Viruses	OAS1
Role of Pattern Recognition Receptors in Recognition of Bacteria and Viruses	OAS2
Role of Pattern Recognition Receptors in Recognition of Bacteria and Viruses	OAS3
Role of Pattern Recognition Receptors in Recognition of Bacteria and Viruses	PIK3CD
Role of Pattern Recognition Receptors in Recognition of Bacteria and Viruses	PIK3R5
Role of Pattern Recognition Receptors in Recognition of Bacteria and Viruses	PRKCA
Role of Pattern Recognition Receptors in Recognition of Bacteria and Viruses	PRKCD
Role of Pattern Recognition Receptors in Recognition of Bacteria and Viruses	PRKD3
Role of Pattern Recognition Receptors in Recognition of Bacteria and Viruses	TLR1
Role of Pattern Recognition Receptors in Recognition of Bacteria and Viruses	TLR5
Signaling by Rho Family GTPases	ACTB
Signaling by Rho Family GTPases	ARHGEF16
Signaling by Rho Family GTPases	ARHGEF19
Signaling by Rho Family GTPases	ARHGEF2
Signaling by Rho Family GTPases	CDC42
Signaling by Rho Family GTPases	CDH1
Signaling by Rho Family GTPases	CDH15
Signaling by Rho Family GTPases	CDH5
Signaling by Rho Family GTPases	CYBB
Signaling by Rho Family GTPases	DIAPH3
Signaling by Rho Family GTPases	GNA12
Signaling by Rho Family GTPases	GNA13
Signaling by Rho Family GTPases	GNG12
Signaling by Rho Family GTPases	IQGAP1
Signaling by Rho Family GTPases	MAP3K12
Signaling by Rho Family GTPases	MSN
Signaling by Rho Family GTPases	NCF2
Signaling by Rho Family GTPases	NOX4
Signaling by Rho Family GTPases	PIK3CD
Signaling by Rho Family GTPases	PIK3R5
Signaling by Rho Family GTPases	RAC2
Signaling by Rho Family GTPases	RHOC
Signaling by Rho Family GTPases	RHOG
Signaling by Rho Family GTPases	RHOU
Signaling by Rho Family GTPases	VIM
Signaling by Rho Family GTPases	WIPF1
Stearate Biosynthesis I (Animals)	ACOT1
Stearate Biosynthesis I (Animals)	ACOT11
Stearate Biosynthesis I (Animals)	ACOT2
Stearate Biosynthesis I (Animals)	ACOT4
Stearate Biosynthesis I (Animals)	ACOT8
Stearate Biosynthesis I (Animals)	ACOT9
Stearate Biosynthesis I (Animals)	ACSL1
Stearate Biosynthesis I (Animals)	CYP4A11
Stearate Biosynthesis I (Animals)	CYP4A22
Stearate Biosynthesis I (Animals)	ELOVL2
Stearate Biosynthesis I (Animals)	ELOVL6
Stearate Biosynthesis I (Animals)	FASN
Stearate Biosynthesis I (Animals)	SLC27A1
Stearate Biosynthesis I (Animals)	SLC27A2
Stearate Biosynthesis I (Animals)	THEM4
Superpathway of Cholesterol Biosynthesis	ACAT1
Superpathway of Cholesterol Biosynthesis	CYP51
Superpathway of Cholesterol Biosynthesis	EBP
Superpathway of Cholesterol Biosynthesis	HADHB
Superpathway of Cholesterol Biosynthesis	HMGCS1
Superpathway of Cholesterol Biosynthesis	HMGCS2
Superpathway of Cholesterol Biosynthesis	HSD17B7
Superpathway of Cholesterol Biosynthesis	IDI1
Superpathway of Cholesterol Biosynthesis	MSMO1
Superpathway of Geranylgeranyldiphosphate Biosynthesis I (via Mevalonate)	ACAT1
Superpathway of Geranylgeranyldiphosphate Biosynthesis I (via Mevalonate)	HADHB
Superpathway of Geranylgeranyldiphosphate Biosynthesis I (via Mevalonate)	HMGCS1
Superpathway of Geranylgeranyldiphosphate Biosynthesis I (via Mevalonate)	HMGCS2
Superpathway of Geranylgeranyldiphosphate Biosynthesis I (via Mevalonate)	IDI1
Superpathway of Methionine Degradation	AHCY
Superpathway of Methionine Degradation	BHMT
Superpathway of Methionine Degradation	CBS/CBSL
Superpathway of Methionine Degradation	CTH
Superpathway of Methionine Degradation	GOT1
Superpathway of Methionine Degradation	MAT1A
Superpathway of Methionine Degradation	PRMT3
Superpathway of Methionine Degradation	SUOX
T Helper Cell Differentiation	BCL6
T Helper Cell Differentiation	CD86
T Helper Cell Differentiation	FCER1G
T Helper Cell Differentiation	HLA-DMA
T Helper Cell Differentiation	HLA-DMB
T Helper Cell Differentiation	HLA-DQA1
T Helper Cell Differentiation	HLA-DQB1
T Helper Cell Differentiation	HLA-DRB5
T Helper Cell Differentiation	IL10RA
T Helper Cell Differentiation	IL2RG
T Helper Cell Differentiation	IL6RA
T Helper Cell Differentiation	STAT1
T Helper Cell Differentiation	STAT4
T Helper Cell Differentiation	TGFBR2
Tec Kinase Signaling	ACTB
Tec Kinase Signaling	CDC42
Tec Kinase Signaling	FCER1G
Tec Kinase Signaling	FGR
Tec Kinase Signaling	GNA12
Tec Kinase Signaling	GNA13
Tec Kinase Signaling	GNG12
Tec Kinase Signaling	HCK
Tec Kinase Signaling	PIK3CD
Tec Kinase Signaling	PIK3R5
Tec Kinase Signaling	PRKCA
Tec Kinase Signaling	PRKCD
Tec Kinase Signaling	PRKD3
Tec Kinase Signaling	RAC2
Tec Kinase Signaling	RHOC
Tec Kinase Signaling	RHOG
Tec Kinase Signaling	RHOU
Tec Kinase Signaling	SRC
Tec Kinase Signaling	STAT1
Tec Kinase Signaling	STAT4
Tec Kinase Signaling	TNFRSF10B
Tec Kinase Signaling	TNFRSF21
Tec Kinase Signaling	VAV1
Th1 and Th2 Activation Pathway	CCR5
Th1 and Th2 Activation Pathway	CD274
Th1 and Th2 Activation Pathway	CD86
Th1 and Th2 Activation Pathway	CXCR4
Th1 and Th2 Activation Pathway	HLA-DMA
Th1 and Th2 Activation Pathway	HLA-DMB
Th1 and Th2 Activation Pathway	HLA-DQA1
Th1 and Th2 Activation Pathway	HLA-DQB1
Th1 and Th2 Activation Pathway	HLA-DRB5
Th1 and Th2 Activation Pathway	ICAM1
Th1 and Th2 Activation Pathway	IL10RA
Th1 and Th2 Activation Pathway	IL2RG
Th1 and Th2 Activation Pathway	IL6RA
Th1 and Th2 Activation Pathway	IRF1
Th1 and Th2 Activation Pathway	ITGB2
Th1 and Th2 Activation Pathway	NFIL3
Th1 and Th2 Activation Pathway	PIK3CD
Th1 and Th2 Activation Pathway	PIK3R5
Th1 and Th2 Activation Pathway	S1PR1
Th1 and Th2 Activation Pathway	SPI1
Th1 and Th2 Activation Pathway	STAT1
Th1 and Th2 Activation Pathway	STAT4
Th1 and Th2 Activation Pathway	TGFBR2
Th1 and Th2 Activation Pathway	VAV1
Th1 Pathway	CCR5
Th1 Pathway	CD274
Th1 Pathway	CD86
Th1 Pathway	HLA-DMA
Th1 Pathway	HLA-DMB
Th1 Pathway	HLA-DQA1
Th1 Pathway	HLA-DQB1
Th1 Pathway	HLA-DRB5
Th1 Pathway	ICAM1
Th1 Pathway	IL10RA
Th1 Pathway	IL6RA
Th1 Pathway	IRF1
Th1 Pathway	ITGB2
Th1 Pathway	NFIL3
Th1 Pathway	PIK3CD
Th1 Pathway	PIK3R5
Th1 Pathway	STAT1
Th1 Pathway	STAT4
Th1 Pathway	VAV1
TR/RXR Activation	ACACA
TR/RXR Activation	COL6A3
TR/RXR Activation	CYP7A1
TR/RXR Activation	DIO1
TR/RXR Activation	FASN
TR/RXR Activation	G6PC
TR/RXR Activation	LDLR
TR/RXR Activation	PCK1
TR/RXR Activation	PFKP
TR/RXR Activation	PIK3CD
TR/RXR Activation	PIK3R5
TR/RXR Activation	RXRA
TR/RXR Activation	SREBF1
TR/RXR Activation	THRSP
Tryptophan Degradation III (Eukaryotic)	ACAT1
Tryptophan Degradation III (Eukaryotic)	CAR1
Tryptophan Degradation III (Eukaryotic)	EHHADH
Tryptophan Degradation III (Eukaryotic)	GCDH
Tryptophan Degradation III (Eukaryotic)	HADHB
Tryptophan Degradation III (Eukaryotic)	HSD17B10
Tryptophan Degradation III (Eukaryotic)	HSD17B4
Tryptophan Degradation III (Eukaryotic)	KYNU
Type II Diabetes Mellitus Signaling	ACSL1
Type II Diabetes Mellitus Signaling	CACNA1B
Type II Diabetes Mellitus Signaling	CD36
Type II Diabetes Mellitus Signaling	GCK
Type II Diabetes Mellitus Signaling	IKBKE
Type II Diabetes Mellitus Signaling	PIK3CD
Type II Diabetes Mellitus Signaling	PIK3R5
Type II Diabetes Mellitus Signaling	PKLR
Type II Diabetes Mellitus Signaling	PKM
Type II Diabetes Mellitus Signaling	PRKCA
Type II Diabetes Mellitus Signaling	PRKCD
Type II Diabetes Mellitus Signaling	PRKD3
Type II Diabetes Mellitus Signaling	SLC27A1
Type II Diabetes Mellitus Signaling	SLC27A2
Type II Diabetes Mellitus Signaling	SLC2A4
Type II Diabetes Mellitus Signaling	SMPD3
Xenobiotic Metabolism Signaling	ABCB1
Xenobiotic Metabolism Signaling	ALDH18A1
Xenobiotic Metabolism Signaling	ALDH1L2
Xenobiotic Metabolism Signaling	ALDH3A2
Xenobiotic Metabolism Signaling	ALDH3B1
Xenobiotic Metabolism Signaling	ALDH7A1
Xenobiotic Metabolism Signaling	ALDH9A1
Xenobiotic Metabolism Signaling	CAMK1D
Xenobiotic Metabolism Signaling	CES1G
Xenobiotic Metabolism Signaling	CES3
Xenobiotic Metabolism Signaling	CHST11
Xenobiotic Metabolism Signaling	CYP2B6
Xenobiotic Metabolism Signaling	CYP2C8
Xenobiotic Metabolism Signaling	CYP3A5
Xenobiotic Metabolism Signaling	EIF2AK3
Xenobiotic Metabolism Signaling	FMO2
Xenobiotic Metabolism Signaling	FMO3
Xenobiotic Metabolism Signaling	FMO4
Xenobiotic Metabolism Signaling	GCLC
Xenobiotic Metabolism Signaling	GSTA5
Xenobiotic Metabolism Signaling	GSTK1
Xenobiotic Metabolism Signaling	GSTM1
Xenobiotic Metabolism Signaling	GSTM2
Xenobiotic Metabolism Signaling	GSTM3
Xenobiotic Metabolism Signaling	GSTM4
Xenobiotic Metabolism Signaling	GSTM5
Xenobiotic Metabolism Signaling	HMOX1
Xenobiotic Metabolism Signaling	HS6ST1
Xenobiotic Metabolism Signaling	HSP90B1
Xenobiotic Metabolism Signaling	MAOA
Xenobiotic Metabolism Signaling	MAP3K12
Xenobiotic Metabolism Signaling	MGST1
Xenobiotic Metabolism Signaling	NQO1
Xenobiotic Metabolism Signaling	NR1I3
Xenobiotic Metabolism Signaling	PIK3CD
Xenobiotic Metabolism Signaling	PIK3R5
Xenobiotic Metabolism Signaling	PRKCA
Xenobiotic Metabolism Signaling	PRKCD
Xenobiotic Metabolism Signaling	PRKD3
Xenobiotic Metabolism Signaling	RXRA
Xenobiotic Metabolism Signaling	SULT1C2
Xenobiotic Metabolism Signaling	UGT2B10
Xenobiotic Metabolism Signaling	UGT2B17
Xenobiotic Metabolism Signaling	UGT2B7

## Sheet: YBT vs. WD
Table S8. Nodes information of the miRNA-target gene-pathway networks.
Ingenuity Canonical Pathways	Molecules	miRNA	Molecules	Ingenuity Canonical Pathways
Antigen Presentation Pathway	CIITA	mmu-let-7a-5p	ABCC4	NRF2-mediated Oxidative Stress Response
Antigen Presentation Pathway	HLA-A	mmu-let-7a-5p	ACSL1	Fatty Acid β-oxidation I;Ethanol Degradation II;Stearate Biosynthesis I (Animals);Oxidative Ethanol Degradation III
Antigen Presentation Pathway	HLA-DMA	mmu-let-7a-5p	ADH4	Ethanol Degradation II;Serotonin Degradation;Methylglyoxal Degradation III
Antigen Presentation Pathway	HLA-DMB	mmu-let-7a-5p	AP2M1	Virus Entry via Endocytic Pathways
Antigen Presentation Pathway	HLA-DQA1	mmu-let-7a-5p	CAMK1D	Xenobiotic Metabolism Signaling
Antigen Presentation Pathway	HLA-DQB1	mmu-let-7a-5p	CD274	Th1 and Th2 Activation Pathway;PD-1, PD-L1 cancer immunotherapy pathway;Th1 Pathway
Antigen Presentation Pathway	HLA-DRB5	mmu-let-7a-5p	CDK5R1	Reelin Signaling in Neurons
Antigen Presentation Pathway	HLA-E	mmu-let-7a-5p	COL4A2	Hepatic Fibrosis / Hepatic Stellate Cell Activation
Antigen Presentation Pathway	HLA-G	mmu-let-7a-5p	CRP	Neuroinflammation Signaling Pathway
Antigen Presentation Pathway	PSMB8	mmu-let-7a-5p	CYP7A1	PXR/RXR Activation;FXR/RXR Activation;Bile Acid Biosynthesis, Neutral Pathway;LXR/RXR Activation
Antigen Presentation Pathway	PSMB9	mmu-let-7a-5p	DAB1	Reelin Signaling in Neurons
Antigen Presentation Pathway	TAP1	mmu-let-7a-5p	EIF4EBP1	mTOR Signaling;IL-8 Signaling
T Helper Cell Differentiation	BCL6	mmu-let-7a-5p	G6PC	PXR/RXR Activation;FXR/RXR Activation
T Helper Cell Differentiation	CD86	mmu-let-7a-5p	GNB1	RhoGDI Signaling;Gαq Signaling;IL-8 Signaling;Role of NFAT in Regulation of the Immune Response;Signaling by Rho Family GTPases;Tec Kinase Signaling
T Helper Cell Differentiation	FCER1G	mmu-let-7a-5p	GSTM4	Xenobiotic Metabolism Signaling;NRF2-mediated Oxidative Stress Response
T Helper Cell Differentiation	HLA-A	mmu-let-7a-5p	INPP5D	Natural Killer Cell Signaling;iCOS-iCOSL Signaling in T Helper Cells;Fcγ Receptor-mediated Phagocytosis in Macrophages and Monocytes
T Helper Cell Differentiation	HLA-DMA	mmu-let-7a-5p	MAFK	NRF2-mediated Oxidative Stress Response
T Helper Cell Differentiation	HLA-DMB	mmu-let-7a-5p	MYO5A	Fcγ Receptor-mediated Phagocytosis in Macrophages and Monocytes
T Helper Cell Differentiation	HLA-DQA1	mmu-let-7a-5p	NRAS	Virus Entry via Endocytic Pathways;Xenobiotic Metabolism Signaling;Role of Tissue Factor in Cancer;Natural Killer Cell Signaling;Apoptosis Signaling;14-3-3-mediated Signaling;NGF Signaling;EIF2 Signaling;mTOR Signaling;NRF2-mediated Oxidative Stress Response;IL-8 Signaling;Role of NFAT in Regulation of the Immune Response;Systemic Lupus Erythematosus In T Cell Signaling Pathway;PKCθ Signaling in …
T Helper Cell Differentiation	HLA-DQB1	mmu-let-7a-5p	PLD3	mTOR Signaling;Gαq Signaling;IL-8 Signaling;Fcγ Receptor-mediated Phagocytosis in Macrophages and Monocytes
T Helper Cell Differentiation	HLA-DRB5	mmu-let-7a-5p	PPARA	PXR/RXR Activation;FXR/RXR Activation
T Helper Cell Differentiation	IFNGR2	mmu-let-7a-5p	RASGRP1	PD-1, PD-L1 cancer immunotherapy pathway;Leukocyte Extravasation Signaling
T Helper Cell Differentiation	IL10RA	mmu-let-7a-5p	RPL18A	EIF2 Signaling
T Helper Cell Differentiation	IL2RG	mmu-let-7a-5p	RPS20	EIF2 Signaling;mTOR Signaling
T Helper Cell Differentiation	STAT1	mmu-let-7a-5p	RRAS	Virus Entry via Endocytic Pathways;Xenobiotic Metabolism Signaling;Role of Tissue Factor in Cancer;Natural Killer Cell Signaling;Apoptosis Signaling;14-3-3-mediated Signaling;NGF Signaling;EIF2 Signaling;mTOR Signaling;NRF2-mediated Oxidative Stress Response;IL-8 Signaling;Role of NFAT in Regulation of the Immune Response;Systemic Lupus Erythematosus In T Cell Signaling Pathway;PKCθ Signaling in …
T Helper Cell Differentiation	STAT4	mmu-let-7a-5p	SLC1A2	Neuroinflammation Signaling Pathway
T Helper Cell Differentiation	TGFBR2	mmu-let-7a-5p	SMPD3	NGF Signaling
T Helper Cell Differentiation	TNF	mmu-let-7a-5p	SYK	Phagosome Formation;Natural Killer Cell Signaling;CD28 Signaling in T Helper Cells;Role of NFAT in Regulation of the Immune Response;Systemic Lupus Erythematosus In T Cell Signaling Pathway;Neuroinflammation Signaling Pathway;Fcγ Receptor-mediated Phagocytosis in Macrophages and Monocytes
Crosstalk between Dendritic Cells and Natural Killer Cells	ACTB	mmu-let-7a-5p	TREM2	Crosstalk between Dendritic Cells and Natural Killer Cells;Neuroinflammation Signaling Pathway;Dendritic Cell Maturation
Crosstalk between Dendritic Cells and Natural Killer Cells	ACTG1	mmu-let-7a-5p	TUBB4B	14-3-3-mediated Signaling
Crosstalk between Dendritic Cells and Natural Killer Cells	CAMK2B	mmu-let-7a-5p	VAV1	Th1 and Th2 Activation Pathway;Natural Killer Cell Signaling;CD28 Signaling in T Helper Cells;iCOS-iCOSL Signaling in T Helper Cells;Systemic Lupus Erythematosus In T Cell Signaling Pathway;Th1 Pathway;PKCθ Signaling in T Lymphocytes;Tec Kinase Signaling;Fcγ Receptor-mediated Phagocytosis in Macrophages and Monocytes;Leukocyte Extravasation Signaling
Crosstalk between Dendritic Cells and Natural Killer Cells	CD83	mmu-let-7a-5p	VLDLR	Reelin Signaling in Neurons;FXR/RXR Activation
Crosstalk between Dendritic Cells and Natural Killer Cells	CD86	mmu-let-7b-3p	ACTR3	RhoGDI Signaling;CD28 Signaling in T Helper Cells;Signaling by Rho Family GTPases;Fcγ Receptor-mediated Phagocytosis in Macrophages and Monocytes
Crosstalk between Dendritic Cells and Natural Killer Cells	CSF2RB	mmu-let-7b-3p	CAMK2B	Crosstalk between Dendritic Cells and Natural Killer Cells;Xenobiotic Metabolism Signaling;iCOS-iCOSL Signaling in T Helper Cells;PKCθ Signaling in T Lymphocytes
Crosstalk between Dendritic Cells and Natural Killer Cells	HLA-A	mmu-let-7b-3p	CCND1	EIF2 Signaling;IL-8 Signaling
Crosstalk between Dendritic Cells and Natural Killer Cells	HLA-DRB5	mmu-let-7b-3p	CCND2	IL-8 Signaling
Crosstalk between Dendritic Cells and Natural Killer Cells	HLA-E	mmu-let-7b-3p	DDIT4	mTOR Signaling
Crosstalk between Dendritic Cells and Natural Killer Cells	HLA-G	mmu-let-7b-3p	ESR1	RhoGDI Signaling;Systemic Lupus Erythematosus In T Cell Signaling Pathway
Crosstalk between Dendritic Cells and Natural Killer Cells	IL2RG	mmu-let-7b-3p	F11R	Leukocyte Extravasation Signaling
Crosstalk between Dendritic Cells and Natural Killer Cells	ITGAL	mmu-let-7b-3p	GNAI1	Granulocyte Adhesion and Diapedesis;Agranulocyte Adhesion and Diapedesis;RhoGDI Signaling;IL-8 Signaling;Role of NFAT in Regulation of the Immune Response;Signaling by Rho Family GTPases;Systemic Lupus Erythematosus In T Cell Signaling Pathway;Tec Kinase Signaling;Leukocyte Extravasation Signaling
Crosstalk between Dendritic Cells and Natural Killer Cells	TLN2	mmu-let-7b-3p	HMGCS2	PXR/RXR Activation
Crosstalk between Dendritic Cells and Natural Killer Cells	TNF	mmu-let-7b-3p	MAOA	Xenobiotic Metabolism Signaling;Serotonin Degradation;Phenylalanine Degradation IV (Mammalian, via Side Chain)
Crosstalk between Dendritic Cells and Natural Killer Cells	TREM2	mmu-let-7b-3p	PTPRC	B Cell Development;CD28 Signaling in T Helper Cells;iCOS-iCOSL Signaling in T Helper Cells
Crosstalk between Dendritic Cells and Natural Killer Cells	TYROBP	mmu-let-7b-3p	SLC10A1	FXR/RXR Activation
Allograft Rejection Signaling	CD86	mmu-let-7b-5p	ARHGDIA	RhoGDI Signaling
Allograft Rejection Signaling	FCER1G	mmu-let-7b-5p	ARHGEF2	Reelin Signaling in Neurons;RhoGDI Signaling;Signaling by Rho Family GTPases
Allograft Rejection Signaling	H2-M2	mmu-let-7b-5p	COL27A1	Hepatic Fibrosis / Hepatic Stellate Cell Activation
Allograft Rejection Signaling	H2-T22	mmu-let-7b-5p	DNAJB9	NRF2-mediated Oxidative Stress Response
Allograft Rejection Signaling	H2-T24	mmu-let-7b-5p	FADD	Tec Kinase Signaling
Allograft Rejection Signaling	HLA-A	mmu-let-7b-5p	GNA13	Role of Tissue Factor in Cancer;RhoGDI Signaling;IL-8 Signaling;Role of NFAT in Regulation of the Immune Response;Signaling by Rho Family GTPases;Systemic Lupus Erythematosus In T Cell Signaling Pathway;Tec Kinase Signaling
Allograft Rejection Signaling	HLA-DMA	mmu-let-7b-5p	H2-T24	Allograft Rejection Signaling;Systemic Lupus Erythematosus In T Cell Signaling Pathway
Allograft Rejection Signaling	HLA-DMB	mmu-let-7b-5p	IL10RA	T Helper Cell Differentiation;Th1 and Th2 Activation Pathway;Hepatic Fibrosis / Hepatic Stellate Cell Activation;Th1 Pathway
Allograft Rejection Signaling	HLA-DQA1	mmu-let-7b-5p	IL2RG	T Helper Cell Differentiation;Crosstalk between Dendritic Cells and Natural Killer Cells;Th1 and Th2 Activation Pathway;PD-1, PD-L1 cancer immunotherapy pathway;iCOS-iCOSL Signaling in T Helper Cells
Allograft Rejection Signaling	HLA-DQB1	mmu-let-7b-5p	MFGE8	Neuroinflammation Signaling Pathway
Allograft Rejection Signaling	HLA-DRB5	mmu-let-7b-5p	MSN	Granulocyte Adhesion and Diapedesis;Agranulocyte Adhesion and Diapedesis;RhoGDI Signaling;Signaling by Rho Family GTPases;Systemic Lupus Erythematosus In T Cell Signaling Pathway;Leukocyte Extravasation Signaling
Allograft Rejection Signaling	HLA-E	mmu-let-7b-5p	NOX4	EIF2 Signaling;IL-8 Signaling;Signaling by Rho Family GTPases;Neuroinflammation Signaling Pathway
Allograft Rejection Signaling	HLA-G	mmu-let-7b-5p	PCK2	PXR/RXR Activation;FXR/RXR Activation
Allograft Rejection Signaling	TNF	mmu-let-7b-5p	PIK3CD	Th1 and Th2 Activation Pathway;Virus Entry via Endocytic Pathways;Xenobiotic Metabolism Signaling;Phagosome Formation;Role of Tissue Factor in Cancer;Reelin Signaling in Neurons;Natural Killer Cell Signaling;PD-1, PD-L1 cancer immunotherapy pathway;14-3-3-mediated Signaling;NGF Signaling;EIF2 Signaling;mTOR Signaling;NRF2-mediated Oxidative Stress Response;Gαq Signaling;IL-8 Signaling;CD28 Signal…
Atherosclerosis Signaling	APOE	mmu-let-7b-5p	RPS3	EIF2 Signaling;mTOR Signaling
Atherosclerosis Signaling	COL1A1	mmu-let-7b-5p	RPS6KA4	Role of Tissue Factor in Cancer;NGF Signaling;mTOR Signaling
Atherosclerosis Signaling	COL1A2	mmu-let-7b-5p	SCD1	PXR/RXR Activation;LXR/RXR Activation
Atherosclerosis Signaling	COL3A1	mmu-let-7b-5p	TNFRSF10B	Tec Kinase Signaling
Atherosclerosis Signaling	COL5A3	mmu-let-7b-5p	UGT2A3	Thyroid Hormone Metabolism II (via Conjugation and/or Degradation);Serotonin Degradation;Nicotine Degradation III;Melatonin Degradation I;Nicotine Degradation II
Atherosclerosis Signaling	CXCL12	mmu-let-7c-5p	ARHGAP5	RhoGDI Signaling;Leukocyte Extravasation Signaling
Atherosclerosis Signaling	CXCR4	mmu-let-7c-5p	CYP7B1	Ubiquinol-10 Biosynthesis (Eukaryotic);Histidine Degradation VI;Pregnenolone Biosynthesis
Atherosclerosis Signaling	ICAM1	mmu-let-7c-5p	PLAUR	Role of Tissue Factor in Cancer
Atherosclerosis Signaling	ITGB2	mmu-let-7c-5p	POR	Nicotine Degradation III;Melatonin Degradation I;Nicotine Degradation II
Atherosclerosis Signaling	LPL	mmu-let-7c-5p	PRKCA	Virus Entry via Endocytic Pathways;Xenobiotic Metabolism Signaling;Phagosome Formation;Role of Tissue Factor in Cancer;Natural Killer Cell Signaling;RhoGDI Signaling;Apoptosis Signaling;14-3-3-mediated Signaling;mTOR Signaling;NRF2-mediated Oxidative Stress Response;Gαq Signaling;IL-8 Signaling;Tec Kinase Signaling;Fcγ Receptor-mediated Phagocytosis in Macrophages and Monocytes;Leukocyte Extravas…
Atherosclerosis Signaling	LYZ1	mmu-let-7c-5p	RAC2	Virus Entry via Endocytic Pathways;Phagosome Formation;Natural Killer Cell Signaling;RhoGDI Signaling;mTOR Signaling;Gαq Signaling;IL-8 Signaling;Signaling by Rho Family GTPases;Systemic Lupus Erythematosus In T Cell Signaling Pathway;PKCθ Signaling in T Lymphocytes;Tec Kinase Signaling;Fcγ Receptor-mediated Phagocytosis in Macrophages and Monocytes;Leukocyte Extravasation Signaling
Atherosclerosis Signaling	MMP13	mmu-let-7c-5p	RPL41	EIF2 Signaling
Atherosclerosis Signaling	PLA2G7	mmu-let-7c-5p	STAT1	T Helper Cell Differentiation;Th1 and Th2 Activation Pathway;Hepatic Fibrosis / Hepatic Stellate Cell Activation;Interferon Signaling;Neuroinflammation Signaling Pathway;Th1 Pathway;Tec Kinase Signaling;Dendritic Cell Maturation
Atherosclerosis Signaling	PON1	mmu-let-7c-5p	TGFBR2	T Helper Cell Differentiation;Th1 and Th2 Activation Pathway;Hepatic Fibrosis / Hepatic Stellate Cell Activation;Neuroinflammation Signaling Pathway
Atherosclerosis Signaling	S100A8	mmu-let-7f-5p	COL1A2	Atherosclerosis Signaling;Hepatic Fibrosis / Hepatic Stellate Cell Activation;Dendritic Cell Maturation
Atherosclerosis Signaling	SELPLG	mmu-let-7f-5p	CREB5	NGF Signaling;Systemic Lupus Erythematosus In T Cell Signaling Pathway;Neuroinflammation Signaling Pathway;Dendritic Cell Maturation
Atherosclerosis Signaling	SERPINA1	mmu-let-7f-5p	TNF	T Helper Cell Differentiation;Crosstalk between Dendritic Cells and Natural Killer Cells;Allograft Rejection Signaling;Atherosclerosis Signaling;Granulocyte Adhesion and Diapedesis;PXR/RXR Activation;Graft-versus-Host Disease Signaling;Xenobiotic Metabolism Signaling;Agranulocyte Adhesion and Diapedesis;Hepatic Fibrosis / Hepatic Stellate Cell Activation;FXR/RXR Activation;PD-1, PD-L1 cancer immu…
Atherosclerosis Signaling	TNF	mmu-let-7g-3p	CCL25	Granulocyte Adhesion and Diapedesis;Agranulocyte Adhesion and Diapedesis
Atherosclerosis Signaling	TNFRSF12A	mmu-let-7g-3p	CD83	Crosstalk between Dendritic Cells and Natural Killer Cells;Dendritic Cell Maturation
Atherosclerosis Signaling	VCAM1	mmu-let-7g-3p	CD86	T Helper Cell Differentiation;Crosstalk between Dendritic Cells and Natural Killer Cells;Allograft Rejection Signaling;Th1 and Th2 Activation Pathway;Graft-versus-Host Disease Signaling;Autoimmune Thyroid Disease Signaling;B Cell Development;CD28 Signaling in T Helper Cells;Role of NFAT in Regulation of the Immune Response;iCOS-iCOSL Signaling in T Helper Cells;Systemic Lupus Erythematosus In T C…
Granulocyte Adhesion and Diapedesis	CCL2	mmu-let-7g-3p	CIITA	Antigen Presentation Pathway
Granulocyte Adhesion and Diapedesis	CCL25	mmu-let-7g-3p	CNR2	Reelin Signaling in Neurons
Granulocyte Adhesion and Diapedesis	CCL6	mmu-let-7g-3p	ENC1	NRF2-mediated Oxidative Stress Response
Granulocyte Adhesion and Diapedesis	CCL7	mmu-let-7g-3p	FTH1	NRF2-mediated Oxidative Stress Response
Granulocyte Adhesion and Diapedesis	CCL9	mmu-let-7g-3p	GAS2	Apoptosis Signaling
Granulocyte Adhesion and Diapedesis	CXCL10	mmu-let-7g-3p	GOT1	Phenylalanine Degradation IV (Mammalian, via Side Chain)
Granulocyte Adhesion and Diapedesis	CXCL12	mmu-let-7g-3p	IFIT3	Interferon Signaling
Granulocyte Adhesion and Diapedesis	CXCL9	mmu-let-7g-3p	IFNGR2	T Helper Cell Differentiation;Th1 and Th2 Activation Pathway;Hepatic Fibrosis / Hepatic Stellate Cell Activation;PD-1, PD-L1 cancer immunotherapy pathway;Interferon Signaling;Neuroinflammation Signaling Pathway;Th1 Pathway
Granulocyte Adhesion and Diapedesis	CXCR4	mmu-let-7g-3p	IL1RAP	Granulocyte Adhesion and Diapedesis;Hepatic Fibrosis / Hepatic Stellate Cell Activation;LXR/RXR Activation
Granulocyte Adhesion and Diapedesis	GNAI1	mmu-let-7g-3p	ITGAL	Crosstalk between Dendritic Cells and Natural Killer Cells;Granulocyte Adhesion and Diapedesis;Virus Entry via Endocytic Pathways;Reelin Signaling in Neurons;Systemic Lupus Erythematosus In T Cell Signaling Pathway;Leukocyte Extravasation Signaling
Granulocyte Adhesion and Diapedesis	ICAM1	mmu-let-7g-3p	KLF6	Hepatic Fibrosis / Hepatic Stellate Cell Activation
Granulocyte Adhesion and Diapedesis	IL1R1	mmu-let-7g-3p	LYZ1	Atherosclerosis Signaling;LXR/RXR Activation
Granulocyte Adhesion and Diapedesis	IL1RAP	mmu-let-7g-3p	MMP12	Granulocyte Adhesion and Diapedesis;Agranulocyte Adhesion and Diapedesis;Leukocyte Extravasation Signaling
Granulocyte Adhesion and Diapedesis	ITGA6	mmu-let-7g-3p	NCF1	Fcγ Receptor-mediated Phagocytosis in Macrophages and Monocytes;Leukocyte Extravasation Signaling
Granulocyte Adhesion and Diapedesis	ITGAL	mmu-let-7g-3p	RGS16	Gαq Signaling
Granulocyte Adhesion and Diapedesis	ITGAM	mmu-let-7g-3p	RHOD	Phagosome Formation;RhoGDI Signaling;mTOR Signaling;Gαq Signaling;IL-8 Signaling;Signaling by Rho Family GTPases;Systemic Lupus Erythematosus In T Cell Signaling Pathway;Tec Kinase Signaling
Granulocyte Adhesion and Diapedesis	ITGB2	mmu-let-7g-3p	SRD5A1	Androgen Biosynthesis
Granulocyte Adhesion and Diapedesis	MMP12	mmu-let-7g-3p	TIRAP	Neuroinflammation Signaling Pathway
Granulocyte Adhesion and Diapedesis	MMP13	mmu-let-7g-3p	TLN2	Crosstalk between Dendritic Cells and Natural Killer Cells;Fcγ Receptor-mediated Phagocytosis in Macrophages and Monocytes
Granulocyte Adhesion and Diapedesis	MSN	mmu-let-7g-5p	ABCC1	NRF2-mediated Oxidative Stress Response
Granulocyte Adhesion and Diapedesis	SDC3	mmu-let-7g-5p	ALDH1L2	Xenobiotic Metabolism Signaling
Granulocyte Adhesion and Diapedesis	SELPLG	mmu-let-7g-5p	CACNA1B	PKCθ Signaling in T Lymphocytes
Granulocyte Adhesion and Diapedesis	TNF	mmu-let-7g-5p	CD300A	Natural Killer Cell Signaling
Granulocyte Adhesion and Diapedesis	VCAM1	mmu-let-7g-5p	CLEC7A	Phagosome Formation
Th1 and Th2 Activation Pathway	CCR5	mmu-let-7g-5p	CYP8B1	FXR/RXR Activation;Bile Acid Biosynthesis, Neutral Pathway
Th1 and Th2 Activation Pathway	CD274	mmu-let-7g-5p	FMO2	Xenobiotic Metabolism Signaling;Nicotine Degradation II
Th1 and Th2 Activation Pathway	CD86	mmu-let-7g-5p	ISG15	Interferon Signaling
Th1 and Th2 Activation Pathway	CXCR4	mmu-let-7g-5p	RPS15A	EIF2 Signaling;mTOR Signaling
Th1 and Th2 Activation Pathway	HLA-A	mmu-miR-101b-3p	DNAJC10	NRF2-mediated Oxidative Stress Response
Th1 and Th2 Activation Pathway	HLA-DMA	mmu-miR-101b-3p	TLR5	Phagosome Formation;Neuroinflammation Signaling Pathway
Th1 and Th2 Activation Pathway	HLA-DMB	mmu-miR-101b-3p	VCAM1	Atherosclerosis Signaling;Granulocyte Adhesion and Diapedesis;Agranulocyte Adhesion and Diapedesis;Hepatic Fibrosis / Hepatic Stellate Cell Activation;IL-8 Signaling;Neuroinflammation Signaling Pathway;Leukocyte Extravasation Signaling
Th1 and Th2 Activation Pathway	HLA-DQA1	mmu-miR-101b-3p	YWHAG	14-3-3-mediated Signaling
Th1 and Th2 Activation Pathway	HLA-DQB1	mmu-miR-106b-3p	CAPN11	Apoptosis Signaling
Th1 and Th2 Activation Pathway	HLA-DRB5	mmu-miR-106b-3p	CSF1R	Neuroinflammation Signaling Pathway
Th1 and Th2 Activation Pathway	ICAM1	mmu-miR-106b-3p	CXCL12	Atherosclerosis Signaling;Granulocyte Adhesion and Diapedesis;Agranulocyte Adhesion and Diapedesis;Neuroinflammation Signaling Pathway;Leukocyte Extravasation Signaling
Th1 and Th2 Activation Pathway	IFNGR2	mmu-miR-106b-3p	EBP	Androgen Biosynthesis
Th1 and Th2 Activation Pathway	IL10RA	mmu-miR-106b-3p	FDFT1	LXR/RXR Activation
Th1 and Th2 Activation Pathway	IL17RB	mmu-miR-106b-3p	HMOX1	Xenobiotic Metabolism Signaling;mTOR Signaling;NRF2-mediated Oxidative Stress Response;Gαq Signaling;IL-8 Signaling;Neuroinflammation Signaling Pathway;Fcγ Receptor-mediated Phagocytosis in Macrophages and Monocytes
Th1 and Th2 Activation Pathway	IL2RG	mmu-miR-106b-3p	ITGA6	Granulocyte Adhesion and Diapedesis;Virus Entry via Endocytic Pathways;Role of Tissue Factor in Cancer;Agranulocyte Adhesion and Diapedesis;Reelin Signaling in Neurons;Leukocyte Extravasation Signaling
Th1 and Th2 Activation Pathway	ITGB2	mmu-miR-106b-3p	ITGB2	Atherosclerosis Signaling;Granulocyte Adhesion and Diapedesis;Th1 and Th2 Activation Pathway;Virus Entry via Endocytic Pathways;Phagosome Formation;Agranulocyte Adhesion and Diapedesis;Reelin Signaling in Neurons;IL-8 Signaling;Th1 Pathway;Leukocyte Extravasation Signaling
Th1 and Th2 Activation Pathway	PIK3CD	mmu-miR-106b-3p	MAP3K12	Xenobiotic Metabolism Signaling;NGF Signaling;Signaling by Rho Family GTPases;PKCθ Signaling in T Lymphocytes
Th1 and Th2 Activation Pathway	PIK3R5	mmu-miR-106b-3p	MGST1	Xenobiotic Metabolism Signaling;NRF2-mediated Oxidative Stress Response
Th1 and Th2 Activation Pathway	SPI1	mmu-miR-106b-3p	ZADH2	Methylglyoxal Degradation III;Stearate Biosynthesis I (Animals)
Th1 and Th2 Activation Pathway	STAT1	mmu-miR-107-3p	APOE	Atherosclerosis Signaling;Reelin Signaling in Neurons;FXR/RXR Activation;LXR/RXR Activation
Th1 and Th2 Activation Pathway	STAT4	mmu-miR-107-3p	GNA12	Role of Tissue Factor in Cancer;RhoGDI Signaling;IL-8 Signaling;Role of NFAT in Regulation of the Immune Response;Signaling by Rho Family GTPases;Systemic Lupus Erythematosus In T Cell Signaling Pathway;Tec Kinase Signaling
Th1 and Th2 Activation Pathway	TGFBR2	mmu-miR-107-3p	IL17RB	Th1 and Th2 Activation Pathway
Th1 and Th2 Activation Pathway	TIMD4	mmu-miR-107-3p	NQO1	Xenobiotic Metabolism Signaling;NRF2-mediated Oxidative Stress Response
Th1 and Th2 Activation Pathway	VAV1	mmu-miR-107-3p	PPP2CB	Xenobiotic Metabolism Signaling;mTOR Signaling;Systemic Lupus Erythematosus In T Cell Signaling Pathway
PXR/RXR Activation	ABCB1	mmu-miR-107-3p	RAP2A	Virus Entry via Endocytic Pathways;Xenobiotic Metabolism Signaling;Role of Tissue Factor in Cancer;Natural Killer Cell Signaling;Apoptosis Signaling;14-3-3-mediated Signaling;NGF Signaling;EIF2 Signaling;mTOR Signaling;NRF2-mediated Oxidative Stress Response;IL-8 Signaling;Role of NFAT in Regulation of the Immune Response;Systemic Lupus Erythematosus In T Cell Signaling Pathway;PKCθ Signaling in …
PXR/RXR Activation	ALDH3A2	mmu-miR-107-3p	SCP2	Fatty Acid β-oxidation I;Bile Acid Biosynthesis, Neutral Pathway
PXR/RXR Activation	CES3	mmu-miR-107-3p	SLC22A7	FXR/RXR Activation
PXR/RXR Activation	CYP2B6	mmu-miR-10a-3p	CES4A	Xenobiotic Metabolism Signaling
PXR/RXR Activation	CYP7A1	mmu-miR-10a-3p	PIK3R5	Th1 and Th2 Activation Pathway;Virus Entry via Endocytic Pathways;Xenobiotic Metabolism Signaling;Phagosome Formation;Role of Tissue Factor in Cancer;Reelin Signaling in Neurons;Natural Killer Cell Signaling;PD-1, PD-L1 cancer immunotherapy pathway;14-3-3-mediated Signaling;NGF Signaling;EIF2 Signaling;mTOR Signaling;NRF2-mediated Oxidative Stress Response;Gαq Signaling;IL-8 Signaling;CD28 Signal…
PXR/RXR Activation	G6PC	mmu-miR-1195	ACTG1	Crosstalk between Dendritic Cells and Natural Killer Cells;Virus Entry via Endocytic Pathways;Agranulocyte Adhesion and Diapedesis;RhoGDI Signaling;NRF2-mediated Oxidative Stress Response;Signaling by Rho Family GTPases;Tec Kinase Signaling;Fcγ Receptor-mediated Phagocytosis in Macrophages and Monocytes;Leukocyte Extravasation Signaling
PXR/RXR Activation	GSTM1	mmu-miR-1195	ADH7	Ethanol Degradation II;Serotonin Degradation;Nicotine Degradation III;Nicotine Degradation II
PXR/RXR Activation	HMGCS2	mmu-miR-1195	ALDH3A2	PXR/RXR Activation;Xenobiotic Metabolism Signaling;Ethanol Degradation II;Serotonin Degradation;Oxidative Ethanol Degradation III;Phenylalanine Degradation IV (Mammalian, via Side Chain)
PXR/RXR Activation	NR1I3	mmu-miR-1195	COL1A1	Atherosclerosis Signaling;Hepatic Fibrosis / Hepatic Stellate Cell Activation;Dendritic Cell Maturation
PXR/RXR Activation	PCK2	mmu-miR-1195	CYBB	IL-8 Signaling;Signaling by Rho Family GTPases;Neuroinflammation Signaling Pathway;Leukocyte Extravasation Signaling
PXR/RXR Activation	PPARA	mmu-miR-1195	CYP2E1	Hepatic Fibrosis / Hepatic Stellate Cell Activation;Ubiquinol-10 Biosynthesis (Eukaryotic);Histidine Degradation VI;Pregnenolone Biosynthesis;Nicotine Degradation III;Methylglyoxal Degradation III;Melatonin Degradation I;Stearate Biosynthesis I (Animals);Nicotine Degradation II
PXR/RXR Activation	SCD1	mmu-miR-1195	FOXA3	FXR/RXR Activation
PXR/RXR Activation	SLCO1B3	mmu-miR-1195	H2-M2	Allograft Rejection Signaling;Systemic Lupus Erythematosus In T Cell Signaling Pathway
PXR/RXR Activation	TNF	mmu-miR-1195	H2-T22	Allograft Rejection Signaling;Systemic Lupus Erythematosus In T Cell Signaling Pathway
Graft-versus-Host Disease Signaling	CD86	mmu-miR-1195	IL1R1	Granulocyte Adhesion and Diapedesis;Agranulocyte Adhesion and Diapedesis;Hepatic Fibrosis / Hepatic Stellate Cell Activation;LXR/RXR Activation;Neuroinflammation Signaling Pathway
Graft-versus-Host Disease Signaling	FCER1G	mmu-miR-1195	LPL	Atherosclerosis Signaling;FXR/RXR Activation;LXR/RXR Activation
Graft-versus-Host Disease Signaling	HLA-A	mmu-miR-1195	PLTP	FXR/RXR Activation;LXR/RXR Activation
Graft-versus-Host Disease Signaling	HLA-DMA	mmu-miR-1195	RPL37	EIF2 Signaling
Graft-versus-Host Disease Signaling	HLA-DMB	mmu-miR-1195	SDC3	Granulocyte Adhesion and Diapedesis
Graft-versus-Host Disease Signaling	HLA-DQA1	mmu-miR-1195	SELPLG	Atherosclerosis Signaling;Granulocyte Adhesion and Diapedesis;Agranulocyte Adhesion and Diapedesis;Systemic Lupus Erythematosus In T Cell Signaling Pathway;Leukocyte Extravasation Signaling
Graft-versus-Host Disease Signaling	HLA-DQB1	mmu-miR-1195	SPI1	Th1 and Th2 Activation Pathway
Graft-versus-Host Disease Signaling	HLA-DRB5	mmu-miR-1195	THEM4	Stearate Biosynthesis I (Animals)
Graft-versus-Host Disease Signaling	HLA-E	mmu-miR-1247-5p	CCR5	Th1 and Th2 Activation Pathway;Hepatic Fibrosis / Hepatic Stellate Cell Activation;Th1 Pathway
Graft-versus-Host Disease Signaling	HLA-G	mmu-miR-1247-5p	FGR	Role of Tissue Factor in Cancer;Reelin Signaling in Neurons;Tec Kinase Signaling;Fcγ Receptor-mediated Phagocytosis in Macrophages and Monocytes
Graft-versus-Host Disease Signaling	TNF	mmu-miR-1247-5p	MMP13	Atherosclerosis Signaling;Granulocyte Adhesion and Diapedesis;Role of Tissue Factor in Cancer;Agranulocyte Adhesion and Diapedesis;Hepatic Fibrosis / Hepatic Stellate Cell Activation;Leukocyte Extravasation Signaling
Virus Entry via Endocytic Pathways	ACTB	mmu-miR-130a-3p	DIO1	Thyroid Hormone Metabolism II (via Conjugation and/or Degradation)
Virus Entry via Endocytic Pathways	ACTG1	mmu-miR-139-5p	ALDH18A1	Xenobiotic Metabolism Signaling
Virus Entry via Endocytic Pathways	AP2M1	mmu-miR-139-5p	ATF3	EIF2 Signaling
Virus Entry via Endocytic Pathways	CLTA	mmu-miR-139-5p	BCL6	T Helper Cell Differentiation;Systemic Lupus Erythematosus In T Cell Signaling Pathway
Virus Entry via Endocytic Pathways	FLNA	mmu-miR-139-5p	CAPN8	Apoptosis Signaling
Virus Entry via Endocytic Pathways	HLA-A	mmu-miR-139-5p	CD44	RhoGDI Signaling;Systemic Lupus Erythematosus In T Cell Signaling Pathway;Leukocyte Extravasation Signaling
Virus Entry via Endocytic Pathways	HLA-E	mmu-miR-139-5p	EIF2S1	EIF2 Signaling
Virus Entry via Endocytic Pathways	ITGA6	mmu-miR-139-5p	HSD3B7	Androgen Biosynthesis;Bile Acid Biosynthesis, Neutral Pathway
Virus Entry via Endocytic Pathways	ITGAL	mmu-miR-139-5p	IQGAP1	IL-8 Signaling;Signaling by Rho Family GTPases
Virus Entry via Endocytic Pathways	ITGB2	mmu-miR-139-5p	PLA2G7	Atherosclerosis Signaling
Virus Entry via Endocytic Pathways	NRAS	mmu-miR-139-5p	RPL14	EIF2 Signaling
Virus Entry via Endocytic Pathways	PIK3CD	mmu-miR-140-3p	CLTA	Virus Entry via Endocytic Pathways
Virus Entry via Endocytic Pathways	PIK3R5	mmu-miR-140-3p	TRIB3	EIF2 Signaling
Virus Entry via Endocytic Pathways	PLCG2	mmu-miR-15a-3p	GSTM1	PXR/RXR Activation;Xenobiotic Metabolism Signaling;NRF2-mediated Oxidative Stress Response
Virus Entry via Endocytic Pathways	PRKCA	mmu-miR-15a-3p	ICAM1	Atherosclerosis Signaling;Granulocyte Adhesion and Diapedesis;Th1 and Th2 Activation Pathway;Agranulocyte Adhesion and Diapedesis;Hepatic Fibrosis / Hepatic Stellate Cell Activation;IL-8 Signaling;Neuroinflammation Signaling Pathway;Th1 Pathway;Leukocyte Extravasation Signaling;Dendritic Cell Maturation
Virus Entry via Endocytic Pathways	RAC2	mmu-miR-15a-3p	TNFRSF12A	Atherosclerosis Signaling
Virus Entry via Endocytic Pathways	RAP2A	mmu-miR-15a-3p	VEGFA	Role of Tissue Factor in Cancer;Hepatic Fibrosis / Hepatic Stellate Cell Activation;EIF2 Signaling;mTOR Signaling;IL-8 Signaling
Virus Entry via Endocytic Pathways	RRAS	mmu-miR-15b-5p	PDCD4	PD-1, PD-L1 cancer immunotherapy pathway
Xenobiotic Metabolism Signaling	ABCB1	mmu-miR-15b-5p	RPL21	EIF2 Signaling
Xenobiotic Metabolism Signaling	ALDH18A1	mmu-miR-182-5p	FAU	EIF2 Signaling;mTOR Signaling
Xenobiotic Metabolism Signaling	ALDH1L2	mmu-miR-182-5p	SERPINE1	Hepatic Fibrosis / Hepatic Stellate Cell Activation
Xenobiotic Metabolism Signaling	ALDH3A2	mmu-miR-183-5p	ALDH3B1	Xenobiotic Metabolism Signaling;Ethanol Degradation II;Serotonin Degradation;Oxidative Ethanol Degradation III
Xenobiotic Metabolism Signaling	ALDH3B1	mmu-miR-183-5p	CXCL10	Granulocyte Adhesion and Diapedesis;Agranulocyte Adhesion and Diapedesis;Neuroinflammation Signaling Pathway
Xenobiotic Metabolism Signaling	CAMK1D	mmu-miR-183-5p	PSMB9	Antigen Presentation Pathway
Xenobiotic Metabolism Signaling	CAMK2B	mmu-miR-187-3p	ABCG1	LXR/RXR Activation
Xenobiotic Metabolism Signaling	CES1G	mmu-miR-187-3p	ACOT9	Stearate Biosynthesis I (Animals)
Xenobiotic Metabolism Signaling	CES3	mmu-miR-187-3p	LBP	Hepatic Fibrosis / Hepatic Stellate Cell Activation;LXR/RXR Activation
Xenobiotic Metabolism Signaling	CES4A	mmu-miR-187-3p	PON1	Atherosclerosis Signaling;FXR/RXR Activation;LXR/RXR Activation
Xenobiotic Metabolism Signaling	CYP2B6	mmu-miR-192-3p	ARHGEF16	Reelin Signaling in Neurons;RhoGDI Signaling;Signaling by Rho Family GTPases
Xenobiotic Metabolism Signaling	FMO2	mmu-miR-192-5p	CSF2RB	Crosstalk between Dendritic Cells and Natural Killer Cells
Xenobiotic Metabolism Signaling	GSTA5	mmu-miR-1943-5p	CNTF	Neuroinflammation Signaling Pathway
Xenobiotic Metabolism Signaling	GSTM1	mmu-miR-1943-5p	CYP2U1	Nicotine Degradation III;Melatonin Degradation I;Nicotine Degradation II
Xenobiotic Metabolism Signaling	GSTM3	mmu-miR-1943-5p	EGFR	Role of Tissue Factor in Cancer;Hepatic Fibrosis / Hepatic Stellate Cell Activation;IL-8 Signaling
Xenobiotic Metabolism Signaling	GSTM4	mmu-miR-1943-5p	EIF4A1	EIF2 Signaling;mTOR Signaling
Xenobiotic Metabolism Signaling	GSTM5	mmu-miR-1943-5p	FCER1G	T Helper Cell Differentiation;Allograft Rejection Signaling;Graft-versus-Host Disease Signaling;Autoimmune Thyroid Disease Signaling;Phagosome Formation;Natural Killer Cell Signaling;CD28 Signaling in T Helper Cells;Role of NFAT in Regulation of the Immune Response;iCOS-iCOSL Signaling in T Helper Cells;Systemic Lupus Erythematosus In T Cell Signaling Pathway;PKCθ Signaling in T Lymphocytes;Tec K…
Xenobiotic Metabolism Signaling	HMOX1	mmu-miR-1943-5p	GSR	NRF2-mediated Oxidative Stress Response
Xenobiotic Metabolism Signaling	MAOA	mmu-miR-1943-5p	HPD	Phenylalanine Degradation IV (Mammalian, via Side Chain)
Xenobiotic Metabolism Signaling	MAP3K12	mmu-miR-1943-5p	MARCO	Phagosome Formation
Xenobiotic Metabolism Signaling	MGST1	mmu-miR-1943-5p	PSMB8	Antigen Presentation Pathway;Interferon Signaling
Xenobiotic Metabolism Signaling	NQO1	mmu-miR-1943-5p	SQSTM1	NRF2-mediated Oxidative Stress Response
Xenobiotic Metabolism Signaling	NR1I3	mmu-miR-1943-5p	TYROBP	Crosstalk between Dendritic Cells and Natural Killer Cells;Natural Killer Cell Signaling;Neuroinflammation Signaling Pathway;Dendritic Cell Maturation
Xenobiotic Metabolism Signaling	NRAS	mmu-miR-1948-3p	UGT3A1	Thyroid Hormone Metabolism II (via Conjugation and/or Degradation);Serotonin Degradation;Nicotine Degradation III;Melatonin Degradation I;Nicotine Degradation II
Xenobiotic Metabolism Signaling	PIK3CD	mmu-miR-20b-5p	FLNA	Virus Entry via Endocytic Pathways
Xenobiotic Metabolism Signaling	PIK3R5	mmu-miR-212-5p	ARHGDIB	RhoGDI Signaling
Xenobiotic Metabolism Signaling	PPP2CB	mmu-miR-212-5p	CXCR4	Atherosclerosis Signaling;Granulocyte Adhesion and Diapedesis;Th1 and Th2 Activation Pathway;Agranulocyte Adhesion and Diapedesis;Leukocyte Extravasation Signaling
Xenobiotic Metabolism Signaling	PRKCA	mmu-miR-212-5p	EGR1	Role of Tissue Factor in Cancer
Xenobiotic Metabolism Signaling	RAP2A	mmu-miR-212-5p	NCF2	IL-8 Signaling;Signaling by Rho Family GTPases;Neuroinflammation Signaling Pathway;Leukocyte Extravasation Signaling
Xenobiotic Metabolism Signaling	RRAS	mmu-miR-212-5p	RPS6	EIF2 Signaling;mTOR Signaling
Xenobiotic Metabolism Signaling	TNF	mmu-miR-22-3p	RPSA	EIF2 Signaling;mTOR Signaling
Xenobiotic Metabolism Signaling	UGT2B17	mmu-miR-23b-3p	IRF8	Dendritic Cell Maturation
Autoimmune Thyroid Disease Signaling	CD86	mmu-miR-25-3p	ACTB	Crosstalk between Dendritic Cells and Natural Killer Cells;Virus Entry via Endocytic Pathways;Agranulocyte Adhesion and Diapedesis;RhoGDI Signaling;EIF2 Signaling;NRF2-mediated Oxidative Stress Response;Signaling by Rho Family GTPases;Tec Kinase Signaling;Fcγ Receptor-mediated Phagocytosis in Macrophages and Monocytes;Leukocyte Extravasation Signaling
Autoimmune Thyroid Disease Signaling	FCER1G	mmu-miR-25-3p	TRAF4	NGF Signaling
Autoimmune Thyroid Disease Signaling	HLA-A	mmu-miR-26a-5p	RPL37A	EIF2 Signaling
Autoimmune Thyroid Disease Signaling	HLA-DMA	mmu-miR-30a-3p	VIM	14-3-3-mediated Signaling;Signaling by Rho Family GTPases
Autoimmune Thyroid Disease Signaling	HLA-DMB	mmu-miR-455-3p	ITGAM	Granulocyte Adhesion and Diapedesis;Phagosome Formation;IL-8 Signaling;Leukocyte Extravasation Signaling
Autoimmune Thyroid Disease Signaling	HLA-DQA1	mmu-miR-455-5p	TAP1	Antigen Presentation Pathway;Interferon Signaling
Autoimmune Thyroid Disease Signaling	HLA-DQB1	mmu-miR-484	NR1I3	PXR/RXR Activation;Xenobiotic Metabolism Signaling
Autoimmune Thyroid Disease Signaling	HLA-DRB5	mmu-miR-484	S100A8	Atherosclerosis Signaling;LXR/RXR Activation
Autoimmune Thyroid Disease Signaling	HLA-E	mmu-miR-574-3p	TIMD4	Th1 and Th2 Activation Pathway
Autoimmune Thyroid Disease Signaling	HLA-G	mmu-miR-574-5p	ACAA2	Fatty Acid β-oxidation I
Phagosome Formation	CDC42	mmu-miR-652-3p	HSD17B10	Fatty Acid β-oxidation I
Phagosome Formation	CLEC7A	mmu-miR-674-3p	COL5A3	Atherosclerosis Signaling;Hepatic Fibrosis / Hepatic Stellate Cell Activation;Dendritic Cell Maturation
Phagosome Formation	FCER1G	mmu-miR-674-5p	ACSS3	Ethanol Degradation II;Oxidative Ethanol Degradation III
Phagosome Formation	FCGR1A	mmu-miR-674-5p	CFL1	Role of Tissue Factor in Cancer;RhoGDI Signaling;Signaling by Rho Family GTPases
Phagosome Formation	FCGR2A	mmu-miR-674-5p	COL3A1	Atherosclerosis Signaling;Hepatic Fibrosis / Hepatic Stellate Cell Activation;Dendritic Cell Maturation
Phagosome Formation	FCGR3A/FCGR3B	mmu-miR-674-5p	HCK	Role of Tissue Factor in Cancer;Reelin Signaling in Neurons;Tec Kinase Signaling;Fcγ Receptor-mediated Phagocytosis in Macrophages and Monocytes
Phagosome Formation	ITGAM	mmu-miR-674-5p	PLD4	mTOR Signaling;Gαq Signaling;IL-8 Signaling;Fcγ Receptor-mediated Phagocytosis in Macrophages and Monocytes
Phagosome Formation	ITGAX	mmu-miR-674-5p	RPL26	EIF2 Signaling
Phagosome Formation	ITGB2	mmu-miR-674-5p	STAT4	T Helper Cell Differentiation;Th1 and Th2 Activation Pathway;Th1 Pathway;Tec Kinase Signaling;Dendritic Cell Maturation
Phagosome Formation	MARCO	mmu-miR-700-5p	ECI2	Fatty Acid β-oxidation I
Phagosome Formation	PIK3CD	mmu-miR-700-5p	PLCG2	Virus Entry via Endocytic Pathways;Phagosome Formation;Natural Killer Cell Signaling;Apoptosis Signaling;14-3-3-mediated Signaling;NGF Signaling;Gαq Signaling;Role of NFAT in Regulation of the Immune Response;Neuroinflammation Signaling Pathway;PKCθ Signaling in T Lymphocytes;Tec Kinase Signaling;Leukocyte Extravasation Signaling;Dendritic Cell Maturation
Phagosome Formation	PIK3R5	mmu-miR-99a-3p	ITGAX	Phagosome Formation;IL-8 Signaling
Phagosome Formation	PLCG2	mmu-miR-99a-3p	SLC6A13	Neuroinflammation Signaling Pathway
Phagosome Formation	PRKCA	#N/A	ABCB1	PXR/RXR Activation;Xenobiotic Metabolism Signaling
Phagosome Formation	RAC2	#N/A	ACAA1B	Fatty Acid β-oxidation I
Phagosome Formation	RHOD	#N/A	CALM1	Gαq Signaling;CD28 Signaling in T Helper Cells;Role of NFAT in Regulation of the Immune Response;iCOS-iCOSL Signaling in T Helper Cells
Phagosome Formation	SYK	#N/A	CCL2	Granulocyte Adhesion and Diapedesis;Agranulocyte Adhesion and Diapedesis
Phagosome Formation	TLR5	#N/A	CCL6	Granulocyte Adhesion and Diapedesis;Agranulocyte Adhesion and Diapedesis
Role of Tissue Factor in Cancer	CFL1	#N/A	CCL7	Granulocyte Adhesion and Diapedesis;Agranulocyte Adhesion and Diapedesis
Role of Tissue Factor in Cancer	EGFR	#N/A	CCL9	Granulocyte Adhesion and Diapedesis;Agranulocyte Adhesion and Diapedesis
Role of Tissue Factor in Cancer	EGR1	#N/A	CDC42	Phagosome Formation;RhoGDI Signaling;mTOR Signaling;Gαq Signaling;IL-8 Signaling;Signaling by Rho Family GTPases;Systemic Lupus Erythematosus In T Cell Signaling Pathway;Tec Kinase Signaling
Role of Tissue Factor in Cancer	FGR	#N/A	CES1G	Xenobiotic Metabolism Signaling
Role of Tissue Factor in Cancer	GNA12	#N/A	CES3	PXR/RXR Activation;Xenobiotic Metabolism Signaling
Role of Tissue Factor in Cancer	GNA13	#N/A	CXCL9	Granulocyte Adhesion and Diapedesis;Agranulocyte Adhesion and Diapedesis
Role of Tissue Factor in Cancer	HCK	#N/A	CYP2B6	PXR/RXR Activation;Xenobiotic Metabolism Signaling;Nicotine Degradation III;Melatonin Degradation I;Nicotine Degradation II
Role of Tissue Factor in Cancer	ITGA6	#N/A	CYP2C18	Nicotine Degradation III;Melatonin Degradation I;Nicotine Degradation II
Role of Tissue Factor in Cancer	MMP13	#N/A	CYP2C40	Nicotine Degradation III;Melatonin Degradation I;Nicotine Degradation II
Role of Tissue Factor in Cancer	NRAS	#N/A	CYP2F1	Nicotine Degradation III;Melatonin Degradation I;Nicotine Degradation II
Role of Tissue Factor in Cancer	PIK3CD	#N/A	CYP2J2	Nicotine Degradation III;Melatonin Degradation I;Nicotine Degradation II
Role of Tissue Factor in Cancer	PIK3R5	#N/A	CYP4A11	Ubiquinol-10 Biosynthesis (Eukaryotic);Histidine Degradation VI;Pregnenolone Biosynthesis;Methylglyoxal Degradation III;Stearate Biosynthesis I (Animals)
Role of Tissue Factor in Cancer	PLAUR	#N/A	CYP4A22	Ubiquinol-10 Biosynthesis (Eukaryotic);Histidine Degradation VI;Pregnenolone Biosynthesis;Methylglyoxal Degradation III;Stearate Biosynthesis I (Animals)
Role of Tissue Factor in Cancer	PRKCA	#N/A	CYP4F8	Nicotine Degradation III;Melatonin Degradation I;Nicotine Degradation II
Role of Tissue Factor in Cancer	RAP2A	#N/A	ECI3	Fatty Acid β-oxidation I
Role of Tissue Factor in Cancer	RPS6KA4	#N/A	EIF1AX	EIF2 Signaling
Role of Tissue Factor in Cancer	RRAS	#N/A	FCGR1A	Phagosome Formation;Role of NFAT in Regulation of the Immune Response;Fcγ Receptor-mediated Phagocytosis in Macrophages and Monocytes;Dendritic Cell Maturation
Role of Tissue Factor in Cancer	VEGFA	#N/A	FCGR2A	Phagosome Formation;Natural Killer Cell Signaling;Role of NFAT in Regulation of the Immune Response;Fcγ Receptor-mediated Phagocytosis in Macrophages and Monocytes;Dendritic Cell Maturation
Agranulocyte Adhesion and Diapedesis	ACTB	#N/A	FCGR3A/FCGR3B	Phagosome Formation;Natural Killer Cell Signaling;Role of NFAT in Regulation of the Immune Response;Fcγ Receptor-mediated Phagocytosis in Macrophages and Monocytes;Dendritic Cell Maturation
Agranulocyte Adhesion and Diapedesis	ACTG1	#N/A	GSTA5	Xenobiotic Metabolism Signaling;NRF2-mediated Oxidative Stress Response
Agranulocyte Adhesion and Diapedesis	CCL2	#N/A	GSTM3	Xenobiotic Metabolism Signaling;NRF2-mediated Oxidative Stress Response
Agranulocyte Adhesion and Diapedesis	CCL25	#N/A	GSTM5	Xenobiotic Metabolism Signaling;NRF2-mediated Oxidative Stress Response
Agranulocyte Adhesion and Diapedesis	CCL6	#N/A	HLA-A	Antigen Presentation Pathway;T Helper Cell Differentiation;Crosstalk between Dendritic Cells and Natural Killer Cells;Allograft Rejection Signaling;Th1 and Th2 Activation Pathway;Graft-versus-Host Disease Signaling;Virus Entry via Endocytic Pathways;Autoimmune Thyroid Disease Signaling;B Cell Development;PD-1, PD-L1 cancer immunotherapy pathway;CD28 Signaling in T Helper Cells;Role of NFAT in Reg…
Agranulocyte Adhesion and Diapedesis	CCL7	#N/A	HLA-DMA	Antigen Presentation Pathway;T Helper Cell Differentiation;Allograft Rejection Signaling;Th1 and Th2 Activation Pathway;Graft-versus-Host Disease Signaling;Autoimmune Thyroid Disease Signaling;B Cell Development;PD-1, PD-L1 cancer immunotherapy pathway;CD28 Signaling in T Helper Cells;Role of NFAT in Regulation of the Immune Response;iCOS-iCOSL Signaling in T Helper Cells;Systemic Lupus Erythemat…
Agranulocyte Adhesion and Diapedesis	CCL9	#N/A	HLA-DMB	Antigen Presentation Pathway;T Helper Cell Differentiation;Allograft Rejection Signaling;Th1 and Th2 Activation Pathway;Graft-versus-Host Disease Signaling;Autoimmune Thyroid Disease Signaling;B Cell Development;PD-1, PD-L1 cancer immunotherapy pathway;CD28 Signaling in T Helper Cells;Role of NFAT in Regulation of the Immune Response;iCOS-iCOSL Signaling in T Helper Cells;Systemic Lupus Erythemat…
Agranulocyte Adhesion and Diapedesis	CXCL10	#N/A	HLA-DQA1	Antigen Presentation Pathway;T Helper Cell Differentiation;Allograft Rejection Signaling;Th1 and Th2 Activation Pathway;Graft-versus-Host Disease Signaling;Autoimmune Thyroid Disease Signaling;B Cell Development;PD-1, PD-L1 cancer immunotherapy pathway;CD28 Signaling in T Helper Cells;Role of NFAT in Regulation of the Immune Response;iCOS-iCOSL Signaling in T Helper Cells;Systemic Lupus Erythemat…
Agranulocyte Adhesion and Diapedesis	CXCL12	#N/A	HLA-DQB1	Antigen Presentation Pathway;T Helper Cell Differentiation;Allograft Rejection Signaling;Th1 and Th2 Activation Pathway;Graft-versus-Host Disease Signaling;Autoimmune Thyroid Disease Signaling;B Cell Development;PD-1, PD-L1 cancer immunotherapy pathway;CD28 Signaling in T Helper Cells;Role of NFAT in Regulation of the Immune Response;iCOS-iCOSL Signaling in T Helper Cells;Systemic Lupus Erythemat…
Agranulocyte Adhesion and Diapedesis	CXCL9	#N/A	HLA-DRB5	Antigen Presentation Pathway;T Helper Cell Differentiation;Crosstalk between Dendritic Cells and Natural Killer Cells;Allograft Rejection Signaling;Th1 and Th2 Activation Pathway;Graft-versus-Host Disease Signaling;Autoimmune Thyroid Disease Signaling;B Cell Development;PD-1, PD-L1 cancer immunotherapy pathway;CD28 Signaling in T Helper Cells;Role of NFAT in Regulation of the Immune Response;iCOS…
Agranulocyte Adhesion and Diapedesis	CXCR4	#N/A	HLA-E	Antigen Presentation Pathway;Crosstalk between Dendritic Cells and Natural Killer Cells;Allograft Rejection Signaling;Graft-versus-Host Disease Signaling;Virus Entry via Endocytic Pathways;Autoimmune Thyroid Disease Signaling;PD-1, PD-L1 cancer immunotherapy pathway;Systemic Lupus Erythematosus In T Cell Signaling Pathway;Neuroinflammation Signaling Pathway;Dendritic Cell Maturation
Agranulocyte Adhesion and Diapedesis	GNAI1	#N/A	HLA-G	Antigen Presentation Pathway;Crosstalk between Dendritic Cells and Natural Killer Cells;Allograft Rejection Signaling;Graft-versus-Host Disease Signaling;Autoimmune Thyroid Disease Signaling;PD-1, PD-L1 cancer immunotherapy pathway;Systemic Lupus Erythematosus In T Cell Signaling Pathway
Agranulocyte Adhesion and Diapedesis	ICAM1	#N/A	HSD3B1	Androgen Biosynthesis
Agranulocyte Adhesion and Diapedesis	IL1R1	#N/A	MOLECULES	Ingenuity Canonical Pathways
Agranulocyte Adhesion and Diapedesis	ITGA6	#N/A	NAIP	Apoptosis Signaling;Neuroinflammation Signaling Pathway
Agranulocyte Adhesion and Diapedesis	ITGB2	#N/A	OAS1	Interferon Signaling
Agranulocyte Adhesion and Diapedesis	MMP12	#N/A	OTHERS)	Nicotine Degradation III;Melatonin Degradation I;Nicotine Degradation II;Gαq Signaling;CD28 Signaling in T Helper Cells;Role of NFAT in Regulation of the Immune Response;iCOS-iCOSL Signaling in T Helper Cells
Agranulocyte Adhesion and Diapedesis	MMP13	#N/A	SERPINA1	Atherosclerosis Signaling;FXR/RXR Activation;LXR/RXR Activation
Agranulocyte Adhesion and Diapedesis	MSN	#N/A	SLCO1B3	PXR/RXR Activation;FXR/RXR Activation
Agranulocyte Adhesion and Diapedesis	SELPLG	#N/A	TF	FXR/RXR Activation;LXR/RXR Activation
Agranulocyte Adhesion and Diapedesis	TNF	#N/A	TUBB	14-3-3-mediated Signaling
Agranulocyte Adhesion and Diapedesis	VCAM1	#N/A	UGT2B17	Xenobiotic Metabolism Signaling;Thyroid Hormone Metabolism II (via Conjugation and/or Degradation);Serotonin Degradation;Nicotine Degradation III;Melatonin Degradation I;Nicotine Degradation II
Reelin Signaling in Neurons	APOE
Reelin Signaling in Neurons	ARHGEF16
Reelin Signaling in Neurons	ARHGEF2
Reelin Signaling in Neurons	CDK5R1
Reelin Signaling in Neurons	CNR2
Reelin Signaling in Neurons	DAB1
Reelin Signaling in Neurons	FGR
Reelin Signaling in Neurons	HCK
Reelin Signaling in Neurons	ITGA6
Reelin Signaling in Neurons	ITGAL
Reelin Signaling in Neurons	ITGB2
Reelin Signaling in Neurons	PIK3CD
Reelin Signaling in Neurons	PIK3R5
Reelin Signaling in Neurons	VLDLR
Hepatic Fibrosis / Hepatic Stellate Cell Activation	CCR5
Hepatic Fibrosis / Hepatic Stellate Cell Activation	COL1A1
Hepatic Fibrosis / Hepatic Stellate Cell Activation	COL1A2
Hepatic Fibrosis / Hepatic Stellate Cell Activation	COL27A1
Hepatic Fibrosis / Hepatic Stellate Cell Activation	COL3A1
Hepatic Fibrosis / Hepatic Stellate Cell Activation	COL4A2
Hepatic Fibrosis / Hepatic Stellate Cell Activation	COL5A3
Hepatic Fibrosis / Hepatic Stellate Cell Activation	CYP2E1
Hepatic Fibrosis / Hepatic Stellate Cell Activation	EGFR
Hepatic Fibrosis / Hepatic Stellate Cell Activation	ICAM1
Hepatic Fibrosis / Hepatic Stellate Cell Activation	IFNGR2
Hepatic Fibrosis / Hepatic Stellate Cell Activation	IL10RA
Hepatic Fibrosis / Hepatic Stellate Cell Activation	IL1R1
Hepatic Fibrosis / Hepatic Stellate Cell Activation	IL1RAP
Hepatic Fibrosis / Hepatic Stellate Cell Activation	KLF6
Hepatic Fibrosis / Hepatic Stellate Cell Activation	LBP
Hepatic Fibrosis / Hepatic Stellate Cell Activation	MMP13
Hepatic Fibrosis / Hepatic Stellate Cell Activation	SERPINE1
Hepatic Fibrosis / Hepatic Stellate Cell Activation	STAT1
Hepatic Fibrosis / Hepatic Stellate Cell Activation	TGFBR2
Hepatic Fibrosis / Hepatic Stellate Cell Activation	TNF
Hepatic Fibrosis / Hepatic Stellate Cell Activation	VCAM1
Hepatic Fibrosis / Hepatic Stellate Cell Activation	VEGFA
B Cell Development	CD86
B Cell Development	HLA-A
B Cell Development	HLA-DMA
B Cell Development	HLA-DMB
B Cell Development	HLA-DQA1
B Cell Development	HLA-DQB1
B Cell Development	HLA-DRB5
B Cell Development	PTPRC
Natural Killer Cell Signaling	CD300A
Natural Killer Cell Signaling	FCER1G
Natural Killer Cell Signaling	FCGR2A
Natural Killer Cell Signaling	FCGR3A/FCGR3B
Natural Killer Cell Signaling	INPP5D
Natural Killer Cell Signaling	NRAS
Natural Killer Cell Signaling	PIK3CD
Natural Killer Cell Signaling	PIK3R5
Natural Killer Cell Signaling	PLCG2
Natural Killer Cell Signaling	PRKCA
Natural Killer Cell Signaling	RAC2
Natural Killer Cell Signaling	RAP2A
Natural Killer Cell Signaling	RRAS
Natural Killer Cell Signaling	SYK
Natural Killer Cell Signaling	TYROBP
Natural Killer Cell Signaling	VAV1
FXR/RXR Activation	APOE
FXR/RXR Activation	CYP7A1
FXR/RXR Activation	CYP8B1
FXR/RXR Activation	FOXA3
FXR/RXR Activation	G6PC
FXR/RXR Activation	LPL
FXR/RXR Activation	PCK2
FXR/RXR Activation	PLTP
FXR/RXR Activation	PON1
FXR/RXR Activation	PPARA
FXR/RXR Activation	SERPINA1
FXR/RXR Activation	SLC10A1
FXR/RXR Activation	SLC22A7
FXR/RXR Activation	SLCO1B3
FXR/RXR Activation	TF
FXR/RXR Activation	TNF
FXR/RXR Activation	VLDLR
Fatty Acid β-oxidation I	ACAA1B
Fatty Acid β-oxidation I	ACAA2
Fatty Acid β-oxidation I	ACSL1
Fatty Acid β-oxidation I	ECI2
Fatty Acid β-oxidation I	ECI3
Fatty Acid β-oxidation I	HSD17B10
Fatty Acid β-oxidation I	SCP2
PD-1, PD-L1 cancer immunotherapy pathway	CD274
PD-1, PD-L1 cancer immunotherapy pathway	HLA-A
PD-1, PD-L1 cancer immunotherapy pathway	HLA-DMA
PD-1, PD-L1 cancer immunotherapy pathway	HLA-DMB
PD-1, PD-L1 cancer immunotherapy pathway	HLA-DQA1
PD-1, PD-L1 cancer immunotherapy pathway	HLA-DQB1
PD-1, PD-L1 cancer immunotherapy pathway	HLA-DRB5
PD-1, PD-L1 cancer immunotherapy pathway	HLA-E
PD-1, PD-L1 cancer immunotherapy pathway	HLA-G
PD-1, PD-L1 cancer immunotherapy pathway	IFNGR2
PD-1, PD-L1 cancer immunotherapy pathway	IL2RG
PD-1, PD-L1 cancer immunotherapy pathway	PDCD4
PD-1, PD-L1 cancer immunotherapy pathway	PIK3CD
PD-1, PD-L1 cancer immunotherapy pathway	PIK3R5
PD-1, PD-L1 cancer immunotherapy pathway	RASGRP1
PD-1, PD-L1 cancer immunotherapy pathway	TNF
Thyroid Hormone Metabolism II (via Conjugation and/or Degradation)	DIO1
Thyroid Hormone Metabolism II (via Conjugation and/or Degradation)	UGT2A3
Thyroid Hormone Metabolism II (via Conjugation and/or Degradation)	UGT2B17
Thyroid Hormone Metabolism II (via Conjugation and/or Degradation)	UGT3A1
Ubiquinol-10 Biosynthesis (Eukaryotic)	CYP2E1
Ubiquinol-10 Biosynthesis (Eukaryotic)	CYP4A11
Ubiquinol-10 Biosynthesis (Eukaryotic)	CYP4A22
Ubiquinol-10 Biosynthesis (Eukaryotic)	CYP7B1
Histidine Degradation VI	CYP2E1
Histidine Degradation VI	CYP4A11
Histidine Degradation VI	CYP4A22
Histidine Degradation VI	CYP7B1
Androgen Biosynthesis	EBP
Androgen Biosynthesis	HSD3B1
Androgen Biosynthesis	HSD3B7
Androgen Biosynthesis	SRD5A1
Pregnenolone Biosynthesis	CYP2E1
Pregnenolone Biosynthesis	CYP4A11
Pregnenolone Biosynthesis	CYP4A22
Pregnenolone Biosynthesis	CYP7B1
Bile Acid Biosynthesis, Neutral Pathway	CYP7A1
Bile Acid Biosynthesis, Neutral Pathway	CYP8B1
Bile Acid Biosynthesis, Neutral Pathway	HSD3B7
Bile Acid Biosynthesis, Neutral Pathway	SCP2
Ethanol Degradation II	ACSL1
Ethanol Degradation II	ACSS3
Ethanol Degradation II	ADH4
Ethanol Degradation II	ADH7
Ethanol Degradation II	ALDH3A2
Ethanol Degradation II	ALDH3B1
RhoGDI Signaling	ACTB
RhoGDI Signaling	ACTG1
RhoGDI Signaling	ACTR3
RhoGDI Signaling	ARHGAP5
RhoGDI Signaling	ARHGDIA
RhoGDI Signaling	ARHGDIB
RhoGDI Signaling	ARHGEF16
RhoGDI Signaling	ARHGEF2
RhoGDI Signaling	CD44
RhoGDI Signaling	CDC42
RhoGDI Signaling	CFL1
RhoGDI Signaling	ESR1
RhoGDI Signaling	GNA12
RhoGDI Signaling	GNA13
RhoGDI Signaling	GNAI1
RhoGDI Signaling	GNB1
RhoGDI Signaling	MSN
RhoGDI Signaling	PRKCA
RhoGDI Signaling	RAC2
RhoGDI Signaling	RHOD
Serotonin Degradation	ADH4
Serotonin Degradation	ADH7
Serotonin Degradation	ALDH3A2
Serotonin Degradation	ALDH3B1
Serotonin Degradation	MAOA
Serotonin Degradation	UGT2A3
Serotonin Degradation	UGT2B17
Serotonin Degradation	UGT3A1
LXR/RXR Activation	ABCG1
LXR/RXR Activation	APOE
LXR/RXR Activation	CYP7A1
LXR/RXR Activation	FDFT1
LXR/RXR Activation	IL1R1
LXR/RXR Activation	IL1RAP
LXR/RXR Activation	LBP
LXR/RXR Activation	LPL
LXR/RXR Activation	LYZ1
LXR/RXR Activation	PLTP
LXR/RXR Activation	PON1
LXR/RXR Activation	S100A8
LXR/RXR Activation	SCD1
LXR/RXR Activation	SERPINA1
LXR/RXR Activation	TF
LXR/RXR Activation	TNF
Nicotine Degradation III	ADH7
Nicotine Degradation III	CYP2B6
Nicotine Degradation III	CYP2C18
Nicotine Degradation III	CYP2C40
Nicotine Degradation III	(INCLUDES
Nicotine Degradation III	OTHERS)
Nicotine Degradation III	CYP2E1
Nicotine Degradation III	CYP2F1
Nicotine Degradation III	CYP2J2
Nicotine Degradation III	CYP2U1
Nicotine Degradation III	CYP4F8
Nicotine Degradation III	POR
Nicotine Degradation III	UGT2A3
Nicotine Degradation III	UGT2B17
Nicotine Degradation III	UGT3A1
Methylglyoxal Degradation III	ADH4
Methylglyoxal Degradation III	CYP2E1
Methylglyoxal Degradation III	CYP4A11
Methylglyoxal Degradation III	CYP4A22
Methylglyoxal Degradation III	ZADH2
Apoptosis Signaling	CAPN11
Apoptosis Signaling	CAPN8
Apoptosis Signaling	GAS2
Apoptosis Signaling	NAIP
Apoptosis Signaling	NRAS
Apoptosis Signaling	PLCG2
Apoptosis Signaling	PRKCA
Apoptosis Signaling	RAP2A
Apoptosis Signaling	RRAS
Apoptosis Signaling	TNF
Melatonin Degradation I	CYP2B6
Melatonin Degradation I	CYP2C18
Melatonin Degradation I	CYP2C40
Melatonin Degradation I	(INCLUDES
Melatonin Degradation I	OTHERS)
Melatonin Degradation I	CYP2E1
Melatonin Degradation I	CYP2F1
Melatonin Degradation I	CYP2J2
Melatonin Degradation I	CYP2U1
Melatonin Degradation I	CYP4F8
Melatonin Degradation I	POR
Melatonin Degradation I	UGT2A3
Melatonin Degradation I	UGT2B17
Melatonin Degradation I	UGT3A1
Stearate Biosynthesis I (Animals)	ACOT9
Stearate Biosynthesis I (Animals)	ACSL1
Stearate Biosynthesis I (Animals)	CYP2E1
Stearate Biosynthesis I (Animals)	CYP4A11
Stearate Biosynthesis I (Animals)	CYP4A22
Stearate Biosynthesis I (Animals)	THEM4
Stearate Biosynthesis I (Animals)	ZADH2
Nicotine Degradation II	ADH7
Nicotine Degradation II	CYP2B6
Nicotine Degradation II	CYP2C18
Nicotine Degradation II	CYP2C40
Nicotine Degradation II	(INCLUDES
Nicotine Degradation II	OTHERS)
Nicotine Degradation II	CYP2E1
Nicotine Degradation II	CYP2F1
Nicotine Degradation II	CYP2J2
Nicotine Degradation II	CYP2U1
Nicotine Degradation II	CYP4F8
Nicotine Degradation II	FMO2
Nicotine Degradation II	POR
Nicotine Degradation II	UGT2A3
Nicotine Degradation II	UGT2B17
Nicotine Degradation II	UGT3A1
Oxidative Ethanol Degradation III	ACSL1
Oxidative Ethanol Degradation III	ACSS3
Oxidative Ethanol Degradation III	ALDH3A2
Oxidative Ethanol Degradation III	ALDH3B1
Phenylalanine Degradation IV (Mammalian, via Side Chain)	ALDH3A2
Phenylalanine Degradation IV (Mammalian, via Side Chain)	GOT1
Phenylalanine Degradation IV (Mammalian, via Side Chain)	HPD
Phenylalanine Degradation IV (Mammalian, via Side Chain)	MAOA
14-3-3-mediated Signaling	NRAS
14-3-3-mediated Signaling	PIK3CD
14-3-3-mediated Signaling	PIK3R5
14-3-3-mediated Signaling	PLCG2
14-3-3-mediated Signaling	PRKCA
14-3-3-mediated Signaling	RAP2A
14-3-3-mediated Signaling	RRAS
14-3-3-mediated Signaling	TNF
14-3-3-mediated Signaling	TUBB
14-3-3-mediated Signaling	TUBB4B
14-3-3-mediated Signaling	VIM
14-3-3-mediated Signaling	YWHAG
NGF Signaling	CREB5
NGF Signaling	MAP3K12
NGF Signaling	NRAS
NGF Signaling	PIK3CD
NGF Signaling	PIK3R5
NGF Signaling	PLCG2
NGF Signaling	RAP2A
NGF Signaling	RPS6KA4
NGF Signaling	RRAS
NGF Signaling	SMPD3
NGF Signaling	TRAF4
Interferon Signaling	IFIT3
Interferon Signaling	IFNGR2
Interferon Signaling	ISG15
Interferon Signaling	OAS1
Interferon Signaling	PSMB8
Interferon Signaling	STAT1
Interferon Signaling	TAP1
EIF2 Signaling	ACTB
EIF2 Signaling	ATF3
EIF2 Signaling	CCND1
EIF2 Signaling	EIF1AX
EIF2 Signaling	EIF2S1
EIF2 Signaling	EIF4A1
EIF2 Signaling	FAU
EIF2 Signaling	NOX4
EIF2 Signaling	NRAS
EIF2 Signaling	PIK3CD
EIF2 Signaling	PIK3R5
EIF2 Signaling	RAP2A
EIF2 Signaling	RPL14
EIF2 Signaling	RPL18A
EIF2 Signaling	RPL21
EIF2 Signaling	RPL26
EIF2 Signaling	RPL37
EIF2 Signaling	RPL37A
EIF2 Signaling	RPL41
EIF2 Signaling	RPS15A
EIF2 Signaling	RPS20
EIF2 Signaling	RPS3
EIF2 Signaling	RPS6
EIF2 Signaling	RPSA
EIF2 Signaling	RRAS
EIF2 Signaling	TRIB3
EIF2 Signaling	VEGFA
mTOR Signaling	CDC42
mTOR Signaling	DDIT4
mTOR Signaling	EIF4A1
mTOR Signaling	EIF4EBP1
mTOR Signaling	FAU
mTOR Signaling	HMOX1
mTOR Signaling	NRAS
mTOR Signaling	PIK3CD
mTOR Signaling	PIK3R5
mTOR Signaling	PLD3
mTOR Signaling	PLD4
mTOR Signaling	PPP2CB
mTOR Signaling	PRKCA
mTOR Signaling	RAC2
mTOR Signaling	RAP2A
mTOR Signaling	RHOD
mTOR Signaling	RPS15A
mTOR Signaling	RPS20
mTOR Signaling	RPS3
mTOR Signaling	RPS6
mTOR Signaling	RPS6KA4
mTOR Signaling	RPSA
mTOR Signaling	RRAS
mTOR Signaling	VEGFA
NRF2-mediated Oxidative Stress Response	ABCC1
NRF2-mediated Oxidative Stress Response	ABCC4
NRF2-mediated Oxidative Stress Response	ACTB
NRF2-mediated Oxidative Stress Response	ACTG1
NRF2-mediated Oxidative Stress Response	DNAJB9
NRF2-mediated Oxidative Stress Response	DNAJC10
NRF2-mediated Oxidative Stress Response	ENC1
NRF2-mediated Oxidative Stress Response	FTH1
NRF2-mediated Oxidative Stress Response	GSR
NRF2-mediated Oxidative Stress Response	GSTA5
NRF2-mediated Oxidative Stress Response	GSTM1
NRF2-mediated Oxidative Stress Response	GSTM3
NRF2-mediated Oxidative Stress Response	GSTM4
NRF2-mediated Oxidative Stress Response	GSTM5
NRF2-mediated Oxidative Stress Response	HMOX1
NRF2-mediated Oxidative Stress Response	MAFK
NRF2-mediated Oxidative Stress Response	MGST1
NRF2-mediated Oxidative Stress Response	NQO1
NRF2-mediated Oxidative Stress Response	NRAS
NRF2-mediated Oxidative Stress Response	PIK3CD
NRF2-mediated Oxidative Stress Response	PIK3R5
NRF2-mediated Oxidative Stress Response	PRKCA
NRF2-mediated Oxidative Stress Response	RAP2A
NRF2-mediated Oxidative Stress Response	RRAS
NRF2-mediated Oxidative Stress Response	SQSTM1
Gαq Signaling	CALM1
Gαq Signaling	(INCLUDES
Gαq Signaling	OTHERS)
Gαq Signaling	CDC42
Gαq Signaling	GNB1
Gαq Signaling	HMOX1
Gαq Signaling	PIK3CD
Gαq Signaling	PIK3R5
Gαq Signaling	PLCG2
Gαq Signaling	PLD3
Gαq Signaling	PLD4
Gαq Signaling	PRKCA
Gαq Signaling	RAC2
Gαq Signaling	RGS16
Gαq Signaling	RHOD
IL-8 Signaling	CCND1
IL-8 Signaling	CCND2
IL-8 Signaling	CDC42
IL-8 Signaling	CYBB
IL-8 Signaling	EGFR
IL-8 Signaling	EIF4EBP1
IL-8 Signaling	GNA12
IL-8 Signaling	GNA13
IL-8 Signaling	GNAI1
IL-8 Signaling	GNB1
IL-8 Signaling	HMOX1
IL-8 Signaling	ICAM1
IL-8 Signaling	IQGAP1
IL-8 Signaling	ITGAM
IL-8 Signaling	ITGAX
IL-8 Signaling	ITGB2
IL-8 Signaling	NCF2
IL-8 Signaling	NOX4
IL-8 Signaling	NRAS
IL-8 Signaling	PIK3CD
IL-8 Signaling	PIK3R5
IL-8 Signaling	PLD3
IL-8 Signaling	PLD4
IL-8 Signaling	PRKCA
IL-8 Signaling	RAC2
IL-8 Signaling	RAP2A
IL-8 Signaling	RHOD
IL-8 Signaling	RRAS
IL-8 Signaling	VCAM1
IL-8 Signaling	VEGFA
CD28 Signaling in T Helper Cells	ACTR3
CD28 Signaling in T Helper Cells	CALM1
CD28 Signaling in T Helper Cells	(INCLUDES
CD28 Signaling in T Helper Cells	OTHERS)
CD28 Signaling in T Helper Cells	CD86
CD28 Signaling in T Helper Cells	FCER1G
CD28 Signaling in T Helper Cells	HLA-A
CD28 Signaling in T Helper Cells	HLA-DMA
CD28 Signaling in T Helper Cells	HLA-DMB
CD28 Signaling in T Helper Cells	HLA-DQA1
CD28 Signaling in T Helper Cells	HLA-DQB1
CD28 Signaling in T Helper Cells	HLA-DRB5
CD28 Signaling in T Helper Cells	PIK3CD
CD28 Signaling in T Helper Cells	PIK3R5
CD28 Signaling in T Helper Cells	PTPRC
CD28 Signaling in T Helper Cells	SYK
CD28 Signaling in T Helper Cells	VAV1
Role of NFAT in Regulation of the Immune Response	CALM1
Role of NFAT in Regulation of the Immune Response	(INCLUDES
Role of NFAT in Regulation of the Immune Response	OTHERS)
Role of NFAT in Regulation of the Immune Response	CD86
Role of NFAT in Regulation of the Immune Response	FCER1G
Role of NFAT in Regulation of the Immune Response	FCGR1A
Role of NFAT in Regulation of the Immune Response	FCGR2A
Role of NFAT in Regulation of the Immune Response	FCGR3A/FCGR3B
Role of NFAT in Regulation of the Immune Response	GNA12
Role of NFAT in Regulation of the Immune Response	GNA13
Role of NFAT in Regulation of the Immune Response	GNAI1
Role of NFAT in Regulation of the Immune Response	GNB1
Role of NFAT in Regulation of the Immune Response	HLA-A
Role of NFAT in Regulation of the Immune Response	HLA-DMA
Role of NFAT in Regulation of the Immune Response	HLA-DMB
Role of NFAT in Regulation of the Immune Response	HLA-DQA1
Role of NFAT in Regulation of the Immune Response	HLA-DQB1
Role of NFAT in Regulation of the Immune Response	HLA-DRB5
Role of NFAT in Regulation of the Immune Response	NRAS
Role of NFAT in Regulation of the Immune Response	PIK3CD
Role of NFAT in Regulation of the Immune Response	PIK3R5
Role of NFAT in Regulation of the Immune Response	PLCG2
Role of NFAT in Regulation of the Immune Response	RAP2A
Role of NFAT in Regulation of the Immune Response	RRAS
Role of NFAT in Regulation of the Immune Response	SYK
iCOS-iCOSL Signaling in T Helper Cells	CALM1
iCOS-iCOSL Signaling in T Helper Cells	(INCLUDES
iCOS-iCOSL Signaling in T Helper Cells	OTHERS)
iCOS-iCOSL Signaling in T Helper Cells	CAMK2B
iCOS-iCOSL Signaling in T Helper Cells	CD86
iCOS-iCOSL Signaling in T Helper Cells	FCER1G
iCOS-iCOSL Signaling in T Helper Cells	HLA-A
iCOS-iCOSL Signaling in T Helper Cells	HLA-DMA
iCOS-iCOSL Signaling in T Helper Cells	HLA-DMB
iCOS-iCOSL Signaling in T Helper Cells	HLA-DQA1
iCOS-iCOSL Signaling in T Helper Cells	HLA-DQB1
iCOS-iCOSL Signaling in T Helper Cells	HLA-DRB5
iCOS-iCOSL Signaling in T Helper Cells	IL2RG
iCOS-iCOSL Signaling in T Helper Cells	INPP5D
iCOS-iCOSL Signaling in T Helper Cells	PIK3CD
iCOS-iCOSL Signaling in T Helper Cells	PIK3R5
iCOS-iCOSL Signaling in T Helper Cells	PTPRC
iCOS-iCOSL Signaling in T Helper Cells	VAV1
Signaling by Rho Family GTPases	ACTB
Signaling by Rho Family GTPases	ACTG1
Signaling by Rho Family GTPases	ACTR3
Signaling by Rho Family GTPases	ARHGEF16
Signaling by Rho Family GTPases	ARHGEF2
Signaling by Rho Family GTPases	CDC42
Signaling by Rho Family GTPases	CFL1
Signaling by Rho Family GTPases	CYBB
Signaling by Rho Family GTPases	GNA12
Signaling by Rho Family GTPases	GNA13
Signaling by Rho Family GTPases	GNAI1
Signaling by Rho Family GTPases	GNB1
Signaling by Rho Family GTPases	IQGAP1
Signaling by Rho Family GTPases	MAP3K12
Signaling by Rho Family GTPases	MSN
Signaling by Rho Family GTPases	NCF2
Signaling by Rho Family GTPases	NOX4
Signaling by Rho Family GTPases	PIK3CD
Signaling by Rho Family GTPases	PIK3R5
Signaling by Rho Family GTPases	RAC2
Signaling by Rho Family GTPases	RHOD
Signaling by Rho Family GTPases	VIM
Systemic Lupus Erythematosus In T Cell Signaling Pathway	BCL6
Systemic Lupus Erythematosus In T Cell Signaling Pathway	CD44
Systemic Lupus Erythematosus In T Cell Signaling Pathway	CD86
Systemic Lupus Erythematosus In T Cell Signaling Pathway	CDC42
Systemic Lupus Erythematosus In T Cell Signaling Pathway	CREB5
Systemic Lupus Erythematosus In T Cell Signaling Pathway	ESR1
Systemic Lupus Erythematosus In T Cell Signaling Pathway	FCER1G
Systemic Lupus Erythematosus In T Cell Signaling Pathway	GNA12
Systemic Lupus Erythematosus In T Cell Signaling Pathway	GNA13
Systemic Lupus Erythematosus In T Cell Signaling Pathway	GNAI1
Systemic Lupus Erythematosus In T Cell Signaling Pathway	H2-M2
Systemic Lupus Erythematosus In T Cell Signaling Pathway	H2-T22
Systemic Lupus Erythematosus In T Cell Signaling Pathway	H2-T24
Systemic Lupus Erythematosus In T Cell Signaling Pathway	HLA-A
Systemic Lupus Erythematosus In T Cell Signaling Pathway	HLA-DMA
Systemic Lupus Erythematosus In T Cell Signaling Pathway	HLA-DMB
Systemic Lupus Erythematosus In T Cell Signaling Pathway	HLA-DQA1
Systemic Lupus Erythematosus In T Cell Signaling Pathway	HLA-DQB1
Systemic Lupus Erythematosus In T Cell Signaling Pathway	HLA-DRB5
Systemic Lupus Erythematosus In T Cell Signaling Pathway	HLA-E
Systemic Lupus Erythematosus In T Cell Signaling Pathway	HLA-G
Systemic Lupus Erythematosus In T Cell Signaling Pathway	ITGAL
Systemic Lupus Erythematosus In T Cell Signaling Pathway	MSN
Systemic Lupus Erythematosus In T Cell Signaling Pathway	NRAS
Systemic Lupus Erythematosus In T Cell Signaling Pathway	PIK3CD
Systemic Lupus Erythematosus In T Cell Signaling Pathway	PIK3R5
Systemic Lupus Erythematosus In T Cell Signaling Pathway	PPP2CB
Systemic Lupus Erythematosus In T Cell Signaling Pathway	RAC2
Systemic Lupus Erythematosus In T Cell Signaling Pathway	RAP2A
Systemic Lupus Erythematosus In T Cell Signaling Pathway	RHOD
Systemic Lupus Erythematosus In T Cell Signaling Pathway	RRAS
Systemic Lupus Erythematosus In T Cell Signaling Pathway	SELPLG
Systemic Lupus Erythematosus In T Cell Signaling Pathway	SYK
Systemic Lupus Erythematosus In T Cell Signaling Pathway	VAV1
Neuroinflammation Signaling Pathway	CD86
Neuroinflammation Signaling Pathway	CNTF
Neuroinflammation Signaling Pathway	CREB5
Neuroinflammation Signaling Pathway	CRP
Neuroinflammation Signaling Pathway	CSF1R
Neuroinflammation Signaling Pathway	CXCL10
Neuroinflammation Signaling Pathway	CXCL12
Neuroinflammation Signaling Pathway	CYBB
Neuroinflammation Signaling Pathway	HLA-A
Neuroinflammation Signaling Pathway	HLA-DMA
Neuroinflammation Signaling Pathway	HLA-DMB
Neuroinflammation Signaling Pathway	HLA-DQA1
Neuroinflammation Signaling Pathway	HLA-DQB1
Neuroinflammation Signaling Pathway	HLA-DRB5
Neuroinflammation Signaling Pathway	HLA-E
Neuroinflammation Signaling Pathway	HMOX1
Neuroinflammation Signaling Pathway	ICAM1
Neuroinflammation Signaling Pathway	IFNGR2
Neuroinflammation Signaling Pathway	IL1R1
Neuroinflammation Signaling Pathway	MFGE8
Neuroinflammation Signaling Pathway	NAIP
Neuroinflammation Signaling Pathway	NCF2
Neuroinflammation Signaling Pathway	NOX4
Neuroinflammation Signaling Pathway	PIK3CD
Neuroinflammation Signaling Pathway	PIK3R5
Neuroinflammation Signaling Pathway	PLCG2
Neuroinflammation Signaling Pathway	SLC1A2
Neuroinflammation Signaling Pathway	SLC6A13
Neuroinflammation Signaling Pathway	STAT1
Neuroinflammation Signaling Pathway	SYK
Neuroinflammation Signaling Pathway	TGFBR2
Neuroinflammation Signaling Pathway	TIRAP
Neuroinflammation Signaling Pathway	TLR5
Neuroinflammation Signaling Pathway	TNF
Neuroinflammation Signaling Pathway	TREM2
Neuroinflammation Signaling Pathway	TYROBP
Neuroinflammation Signaling Pathway	VCAM1
Th1 Pathway	CCR5
Th1 Pathway	CD274
Th1 Pathway	CD86
Th1 Pathway	HLA-A
Th1 Pathway	HLA-DMA
Th1 Pathway	HLA-DMB
Th1 Pathway	HLA-DQA1
Th1 Pathway	HLA-DQB1
Th1 Pathway	HLA-DRB5
Th1 Pathway	ICAM1
Th1 Pathway	IFNGR2
Th1 Pathway	IL10RA
Th1 Pathway	ITGB2
Th1 Pathway	PIK3CD
Th1 Pathway	PIK3R5
Th1 Pathway	STAT1
Th1 Pathway	STAT4
Th1 Pathway	VAV1
PKCθ Signaling in T Lymphocytes	CACNA1B
PKCθ Signaling in T Lymphocytes	CAMK2B
PKCθ Signaling in T Lymphocytes	CD86
PKCθ Signaling in T Lymphocytes	FCER1G
PKCθ Signaling in T Lymphocytes	HLA-A
PKCθ Signaling in T Lymphocytes	HLA-DMA
PKCθ Signaling in T Lymphocytes	HLA-DMB
PKCθ Signaling in T Lymphocytes	HLA-DQA1
PKCθ Signaling in T Lymphocytes	HLA-DQB1
PKCθ Signaling in T Lymphocytes	HLA-DRB5
PKCθ Signaling in T Lymphocytes	MAP3K12
PKCθ Signaling in T Lymphocytes	NRAS
PKCθ Signaling in T Lymphocytes	PIK3CD
PKCθ Signaling in T Lymphocytes	PIK3R5
PKCθ Signaling in T Lymphocytes	PLCG2
PKCθ Signaling in T Lymphocytes	RAC2
PKCθ Signaling in T Lymphocytes	RAP2A
PKCθ Signaling in T Lymphocytes	RRAS
PKCθ Signaling in T Lymphocytes	VAV1
Tec Kinase Signaling	ACTB
Tec Kinase Signaling	ACTG1
Tec Kinase Signaling	CDC42
Tec Kinase Signaling	FADD
Tec Kinase Signaling	FCER1G
Tec Kinase Signaling	FGR
Tec Kinase Signaling	GNA12
Tec Kinase Signaling	GNA13
Tec Kinase Signaling	GNAI1
Tec Kinase Signaling	GNB1
Tec Kinase Signaling	HCK
Tec Kinase Signaling	PIK3CD
Tec Kinase Signaling	PIK3R5
Tec Kinase Signaling	PLCG2
Tec Kinase Signaling	PRKCA
Tec Kinase Signaling	RAC2
Tec Kinase Signaling	RHOD
Tec Kinase Signaling	STAT1
Tec Kinase Signaling	STAT4
Tec Kinase Signaling	TNF
Tec Kinase Signaling	TNFRSF10B
Tec Kinase Signaling	VAV1
Fcγ Receptor-mediated Phagocytosis in Macrophages and Monocytes	ACTB
Fcγ Receptor-mediated Phagocytosis in Macrophages and Monocytes	ACTG1
Fcγ Receptor-mediated Phagocytosis in Macrophages and Monocytes	ACTR3
Fcγ Receptor-mediated Phagocytosis in Macrophages and Monocytes	FCGR1A
Fcγ Receptor-mediated Phagocytosis in Macrophages and Monocytes	FCGR2A
Fcγ Receptor-mediated Phagocytosis in Macrophages and Monocytes	FCGR3A/FCGR3B
Fcγ Receptor-mediated Phagocytosis in Macrophages and Monocytes	FGR
Fcγ Receptor-mediated Phagocytosis in Macrophages and Monocytes	HCK
Fcγ Receptor-mediated Phagocytosis in Macrophages and Monocytes	HMOX1
Fcγ Receptor-mediated Phagocytosis in Macrophages and Monocytes	INPP5D
Fcγ Receptor-mediated Phagocytosis in Macrophages and Monocytes	MYO5A
Fcγ Receptor-mediated Phagocytosis in Macrophages and Monocytes	NCF1
Fcγ Receptor-mediated Phagocytosis in Macrophages and Monocytes	PLD3
Fcγ Receptor-mediated Phagocytosis in Macrophages and Monocytes	PLD4
Fcγ Receptor-mediated Phagocytosis in Macrophages and Monocytes	PRKCA
Fcγ Receptor-mediated Phagocytosis in Macrophages and Monocytes	RAC2
Fcγ Receptor-mediated Phagocytosis in Macrophages and Monocytes	SYK
Fcγ Receptor-mediated Phagocytosis in Macrophages and Monocytes	TLN2
Fcγ Receptor-mediated Phagocytosis in Macrophages and Monocytes	VAV1
Leukocyte Extravasation Signaling	ACTB
Leukocyte Extravasation Signaling	ACTG1
Leukocyte Extravasation Signaling	ARHGAP5
Leukocyte Extravasation Signaling	CD44
Leukocyte Extravasation Signaling	CXCL12
Leukocyte Extravasation Signaling	CXCR4
Leukocyte Extravasation Signaling	CYBB
Leukocyte Extravasation Signaling	F11R
Leukocyte Extravasation Signaling	GNAI1
Leukocyte Extravasation Signaling	ICAM1
Leukocyte Extravasation Signaling	ITGA6
Leukocyte Extravasation Signaling	ITGAL
Leukocyte Extravasation Signaling	ITGAM
Leukocyte Extravasation Signaling	ITGB2
Leukocyte Extravasation Signaling	MMP12
Leukocyte Extravasation Signaling	MMP13
Leukocyte Extravasation Signaling	MSN
Leukocyte Extravasation Signaling	NCF1
Leukocyte Extravasation Signaling	NCF2
Leukocyte Extravasation Signaling	PIK3CD
Leukocyte Extravasation Signaling	PIK3R5
Leukocyte Extravasation Signaling	PLCG2
Leukocyte Extravasation Signaling	PRKCA
Leukocyte Extravasation Signaling	RAC2
Leukocyte Extravasation Signaling	RASGRP1
Leukocyte Extravasation Signaling	SELPLG
Leukocyte Extravasation Signaling	VAV1
Leukocyte Extravasation Signaling	VCAM1
Dendritic Cell Maturation	CD83
Dendritic Cell Maturation	CD86
Dendritic Cell Maturation	COL1A1
Dendritic Cell Maturation	COL1A2
Dendritic Cell Maturation	COL3A1
Dendritic Cell Maturation	COL5A3
Dendritic Cell Maturation	CREB5
Dendritic Cell Maturation	FCER1G
Dendritic Cell Maturation	FCGR1A
Dendritic Cell Maturation	FCGR2A
Dendritic Cell Maturation	FCGR3A/FCGR3B
Dendritic Cell Maturation	HLA-A
Dendritic Cell Maturation	HLA-DMA
Dendritic Cell Maturation	HLA-DMB
Dendritic Cell Maturation	HLA-DQA1
Dendritic Cell Maturation	HLA-DQB1
Dendritic Cell Maturation	HLA-DRB5
Dendritic Cell Maturation	HLA-E
Dendritic Cell Maturation	ICAM1
Dendritic Cell Maturation	IRF8
Dendritic Cell Maturation	PIK3CD
Dendritic Cell Maturation	PIK3R5
Dendritic Cell Maturation	PLCG2
Dendritic Cell Maturation	STAT1
Dendritic Cell Maturation	STAT4
Dendritic Cell Maturation	TNF
Dendritic Cell Maturation	TREM2
Dendritic Cell Maturation	TYROBP
mmu-let-7a-5p	NRAS
mmu-let-7a-5p	PPARA
mmu-let-7a-5p	PLD3
mmu-let-7a-5p	GNB1
mmu-let-7a-5p	MAFK
mmu-let-7a-5p	TREM2
mmu-let-7a-5p	VAV1
mmu-let-7a-5p	SMPD3
mmu-let-7a-5p	EIF4EBP1
mmu-let-7a-5p	ACSL1
mmu-let-7a-5p	RPL18A
mmu-let-7a-5p	DAB1
mmu-let-7a-5p	AP2M1
mmu-let-7a-5p	ABCC4
mmu-let-7a-5p	SLC1A2
mmu-let-7a-5p	RASGRP1
mmu-let-7a-5p	TUBB4B
mmu-let-7a-5p	SYK
mmu-let-7a-5p	CDK5R1
mmu-let-7a-5p	G6PC
mmu-let-7a-5p	ADH4
mmu-let-7a-5p	RPS20
mmu-let-7a-5p	CYP7A1
mmu-let-7a-5p	VLDLR
mmu-let-7a-5p	CD274
mmu-let-7a-5p	INPP5D
mmu-let-7a-5p	CRP
mmu-let-7a-5p	CAMK1D
mmu-let-7a-5p	RRAS
mmu-let-7a-5p	MYO5A
mmu-let-7a-5p	COL4A2
mmu-let-7a-5p	GSTM4
mmu-let-7b-3p	SLC10A1
mmu-let-7b-3p	GNAI1
mmu-let-7b-3p	CCND2
mmu-let-7b-3p	ESR1
mmu-let-7b-3p	DDIT4
mmu-let-7b-3p	CAMK2B
mmu-let-7b-3p	MAOA
mmu-let-7b-3p	ACTR3
mmu-let-7b-3p	PTPRC
mmu-let-7b-3p	F11R
mmu-let-7b-3p	CCND1
mmu-let-7b-3p	HMGCS2
mmu-let-7b-5p	RPS6KA4
mmu-let-7b-5p	ARHGEF2
mmu-let-7b-5p	UGT2A3
mmu-let-7b-5p	H2-T24
mmu-let-7b-5p	MSN
mmu-let-7b-5p	IL2RG
mmu-let-7b-5p	PIK3CD
mmu-let-7b-5p	TNFRSF10B
mmu-let-7b-5p	GNA13
mmu-let-7b-5p	COL27A1
mmu-let-7b-5p	SCD1
mmu-let-7b-5p	PCK2
mmu-let-7b-5p	MFGE8
mmu-let-7b-5p	NOX4
mmu-let-7b-5p	RPS3
mmu-let-7b-5p	IL10RA
mmu-let-7b-5p	ARHGDIA
mmu-let-7b-5p	DNAJB9
mmu-let-7b-5p	FADD
mmu-let-7c-5p	POR
mmu-let-7c-5p	TGFBR2
mmu-let-7c-5p	CYP7B1
mmu-let-7c-5p	RAC2
mmu-let-7c-5p	RPL41
mmu-let-7c-5p	PRKCA
mmu-let-7c-5p	STAT1
mmu-let-7c-5p	PLAUR
mmu-let-7c-5p	ARHGAP5
mmu-let-7f-5p	TNF
mmu-let-7f-5p	COL1A2
mmu-let-7f-5p	CREB5
mmu-let-7g-3p	CIITA
mmu-let-7g-3p	NCF1
mmu-let-7g-3p	MMP12
mmu-let-7g-3p	TIRAP
mmu-let-7g-3p	RHOD
mmu-let-7g-3p	FTH1
mmu-let-7g-3p	CNR2
mmu-let-7g-3p	IL1RAP
mmu-let-7g-3p	CD86
mmu-let-7g-3p	KLF6
mmu-let-7g-3p	CD83
mmu-let-7g-3p	SRD5A1
mmu-let-7g-3p	LYZ1
mmu-let-7g-3p	IFIT3
mmu-let-7g-3p	GOT1
mmu-let-7g-3p	ENC1
mmu-let-7g-3p	RGS16
mmu-let-7g-3p	GAS2
mmu-let-7g-3p	TLN2
mmu-let-7g-3p	IFNGR2
mmu-let-7g-3p	ITGAL
mmu-let-7g-3p	CCL25
mmu-let-7g-5p	ISG15
mmu-let-7g-5p	CLEC7A
mmu-let-7g-5p	CYP8B1
mmu-let-7g-5p	ABCC1
mmu-let-7g-5p	CACNA1B
mmu-let-7g-5p	ALDH1L2
mmu-let-7g-5p	CD300A
mmu-let-7g-5p	FMO2
mmu-let-7g-5p	RPS15A
mmu-miR-101b-3p	YWHAG
mmu-miR-101b-3p	DNAJC10
mmu-miR-101b-3p	TLR5
mmu-miR-101b-3p	VCAM1
mmu-miR-106b-3p	ITGA6
mmu-miR-106b-3p	ZADH2
mmu-miR-106b-3p	CXCL12
mmu-miR-106b-3p	MGST1
mmu-miR-106b-3p	CAPN11
mmu-miR-106b-3p	CSF1R
mmu-miR-106b-3p	HMOX1
mmu-miR-106b-3p	ITGB2
mmu-miR-106b-3p	MAP3K12
mmu-miR-106b-3p	FDFT1
mmu-miR-106b-3p	EBP
mmu-miR-107-3p	GNA12
mmu-miR-107-3p	SLC22A7
mmu-miR-107-3p	NQO1
mmu-miR-107-3p	PPP2CB
mmu-miR-107-3p	SCP2
mmu-miR-107-3p	RAP2A
mmu-miR-107-3p	APOE
mmu-miR-107-3p	IL17RB
mmu-miR-10a-3p	CES4A
mmu-miR-10a-3p	PIK3R5
mmu-miR-1195	ACTG1
mmu-miR-1195	SELPLG
mmu-miR-1195	H2-T22
mmu-miR-1195	H2-M2
mmu-miR-1195	LPL
mmu-miR-1195	SDC3
mmu-miR-1195	PLTP
mmu-miR-1195	RPL37
mmu-miR-1195	SPI1
mmu-miR-1195	ALDH3A2
mmu-miR-1195	COL1A1
mmu-miR-1195	ADH7
mmu-miR-1195	CYBB
mmu-miR-1195	IL1R1
mmu-miR-1195	FOXA3
mmu-miR-1195	CYP2E1
mmu-miR-1195	THEM4
mmu-miR-1247-5p	CCR5
mmu-miR-1247-5p	MMP13
mmu-miR-1247-5p	FGR
mmu-miR-130a-3p	DIO1
mmu-miR-139-5p	BCL6
mmu-miR-139-5p	PLA2G7
mmu-miR-139-5p	RPL14
mmu-miR-139-5p	CD44
mmu-miR-139-5p	ALDH18A1
mmu-miR-139-5p	CAPN8
mmu-miR-139-5p	ATF3
mmu-miR-139-5p	IQGAP1
mmu-miR-139-5p	EIF2S1
mmu-miR-139-5p	HSD3B7
mmu-miR-140-3p	TRIB3
mmu-miR-140-3p	CLTA
mmu-miR-15a-3p	VEGFA
mmu-miR-15a-3p	ICAM1
mmu-miR-15a-3p	TNFRSF12A
mmu-miR-15a-3p	GSTM1
mmu-miR-15b-5p	PDCD4
mmu-miR-15b-5p	RPL21
mmu-miR-182-5p	SERPINE1
mmu-miR-182-5p	FAU
mmu-miR-183-5p	ALDH3B1
mmu-miR-183-5p	CXCL10
mmu-miR-183-5p	PSMB9
mmu-miR-187-3p	ACOT9
mmu-miR-187-3p	LBP
mmu-miR-187-3p	PON1
mmu-miR-187-3p	ABCG1
mmu-miR-192-3p	ARHGEF16
mmu-miR-192-5p	CSF2RB
mmu-miR-1943-5p	HPD
mmu-miR-1943-5p	PSMB8
mmu-miR-1943-5p	CNTF
mmu-miR-1943-5p	GSR
mmu-miR-1943-5p	SQSTM1
mmu-miR-1943-5p	EIF4A1
mmu-miR-1943-5p	EGFR
mmu-miR-1943-5p	TYROBP
mmu-miR-1943-5p	MARCO
mmu-miR-1943-5p	FCER1G
mmu-miR-1943-5p	CYP2U1
mmu-miR-1948-3p	UGT3A1
mmu-miR-20b-5p	FLNA
mmu-miR-212-5p	ARHGDIB
mmu-miR-212-5p	EGR1
mmu-miR-212-5p	RPS6
mmu-miR-212-5p	CXCR4
mmu-miR-212-5p	NCF2
mmu-miR-22-3p	RPSA
mmu-miR-23b-3p	IRF8
mmu-miR-25-3p	TRAF4
mmu-miR-25-3p	ACTB
mmu-miR-26a-5p	RPL37A
mmu-miR-30a-3p	VIM
mmu-miR-455-3p	ITGAM
mmu-miR-455-5p	TAP1
mmu-miR-484	NR1I3
mmu-miR-484	S100A8
mmu-miR-574-3p	TIMD4
mmu-miR-574-5p	ACAA2
mmu-miR-652-3p	HSD17B10
mmu-miR-674-3p	COL5A3
mmu-miR-674-5p	CFL1
mmu-miR-674-5p	HCK
mmu-miR-674-5p	RPL26
mmu-miR-674-5p	PLD4
mmu-miR-674-5p	ACSS3
mmu-miR-674-5p	COL3A1
mmu-miR-674-5p	STAT4
mmu-miR-700-5p	PLCG2
mmu-miR-700-5p	ECI2
mmu-miR-99a-3p	SLC6A13
mmu-miR-99a-3p	ITGAX
