# Supplementary material for: The Target MicroRNAs and Potential Underlying Mechanisms of Yiqi-Bushen-Tiaozhi Recipe against‐Non-Alcoholic Steatohepatitis
Source: Front Pharmacol. 2020 Nov 12;11:529553. doi: 10.3389/fphar.2020.529553 (PMC7688626; doi:10.3389/fphar.2020.529553)
Supplement: Supplementary file 2 [file datasheet2.zip › Data sheets 0930/Table S9.xlsx]

## Sheet: WD vs. ND
Table S9. Count-scores of the DEmiRNA-canonical pathway pairs.
miRNA	Pathway	Count-score
mmu-let-7a-5p	FXR/RXR Activation	5
mmu-let-7a-5p	Xenobiotic Metabolism Signaling	5
mmu-let-7a-5p	Fcγ Receptor-mediated Phagocytosis in Macrophages and Monocytes	5
mmu-let-7a-5p	Natural Killer Cell Signaling	4
mmu-let-7a-5p	Neuroinflammation Signaling Pathway	4
mmu-let-7a-5p	NRF2-mediated Oxidative Stress Response	4
mmu-let-7a-5p	PXR/RXR Activation	3
mmu-let-7a-5p	Hepatic Cholestasis	3
mmu-let-7a-5p	Leukocyte Extravasation Signaling	3
mmu-let-7a-5p	Production of Nitric Oxide and Reactive Oxygen Species in Macrophages	3
mmu-let-7a-5p	IL-8 Signaling	3
mmu-let-7a-5p	Superpathway of Methionine Degradation	3
mmu-let-7a-5p	Granulocyte Adhesion and Diapedesis	2
mmu-let-7a-5p	Th1 and Th2 Activation Pathway	2
mmu-let-7a-5p	IL-12 Signaling and Production in Macrophages	2
mmu-let-7a-5p	Agranulocyte Adhesion and Diapedesis	2
mmu-let-7a-5p	TR/RXR Activation	2
mmu-let-7a-5p	Tec Kinase Signaling	2
mmu-let-7a-5p	iCOS-iCOSL Signaling in T Helper Cells	2
mmu-let-7a-5p	Th1 Pathway	2
mmu-let-7a-5p	Type II Diabetes Mellitus Signaling	2
mmu-let-7a-5p	Stearate Biosynthesis I (Animals)	2
mmu-let-7a-5p	PD-1, PD-L1 cancer immunotherapy pathway	2
mmu-let-7a-5p	Atherosclerosis Signaling	1
mmu-let-7a-5p	Phagosome Formation	1
mmu-let-7a-5p	Hepatic Fibrosis / Hepatic Stellate Cell Activation	1
mmu-let-7a-5p	GADD45 Signaling	1
mmu-let-7a-5p	Dendritic Cell Maturation	1
mmu-let-7a-5p	PKCθ Signaling in T Lymphocytes	1
mmu-let-7a-5p	Signaling by Rho Family GTPases	1
mmu-let-7a-5p	Role of Pattern Recognition Receptors in Recognition of Bacteria and Viruses	1
mmu-let-7a-5p	CD28 Signaling in T Helper Cells	1
mmu-let-7a-5p	RhoGDI Signaling	1
mmu-let-7a-5p	Glycine Betaine Degradation	1
mmu-let-7a-5p	Mitochondrial L-carnitine Shuttle Pathway	1
mmu-let-7a-5p	Bile Acid Biosynthesis, Neutral Pathway	1
mmu-let-7a-5p	Fatty Acid β-oxidation I	1
mmu-let-7b-3p	Nur77 Signaling in T Lymphocytes	2
mmu-let-7b-3p	iCOS-iCOSL Signaling in T Helper Cells	2
mmu-let-7b-3p	CD28 Signaling in T Helper Cells	2
mmu-let-7b-3p	Superpathway of Cholesterol Biosynthesis	2
mmu-let-7b-3p	FXR/RXR Activation	1
mmu-let-7b-3p	Xenobiotic Metabolism Signaling	1
mmu-let-7b-3p	PXR/RXR Activation	1
mmu-let-7b-3p	Granulocyte Adhesion and Diapedesis	1
mmu-let-7b-3p	Hepatic Cholestasis	1
mmu-let-7b-3p	GADD45 Signaling	1
mmu-let-7b-3p	B Cell Development	1
mmu-let-7b-3p	Neuroinflammation Signaling Pathway	1
mmu-let-7b-3p	PKCθ Signaling in T Lymphocytes	1
mmu-let-7b-3p	IL-8 Signaling	1
mmu-let-7b-3p	Role of NFAT in Regulation of the Immune Response	1
mmu-let-7b-3p	Cholesterol Biosynthesis II (via 24,25-dihydrolanosterol)	1
mmu-let-7b-3p	Cholesterol Biosynthesis III (via Desmosterol)	1
mmu-let-7b-3p	Ketogenesis	1
mmu-let-7b-3p	Superpathway of Geranylgeranyldiphosphate Biosynthesis I (via Mevalonate)	1
mmu-let-7b-3p	Mevalonate Pathway I	1
mmu-let-7b-5p	Signaling by Rho Family GTPases	9
mmu-let-7b-5p	IL-8 Signaling	7
mmu-let-7b-5p	RhoGDI Signaling	7
mmu-let-7b-5p	Leukocyte Extravasation Signaling	6
mmu-let-7b-5p	Tec Kinase Signaling	6
mmu-let-7b-5p	Neuroinflammation Signaling Pathway	5
mmu-let-7b-5p	Production of Nitric Oxide and Reactive Oxygen Species in Macrophages	5
mmu-let-7b-5p	Type II Diabetes Mellitus Signaling	5
mmu-let-7b-5p	Xenobiotic Metabolism Signaling	4
mmu-let-7b-5p	Granulocyte Adhesion and Diapedesis	4
mmu-let-7b-5p	Th1 and Th2 Activation Pathway	4
mmu-let-7b-5p	IL-12 Signaling and Production in Macrophages	4
mmu-let-7b-5p	Agranulocyte Adhesion and Diapedesis	4
mmu-let-7b-5p	NRF2-mediated Oxidative Stress Response	4
mmu-let-7b-5p	Role of NFAT in Regulation of the Immune Response	4
mmu-let-7b-5p	Integrin Signaling	4
mmu-let-7b-5p	Role of Pattern Recognition Receptors in Recognition of Bacteria and Viruses	4
mmu-let-7b-5p	FXR/RXR Activation	3
mmu-let-7b-5p	PXR/RXR Activation	3
mmu-let-7b-5p	Phagosome Formation	3
mmu-let-7b-5p	Hepatic Cholestasis	3
mmu-let-7b-5p	Hepatic Fibrosis / Hepatic Stellate Cell Activation	3
mmu-let-7b-5p	Dendritic Cell Maturation	3
mmu-let-7b-5p	iCOS-iCOSL Signaling in T Helper Cells	3
mmu-let-7b-5p	Th1 Pathway	3
mmu-let-7b-5p	T Helper Cell Differentiation	2
mmu-let-7b-5p	TR/RXR Activation	2
mmu-let-7b-5p	Natural Killer Cell Signaling	2
mmu-let-7b-5p	PKCθ Signaling in T Lymphocytes	2
mmu-let-7b-5p	Glioma Invasiveness Signaling	2
mmu-let-7b-5p	CD28 Signaling in T Helper Cells	2
mmu-let-7b-5p	Stearate Biosynthesis I (Animals)	2
mmu-let-7b-5p	Mitochondrial L-carnitine Shuttle Pathway	2
mmu-let-7b-5p	PD-1, PD-L1 cancer immunotherapy pathway	2
mmu-let-7b-5p	Atherosclerosis Signaling	1
mmu-let-7b-5p	Lysine Degradation II	1
mmu-let-7b-5p	Fcγ Receptor-mediated Phagocytosis in Macrophages and Monocytes	1
mmu-let-7b-5p	Interferon Signaling	1
mmu-let-7b-5p	Agrin Interactions at Neuromuscular Junction	1
mmu-let-7b-5p	Glycine Betaine Degradation	1
mmu-let-7b-5p	Fatty Acid β-oxidation I	1
mmu-let-7c-5p	Leukocyte Extravasation Signaling	3
mmu-let-7c-5p	Tec Kinase Signaling	3
mmu-let-7c-5p	Production of Nitric Oxide and Reactive Oxygen Species in Macrophages	3
mmu-let-7c-5p	Phagosome Formation	2
mmu-let-7c-5p	Hepatic Cholestasis	2
mmu-let-7c-5p	T Helper Cell Differentiation	2
mmu-let-7c-5p	Th1 and Th2 Activation Pathway	2
mmu-let-7c-5p	IL-12 Signaling and Production in Macrophages	2
mmu-let-7c-5p	Hepatic Fibrosis / Hepatic Stellate Cell Activation	2
mmu-let-7c-5p	Natural Killer Cell Signaling	2
mmu-let-7c-5p	Fcγ Receptor-mediated Phagocytosis in Macrophages and Monocytes	2
mmu-let-7c-5p	Neuroinflammation Signaling Pathway	2
mmu-let-7c-5p	NRF2-mediated Oxidative Stress Response	2
mmu-let-7c-5p	IL-8 Signaling	2
mmu-let-7c-5p	RhoGDI Signaling	2
mmu-let-7c-5p	Stearate Biosynthesis I (Animals)	2
mmu-let-7c-5p	Xenobiotic Metabolism Signaling	1
mmu-let-7c-5p	Granulocyte Adhesion and Diapedesis	1
mmu-let-7c-5p	Agranulocyte Adhesion and Diapedesis	1
mmu-let-7c-5p	Dendritic Cell Maturation	1
mmu-let-7c-5p	PKCθ Signaling in T Lymphocytes	1
mmu-let-7c-5p	Signaling by Rho Family GTPases	1
mmu-let-7c-5p	Interferon Signaling	1
mmu-let-7c-5p	Integrin Signaling	1
mmu-let-7c-5p	iCOS-iCOSL Signaling in T Helper Cells	1
mmu-let-7c-5p	Th1 Pathway	1
mmu-let-7c-5p	Role of Pattern Recognition Receptors in Recognition of Bacteria and Viruses	1
mmu-let-7c-5p	Glioma Invasiveness Signaling	1
mmu-let-7c-5p	Agrin Interactions at Neuromuscular Junction	1
mmu-let-7c-5p	Type II Diabetes Mellitus Signaling	1
mmu-let-7c-5p	Ketogenesis	1
mmu-let-7c-5p	Superpathway of Geranylgeranyldiphosphate Biosynthesis I (via Mevalonate)	1
mmu-let-7c-5p	Isoleucine Degradation I	1
mmu-let-7c-5p	Mevalonate Pathway I	1
mmu-let-7c-5p	Glutaryl-CoA Degradation	1
mmu-let-7c-5p	Tryptophan Degradation III (Eukaryotic)	1
mmu-let-7c-5p	Superpathway of Cholesterol Biosynthesis	1
mmu-let-7d-5p	Hepatic Fibrosis / Hepatic Stellate Cell Activation	4
mmu-let-7d-5p	Integrin Signaling	4
mmu-let-7d-5p	Atherosclerosis Signaling	3
mmu-let-7d-5p	Granulocyte Adhesion and Diapedesis	3
mmu-let-7d-5p	Neuroinflammation Signaling Pathway	3
mmu-let-7d-5p	Xenobiotic Metabolism Signaling	2
mmu-let-7d-5p	Phagosome Formation	2
mmu-let-7d-5p	Hepatic Cholestasis	2
mmu-let-7d-5p	Complement System	2
mmu-let-7d-5p	Agranulocyte Adhesion and Diapedesis	2
mmu-let-7d-5p	Dendritic Cell Maturation	2
mmu-let-7d-5p	Leukocyte Extravasation Signaling	2
mmu-let-7d-5p	Fcγ Receptor-mediated Phagocytosis in Macrophages and Monocytes	2
mmu-let-7d-5p	NRF2-mediated Oxidative Stress Response	2
mmu-let-7d-5p	Production of Nitric Oxide and Reactive Oxygen Species in Macrophages	2
mmu-let-7d-5p	FXR/RXR Activation	1
mmu-let-7d-5p	T Helper Cell Differentiation	1
mmu-let-7d-5p	Th1 and Th2 Activation Pathway	1
mmu-let-7d-5p	Tec Kinase Signaling	1
mmu-let-7d-5p	PKCθ Signaling in T Lymphocytes	1
mmu-let-7d-5p	Signaling by Rho Family GTPases	1
mmu-let-7d-5p	IL-8 Signaling	1
mmu-let-7d-5p	Th1 Pathway	1
mmu-let-7d-5p	Glioma Invasiveness Signaling	1
mmu-let-7d-5p	Agrin Interactions at Neuromuscular Junction	1
mmu-let-7d-5p	Type II Diabetes Mellitus Signaling	1
mmu-let-7d-5p	Cholesterol Biosynthesis II (via 24,25-dihydrolanosterol)	1
mmu-let-7d-5p	Cholesterol Biosynthesis III (via Desmosterol)	1
mmu-let-7d-5p	RhoGDI Signaling	1
mmu-let-7d-5p	Bile Acid Biosynthesis, Neutral Pathway	1
mmu-let-7d-5p	Superpathway of Cholesterol Biosynthesis	1
mmu-let-7f-2-3p	Dendritic Cell Maturation	2
mmu-let-7f-2-3p	IL-12 Signaling and Production in Macrophages	1
mmu-let-7f-2-3p	NRF2-mediated Oxidative Stress Response	1
mmu-let-7f-2-3p	Production of Nitric Oxide and Reactive Oxygen Species in Macrophages	1
mmu-let-7f-2-3p	Superpathway of Methionine Degradation	1
mmu-let-7f-5p	Atherosclerosis Signaling	1
mmu-let-7f-5p	TR/RXR Activation	1
mmu-let-7f-5p	Dendritic Cell Maturation	1
mmu-let-7f-5p	Neuroinflammation Signaling Pathway	1
mmu-let-7f-5p	Type II Diabetes Mellitus Signaling	1
mmu-let-7f-5p	Fatty Acid β-oxidation III (Unsaturated, Odd Number)	1
mmu-let-7f-5p	Isoleucine Degradation I	1
mmu-let-7f-5p	Glutaryl-CoA Degradation	1
mmu-let-7f-5p	Tryptophan Degradation III (Eukaryotic)	1
mmu-let-7f-5p	Fatty Acid β-oxidation I	1
mmu-let-7g-3p	Xenobiotic Metabolism Signaling	2
mmu-let-7g-3p	IL-12 Signaling and Production in Macrophages	2
mmu-let-7g-3p	Nur77 Signaling in T Lymphocytes	2
mmu-let-7g-3p	Leukocyte Extravasation Signaling	2
mmu-let-7g-3p	NRF2-mediated Oxidative Stress Response	2
mmu-let-7g-3p	Production of Nitric Oxide and Reactive Oxygen Species in Macrophages	2
mmu-let-7g-3p	FXR/RXR Activation	1
mmu-let-7g-3p	PXR/RXR Activation	1
mmu-let-7g-3p	Atherosclerosis Signaling	1
mmu-let-7g-3p	Granulocyte Adhesion and Diapedesis	1
mmu-let-7g-3p	Hepatic Cholestasis	1
mmu-let-7g-3p	Antigen Presentation Pathway	1
mmu-let-7g-3p	T Helper Cell Differentiation	1
mmu-let-7g-3p	Th1 and Th2 Activation Pathway	1
mmu-let-7g-3p	TR/RXR Activation	1
mmu-let-7g-3p	Hepatic Fibrosis / Hepatic Stellate Cell Activation	1
mmu-let-7g-3p	GADD45 Signaling	1
mmu-let-7g-3p	B Cell Development	1
mmu-let-7g-3p	Dendritic Cell Maturation	1
mmu-let-7g-3p	Fcγ Receptor-mediated Phagocytosis in Macrophages and Monocytes	1
mmu-let-7g-3p	Neuroinflammation Signaling Pathway	1
mmu-let-7g-3p	PKCθ Signaling in T Lymphocytes	1
mmu-let-7g-3p	IL-8 Signaling	1
mmu-let-7g-3p	Interferon Signaling	1
mmu-let-7g-3p	Role of NFAT in Regulation of the Immune Response	1
mmu-let-7g-3p	Integrin Signaling	1
mmu-let-7g-3p	iCOS-iCOSL Signaling in T Helper Cells	1
mmu-let-7g-3p	Th1 Pathway	1
mmu-let-7g-3p	Agrin Interactions at Neuromuscular Junction	1
mmu-let-7g-3p	CD28 Signaling in T Helper Cells	1
mmu-let-7g-3p	Superpathway of Methionine Degradation	1
mmu-let-7g-3p	Fatty Acid β-oxidation I	1
mmu-let-7g-5p	Xenobiotic Metabolism Signaling	2
mmu-let-7g-5p	Hepatic Cholestasis	2
mmu-let-7g-5p	FXR/RXR Activation	1
mmu-let-7g-5p	Phagosome Formation	1
mmu-let-7g-5p	TR/RXR Activation	1
mmu-let-7g-5p	NRF2-mediated Oxidative Stress Response	1
mmu-let-7g-5p	Interferon Signaling	1
mmu-let-7g-5p	Role of Pattern Recognition Receptors in Recognition of Bacteria and Viruses	1
mmu-let-7g-5p	Ketogenesis	1
mmu-let-7g-5p	Superpathway of Geranylgeranyldiphosphate Biosynthesis I (via Mevalonate)	1
mmu-let-7g-5p	Mevalonate Pathway I	1
mmu-let-7g-5p	Superpathway of Cholesterol Biosynthesis	1
mmu-let-7i-5p	Hepatic Fibrosis / Hepatic Stellate Cell Activation	2
mmu-let-7i-5p	Role of Pattern Recognition Receptors in Recognition of Bacteria and Viruses	2
mmu-let-7i-5p	Atherosclerosis Signaling	1
mmu-let-7i-5p	Granulocyte Adhesion and Diapedesis	1
mmu-let-7i-5p	Phagosome Formation	1
mmu-let-7i-5p	TR/RXR Activation	1
mmu-let-7i-5p	Natural Killer Cell Signaling	1
mmu-let-7i-5p	Dendritic Cell Maturation	1
mmu-let-7i-5p	Fcγ Receptor-mediated Phagocytosis in Macrophages and Monocytes	1
mmu-let-7i-5p	Neuroinflammation Signaling Pathway	1
mmu-let-7i-5p	PKCθ Signaling in T Lymphocytes	1
mmu-let-7i-5p	Role of NFAT in Regulation of the Immune Response	1
mmu-let-7i-5p	iCOS-iCOSL Signaling in T Helper Cells	1
mmu-let-7i-5p	CD28 Signaling in T Helper Cells	1
mmu-let-7i-5p	Cholesterol Biosynthesis II (via 24,25-dihydrolanosterol)	1
mmu-let-7i-5p	Cholesterol Biosynthesis III (via Desmosterol)	1
mmu-let-7i-5p	Stearate Biosynthesis I (Animals)	1
mmu-let-7i-5p	Mitochondrial L-carnitine Shuttle Pathway	1
mmu-let-7i-5p	PD-1, PD-L1 cancer immunotherapy pathway	1
mmu-let-7i-5p	Superpathway of Cholesterol Biosynthesis	1
mmu-let-7i-5p	Fatty Acid β-oxidation I	1
mmu-miR-100-5p	Xenobiotic Metabolism Signaling	1
mmu-miR-100-5p	Production of Nitric Oxide and Reactive Oxygen Species in Macrophages	1
mmu-miR-100-5p	Tryptophan Degradation III (Eukaryotic)	1
mmu-miR-101b-3p	Leukocyte Extravasation Signaling	2
mmu-miR-101b-3p	IL-8 Signaling	2
mmu-miR-101b-3p	Xenobiotic Metabolism Signaling	1
mmu-miR-101b-3p	Atherosclerosis Signaling	1
mmu-miR-101b-3p	Granulocyte Adhesion and Diapedesis	1
mmu-miR-101b-3p	Th1 and Th2 Activation Pathway	1
mmu-miR-101b-3p	Agranulocyte Adhesion and Diapedesis	1
mmu-miR-101b-3p	Hepatic Fibrosis / Hepatic Stellate Cell Activation	1
mmu-miR-101b-3p	Neuroinflammation Signaling Pathway	1
mmu-miR-101b-3p	NRF2-mediated Oxidative Stress Response	1
mmu-miR-101b-3p	Signaling by Rho Family GTPases	1
mmu-miR-101b-3p	Integrin Signaling	1
mmu-miR-101b-3p	RhoGDI Signaling	1
mmu-miR-101b-3p	Superpathway of Methionine Degradation	1
mmu-miR-106a-5p	FXR/RXR Activation	1
mmu-miR-106a-5p	Atherosclerosis Signaling	1
mmu-miR-106a-5p	Hepatic Fibrosis / Hepatic Stellate Cell Activation	1
mmu-miR-106a-5p	GADD45 Signaling	1
mmu-miR-106a-5p	Leukocyte Extravasation Signaling	1
mmu-miR-106a-5p	Integrin Signaling	1
mmu-miR-106a-5p	Glioma Invasiveness Signaling	1
mmu-miR-106a-5p	RhoGDI Signaling	1
mmu-miR-106a-5p	Bile Acid Biosynthesis, Neutral Pathway	1
mmu-miR-106a-5p	Fatty Acid β-oxidation I	1
mmu-miR-106b-3p	Neuroinflammation Signaling Pathway	4
mmu-miR-106b-3p	Xenobiotic Metabolism Signaling	3
mmu-miR-106b-3p	Atherosclerosis Signaling	2
mmu-miR-106b-3p	Granulocyte Adhesion and Diapedesis	2
mmu-miR-106b-3p	Agranulocyte Adhesion and Diapedesis	2
mmu-miR-106b-3p	Leukocyte Extravasation Signaling	2
mmu-miR-106b-3p	NRF2-mediated Oxidative Stress Response	2
mmu-miR-106b-3p	IL-8 Signaling	2
mmu-miR-106b-3p	FXR/RXR Activation	1
mmu-miR-106b-3p	Phagosome Formation	1
mmu-miR-106b-3p	Hepatic Cholestasis	1
mmu-miR-106b-3p	Th1 and Th2 Activation Pathway	1
mmu-miR-106b-3p	Complement System	1
mmu-miR-106b-3p	Fcγ Receptor-mediated Phagocytosis in Macrophages and Monocytes	1
mmu-miR-106b-3p	PKCθ Signaling in T Lymphocytes	1
mmu-miR-106b-3p	Production of Nitric Oxide and Reactive Oxygen Species in Macrophages	1
mmu-miR-106b-3p	Signaling by Rho Family GTPases	1
mmu-miR-106b-3p	Integrin Signaling	1
mmu-miR-106b-3p	Th1 Pathway	1
mmu-miR-106b-3p	Agrin Interactions at Neuromuscular Junction	1
mmu-miR-106b-3p	Cholesterol Biosynthesis II (via 24,25-dihydrolanosterol)	1
mmu-miR-106b-3p	Cholesterol Biosynthesis III (via Desmosterol)	1
mmu-miR-106b-3p	Glucocorticoid Biosynthesis	1
mmu-miR-106b-3p	Androgen Biosynthesis	1
mmu-miR-106b-3p	Glutaryl-CoA Degradation	1
mmu-miR-106b-3p	Tryptophan Degradation III (Eukaryotic)	1
mmu-miR-106b-3p	Superpathway of Cholesterol Biosynthesis	1
mmu-miR-106b-3p	Fatty Acid β-oxidation I	1
mmu-miR-107-3p	FXR/RXR Activation	1
mmu-miR-107-3p	Xenobiotic Metabolism Signaling	1
mmu-miR-107-3p	Hepatic Cholestasis	1
mmu-miR-107-3p	Th1 and Th2 Activation Pathway	1
mmu-miR-107-3p	TR/RXR Activation	1
mmu-miR-107-3p	GADD45 Signaling	1
mmu-miR-107-3p	Tec Kinase Signaling	1
mmu-miR-107-3p	NRF2-mediated Oxidative Stress Response	1
mmu-miR-107-3p	Signaling by Rho Family GTPases	1
mmu-miR-107-3p	IL-8 Signaling	1
mmu-miR-107-3p	Role of NFAT in Regulation of the Immune Response	1
mmu-miR-107-3p	Integrin Signaling	1
mmu-miR-107-3p	Th1 Pathway	1
mmu-miR-107-3p	RhoGDI Signaling	1
mmu-miR-107-3p	Superpathway of Methionine Degradation	1
mmu-miR-107-3p	Bile Acid Biosynthesis, Neutral Pathway	1
mmu-miR-1193-3p	Hepatic Fibrosis / Hepatic Stellate Cell Activation	1
mmu-miR-1193-3p	Neuroinflammation Signaling Pathway	1
mmu-miR-1193-3p	Signaling by Rho Family GTPases	1
mmu-miR-1193-3p	RhoGDI Signaling	1
mmu-miR-122-5p	Stearate Biosynthesis I (Animals)	2
mmu-miR-122-5p	FXR/RXR Activation	1
mmu-miR-122-5p	Atherosclerosis Signaling	1
mmu-miR-122-5p	Granulocyte Adhesion and Diapedesis	1
mmu-miR-122-5p	Agranulocyte Adhesion and Diapedesis	1
mmu-miR-122-5p	TR/RXR Activation	1
mmu-miR-122-5p	Hepatic Fibrosis / Hepatic Stellate Cell Activation	1
mmu-miR-122-5p	Dendritic Cell Maturation	1
mmu-miR-122-5p	Neuroinflammation Signaling Pathway	1
mmu-miR-122-5p	Production of Nitric Oxide and Reactive Oxygen Species in Macrophages	1
mmu-miR-122-5p	RhoGDI Signaling	1
mmu-miR-1247-5p	Hepatic Fibrosis / Hepatic Stellate Cell Activation	2
mmu-miR-1247-5p	Xenobiotic Metabolism Signaling	1
mmu-miR-1247-5p	PXR/RXR Activation	1
mmu-miR-1247-5p	Atherosclerosis Signaling	1
mmu-miR-1247-5p	Granulocyte Adhesion and Diapedesis	1
mmu-miR-1247-5p	Hepatic Cholestasis	1
mmu-miR-1247-5p	Th1 and Th2 Activation Pathway	1
mmu-miR-1247-5p	Agranulocyte Adhesion and Diapedesis	1
mmu-miR-1247-5p	Leukocyte Extravasation Signaling	1
mmu-miR-1247-5p	Fcγ Receptor-mediated Phagocytosis in Macrophages and Monocytes	1
mmu-miR-1247-5p	Neuroinflammation Signaling Pathway	1
mmu-miR-1247-5p	Tec Kinase Signaling	1
mmu-miR-1247-5p	Th1 Pathway	1
mmu-miR-1247-5p	Role of Pattern Recognition Receptors in Recognition of Bacteria and Viruses	1
mmu-miR-1249-3p	Complement System	2
mmu-miR-1249-3p	Granulocyte Adhesion and Diapedesis	1
mmu-miR-1249-3p	Phagosome Formation	1
mmu-miR-1249-3p	Antigen Presentation Pathway	1
mmu-miR-1249-3p	T Helper Cell Differentiation	1
mmu-miR-1249-3p	TR/RXR Activation	1
mmu-miR-1249-3p	Leukocyte Extravasation Signaling	1
mmu-miR-1249-3p	IL-8 Signaling	1
mmu-miR-1249-3p	Integrin Signaling	1
mmu-miR-1249-3p	Role of Pattern Recognition Receptors in Recognition of Bacteria and Viruses	1
mmu-miR-127-3p	GADD45 Signaling	1
mmu-miR-127-3p	Superpathway of Geranylgeranyldiphosphate Biosynthesis I (via Mevalonate)	1
mmu-miR-127-3p	Mevalonate Pathway I	1
mmu-miR-127-3p	Superpathway of Cholesterol Biosynthesis	1
mmu-miR-132-3p	Complement System	1
mmu-miR-132-3p	Role of Pattern Recognition Receptors in Recognition of Bacteria and Viruses	1
mmu-miR-136-5p	Glycine Betaine Degradation	1
mmu-miR-139-5p	Signaling by Rho Family GTPases	4
mmu-miR-139-5p	IL-8 Signaling	3
mmu-miR-139-5p	Production of Nitric Oxide and Reactive Oxygen Species in Macrophages	2
mmu-miR-139-5p	RhoGDI Signaling	2
mmu-miR-139-5p	Xenobiotic Metabolism Signaling	1
mmu-miR-139-5p	Atherosclerosis Signaling	1
mmu-miR-139-5p	Phagosome Formation	1
mmu-miR-139-5p	Hepatic Cholestasis	1
mmu-miR-139-5p	Leukocyte Extravasation Signaling	1
mmu-miR-139-5p	Neuroinflammation Signaling Pathway	1
mmu-miR-139-5p	Tec Kinase Signaling	1
mmu-miR-139-5p	Integrin Signaling	1
mmu-miR-139-5p	Glioma Invasiveness Signaling	1
mmu-miR-139-5p	Glucocorticoid Biosynthesis	1
mmu-miR-139-5p	Androgen Biosynthesis	1
mmu-miR-139-5p	Bile Acid Biosynthesis, Neutral Pathway	1
mmu-miR-142a-3p	Glycine Betaine Degradation	1
mmu-miR-142a-3p	Isoleucine Degradation I	1
mmu-miR-142a-3p	Fatty Acid β-oxidation I	1
mmu-miR-145a-3p	TR/RXR Activation	1
mmu-miR-152-3p	Granulocyte Adhesion and Diapedesis	1
mmu-miR-152-3p	Agranulocyte Adhesion and Diapedesis	1
mmu-miR-152-3p	Fatty Acid β-oxidation III (Unsaturated, Odd Number)	1
mmu-miR-152-3p	Fatty Acid β-oxidation I	1
mmu-miR-154-3p	Hepatic Cholestasis	1
mmu-miR-154-3p	Neuroinflammation Signaling Pathway	1
mmu-miR-154-3p	Role of Pattern Recognition Receptors in Recognition of Bacteria and Viruses	1
mmu-miR-154-5p	Xenobiotic Metabolism Signaling	1
mmu-miR-154-5p	Complement System	1
mmu-miR-154-5p	Ketogenesis	1
mmu-miR-154-5p	Superpathway of Geranylgeranyldiphosphate Biosynthesis I (via Mevalonate)	1
mmu-miR-154-5p	Isoleucine Degradation I	1
mmu-miR-154-5p	Mevalonate Pathway I	1
mmu-miR-154-5p	Glutaryl-CoA Degradation	1
mmu-miR-154-5p	Tryptophan Degradation III (Eukaryotic)	1
mmu-miR-154-5p	Superpathway of Cholesterol Biosynthesis	1
mmu-miR-154-5p	Fatty Acid β-oxidation I	1
mmu-miR-15a-3p	Xenobiotic Metabolism Signaling	1
mmu-miR-15a-3p	PXR/RXR Activation	1
mmu-miR-15a-3p	Atherosclerosis Signaling	1
mmu-miR-15a-3p	Granulocyte Adhesion and Diapedesis	1
mmu-miR-15a-3p	Th1 and Th2 Activation Pathway	1
mmu-miR-15a-3p	Agranulocyte Adhesion and Diapedesis	1
mmu-miR-15a-3p	Hepatic Fibrosis / Hepatic Stellate Cell Activation	1
mmu-miR-15a-3p	Dendritic Cell Maturation	1
mmu-miR-15a-3p	Leukocyte Extravasation Signaling	1
mmu-miR-15a-3p	Neuroinflammation Signaling Pathway	1
mmu-miR-15a-3p	NRF2-mediated Oxidative Stress Response	1
mmu-miR-15a-3p	IL-8 Signaling	1
mmu-miR-15a-3p	Th1 Pathway	1
mmu-miR-15b-5p	Phagosome Formation	1
mmu-miR-15b-5p	Neuroinflammation Signaling Pathway	1
mmu-miR-15b-5p	Role of Pattern Recognition Receptors in Recognition of Bacteria and Viruses	1
mmu-miR-17-3p	Natural Killer Cell Signaling	2
mmu-miR-17-3p	Dendritic Cell Maturation	2
mmu-miR-17-3p	Leukocyte Extravasation Signaling	2
mmu-miR-17-3p	Neuroinflammation Signaling Pathway	2
mmu-miR-17-3p	Tec Kinase Signaling	2
mmu-miR-17-3p	NRF2-mediated Oxidative Stress Response	2
mmu-miR-17-3p	Signaling by Rho Family GTPases	2
mmu-miR-17-3p	IL-8 Signaling	2
mmu-miR-17-3p	Integrin Signaling	2
mmu-miR-17-3p	Xenobiotic Metabolism Signaling	1
mmu-miR-17-3p	Phagosome Formation	1
mmu-miR-17-3p	Th1 and Th2 Activation Pathway	1
mmu-miR-17-3p	IL-12 Signaling and Production in Macrophages	1
mmu-miR-17-3p	TR/RXR Activation	1
mmu-miR-17-3p	Fcγ Receptor-mediated Phagocytosis in Macrophages and Monocytes	1
mmu-miR-17-3p	PKCθ Signaling in T Lymphocytes	1
mmu-miR-17-3p	Production of Nitric Oxide and Reactive Oxygen Species in Macrophages	1
mmu-miR-17-3p	Role of NFAT in Regulation of the Immune Response	1
mmu-miR-17-3p	iCOS-iCOSL Signaling in T Helper Cells	1
mmu-miR-17-3p	Th1 Pathway	1
mmu-miR-17-3p	Role of Pattern Recognition Receptors in Recognition of Bacteria and Viruses	1
mmu-miR-17-3p	Glioma Invasiveness Signaling	1
mmu-miR-17-3p	Agrin Interactions at Neuromuscular Junction	1
mmu-miR-17-3p	CD28 Signaling in T Helper Cells	1
mmu-miR-17-3p	Type II Diabetes Mellitus Signaling	1
mmu-miR-17-3p	RhoGDI Signaling	1
mmu-miR-17-3p	PD-1, PD-L1 cancer immunotherapy pathway	1
mmu-miR-17-3p	Glutaryl-CoA Degradation	1
mmu-miR-17-3p	Tryptophan Degradation III (Eukaryotic)	1
mmu-miR-181c-5p	Lysine Degradation II	1
mmu-miR-1843b-5p	Atherosclerosis Signaling	1
mmu-miR-1843b-5p	Granulocyte Adhesion and Diapedesis	1
mmu-miR-1843b-5p	Phagosome Formation	1
mmu-miR-1843b-5p	Hepatic Cholestasis	1
mmu-miR-1843b-5p	Th1 and Th2 Activation Pathway	1
mmu-miR-1843b-5p	Agranulocyte Adhesion and Diapedesis	1
mmu-miR-1843b-5p	Natural Killer Cell Signaling	1
mmu-miR-1843b-5p	Leukocyte Extravasation Signaling	1
mmu-miR-1843b-5p	Tec Kinase Signaling	1
mmu-miR-1843b-5p	NRF2-mediated Oxidative Stress Response	1
mmu-miR-1843b-5p	PKCθ Signaling in T Lymphocytes	1
mmu-miR-1843b-5p	Production of Nitric Oxide and Reactive Oxygen Species in Macrophages	1
mmu-miR-1843b-5p	Signaling by Rho Family GTPases	1
mmu-miR-1843b-5p	IL-8 Signaling	1
mmu-miR-1843b-5p	Role of NFAT in Regulation of the Immune Response	1
mmu-miR-1843b-5p	Integrin Signaling	1
mmu-miR-1843b-5p	iCOS-iCOSL Signaling in T Helper Cells	1
mmu-miR-1843b-5p	Glioma Invasiveness Signaling	1
mmu-miR-1843b-5p	CD28 Signaling in T Helper Cells	1
mmu-miR-1843b-5p	RhoGDI Signaling	1
mmu-miR-1843b-5p	PD-1, PD-L1 cancer immunotherapy pathway	1
mmu-miR-187-3p	FXR/RXR Activation	1
mmu-miR-187-3p	Atherosclerosis Signaling	1
mmu-miR-187-3p	IL-12 Signaling and Production in Macrophages	1
mmu-miR-187-3p	Production of Nitric Oxide and Reactive Oxygen Species in Macrophages	1
mmu-miR-187-3p	Stearate Biosynthesis I (Animals)	1
mmu-miR-193a-3p	FXR/RXR Activation	1
mmu-miR-194-5p	Granulocyte Adhesion and Diapedesis	1
mmu-miR-194-5p	Agranulocyte Adhesion and Diapedesis	1
mmu-miR-1948-3p	Xenobiotic Metabolism Signaling	2
mmu-miR-1948-3p	NRF2-mediated Oxidative Stress Response	2
mmu-miR-1948-3p	PXR/RXR Activation	1
mmu-miR-212-5p	Signaling by Rho Family GTPases	2
mmu-miR-212-5p	IL-8 Signaling	2
mmu-miR-212-5p	Hepatic Fibrosis / Hepatic Stellate Cell Activation	1
mmu-miR-212-5p	Leukocyte Extravasation Signaling	1
mmu-miR-212-5p	Neuroinflammation Signaling Pathway	1
mmu-miR-212-5p	NRF2-mediated Oxidative Stress Response	1
mmu-miR-212-5p	Production of Nitric Oxide and Reactive Oxygen Species in Macrophages	1
mmu-miR-212-5p	Agrin Interactions at Neuromuscular Junction	1
mmu-miR-22-5p	Phagosome Formation	1
mmu-miR-22-5p	T Helper Cell Differentiation	1
mmu-miR-22-5p	Nur77 Signaling in T Lymphocytes	1
mmu-miR-22-5p	Natural Killer Cell Signaling	1
mmu-miR-22-5p	Dendritic Cell Maturation	1
mmu-miR-22-5p	Tec Kinase Signaling	1
mmu-miR-22-5p	PKCθ Signaling in T Lymphocytes	1
mmu-miR-22-5p	Role of NFAT in Regulation of the Immune Response	1
mmu-miR-22-5p	iCOS-iCOSL Signaling in T Helper Cells	1
mmu-miR-22-5p	CD28 Signaling in T Helper Cells	1
mmu-miR-25-3p	Agranulocyte Adhesion and Diapedesis	1
mmu-miR-25-3p	Leukocyte Extravasation Signaling	1
mmu-miR-25-3p	Fcγ Receptor-mediated Phagocytosis in Macrophages and Monocytes	1
mmu-miR-25-3p	Tec Kinase Signaling	1
mmu-miR-25-3p	NRF2-mediated Oxidative Stress Response	1
mmu-miR-25-3p	Signaling by Rho Family GTPases	1
mmu-miR-25-3p	Integrin Signaling	1
mmu-miR-25-3p	Agrin Interactions at Neuromuscular Junction	1
mmu-miR-25-3p	RhoGDI Signaling	1
mmu-miR-25-5p	FXR/RXR Activation	1
mmu-miR-25-5p	Hepatic Cholestasis	1
mmu-miR-26a-5p	TR/RXR Activation	1
mmu-miR-26a-5p	Hepatic Fibrosis / Hepatic Stellate Cell Activation	1
mmu-miR-294-3p	Fcγ Receptor-mediated Phagocytosis in Macrophages and Monocytes	1
mmu-miR-294-3p	IL-8 Signaling	1
mmu-miR-294-3p	Role of Pattern Recognition Receptors in Recognition of Bacteria and Viruses	1
mmu-miR-295-3p	Tec Kinase Signaling	1
mmu-miR-299b-5p	FXR/RXR Activation	1
mmu-miR-299b-5p	Atherosclerosis Signaling	1
mmu-miR-299b-5p	IL-12 Signaling and Production in Macrophages	1
mmu-miR-299b-5p	Production of Nitric Oxide and Reactive Oxygen Species in Macrophages	1
mmu-miR-300-3p	Type II Diabetes Mellitus Signaling	1
mmu-miR-300-3p	Stearate Biosynthesis I (Animals)	1
mmu-miR-300-3p	Mitochondrial L-carnitine Shuttle Pathway	1
mmu-miR-300-3p	Fatty Acid β-oxidation I	1
mmu-miR-30c-1-3p	FXR/RXR Activation	1
mmu-miR-30c-1-3p	Xenobiotic Metabolism Signaling	1
mmu-miR-30c-1-3p	Atherosclerosis Signaling	1
mmu-miR-30c-1-3p	IL-12 Signaling and Production in Macrophages	1
mmu-miR-30c-1-3p	Production of Nitric Oxide and Reactive Oxygen Species in Macrophages	1
mmu-miR-30c-1-3p	Role of NFAT in Regulation of the Immune Response	1
mmu-miR-30c-1-3p	iCOS-iCOSL Signaling in T Helper Cells	1
mmu-miR-30c-1-3p	CD28 Signaling in T Helper Cells	1
mmu-miR-30c-2-3p	Atherosclerosis Signaling	1
mmu-miR-30c-2-3p	Granulocyte Adhesion and Diapedesis	1
mmu-miR-30c-2-3p	Th1 and Th2 Activation Pathway	1
mmu-miR-30c-2-3p	IL-12 Signaling and Production in Macrophages	1
mmu-miR-30c-2-3p	Agranulocyte Adhesion and Diapedesis	1
mmu-miR-30c-2-3p	Leukocyte Extravasation Signaling	1
mmu-miR-30c-2-3p	Production of Nitric Oxide and Reactive Oxygen Species in Macrophages	1
mmu-miR-31-5p	Hepatic Cholestasis	2
mmu-miR-31-5p	FXR/RXR Activation	1
mmu-miR-31-5p	Hepatic Fibrosis / Hepatic Stellate Cell Activation	1
mmu-miR-31-5p	Fatty Acid β-oxidation III (Unsaturated, Odd Number)	1
mmu-miR-31-5p	Fatty Acid β-oxidation I	1
mmu-miR-324-5p	Xenobiotic Metabolism Signaling	2
mmu-miR-324-5p	PXR/RXR Activation	1
mmu-miR-324-5p	NRF2-mediated Oxidative Stress Response	1
mmu-miR-329-3p	FXR/RXR Activation	1
mmu-miR-330-3p	Complement System	2
mmu-miR-330-3p	Phagosome Formation	1
mmu-miR-330-3p	IL-8 Signaling	1
mmu-miR-330-3p	Integrin Signaling	1
mmu-miR-33-3p	FXR/RXR Activation	1
mmu-miR-342-5p	Glucocorticoid Biosynthesis	1
mmu-miR-342-5p	Androgen Biosynthesis	1
mmu-miR-345-5p	Neuroinflammation Signaling Pathway	1
mmu-miR-345-5p	Fatty Acid β-oxidation III (Unsaturated, Odd Number)	1
mmu-miR-345-5p	Fatty Acid β-oxidation I	1
mmu-miR-34a-5p	Stearate Biosynthesis I (Animals)	1
mmu-miR-34a-5p	Glutaryl-CoA Degradation	1
mmu-miR-34a-5p	Tryptophan Degradation III (Eukaryotic)	1
mmu-miR-34a-5p	Fatty Acid β-oxidation I	1
mmu-miR-381-3p	Lysine Degradation II	1
mmu-miR-409-3p	FXR/RXR Activation	1
mmu-miR-409-3p	Hepatic Cholestasis	1
mmu-miR-409-3p	Bile Acid Biosynthesis, Neutral Pathway	1
mmu-miR-455-3p	Granulocyte Adhesion and Diapedesis	1
mmu-miR-455-3p	Agranulocyte Adhesion and Diapedesis	1
mmu-miR-455-3p	Neuroinflammation Signaling Pathway	1
mmu-miR-455-5p	Antigen Presentation Pathway	1
mmu-miR-455-5p	Interferon Signaling	1
mmu-miR-484	Atherosclerosis Signaling	1
mmu-miR-484	IL-12 Signaling and Production in Macrophages	1
mmu-miR-484	Production of Nitric Oxide and Reactive Oxygen Species in Macrophages	1
mmu-miR-532-3p	Granulocyte Adhesion and Diapedesis	1
mmu-miR-532-3p	Agranulocyte Adhesion and Diapedesis	1
mmu-miR-540-3p	Xenobiotic Metabolism Signaling	1
mmu-miR-541-5p	Stearate Biosynthesis I (Animals)	1
mmu-miR-652-3p	Isoleucine Degradation I	1
mmu-miR-652-3p	Glutaryl-CoA Degradation	1
mmu-miR-652-3p	Tryptophan Degradation III (Eukaryotic)	1
mmu-miR-652-3p	Fatty Acid β-oxidation I	1
mmu-miR-674-5p	Tec Kinase Signaling	2
mmu-miR-674-5p	T Helper Cell Differentiation	1
mmu-miR-674-5p	Th1 and Th2 Activation Pathway	1
mmu-miR-674-5p	IL-12 Signaling and Production in Macrophages	1
mmu-miR-674-5p	Dendritic Cell Maturation	1
mmu-miR-674-5p	Fcγ Receptor-mediated Phagocytosis in Macrophages and Monocytes	1
mmu-miR-674-5p	Th1 Pathway	1
mmu-miR-676-3p	Antigen Presentation Pathway	1
mmu-miR-676-3p	Interferon Signaling	1

## Sheet: YBT vs. WD
Table S9. Count-scores of the DEmiRNA-canonical pathway pairs.
miRNA	Pathway	Count-score
mmu-let-7a-5p	Natural Killer Cell Signaling	5
mmu-let-7a-5p	mTOR Signaling	5
mmu-let-7a-5p	NRF2-mediated Oxidative Stress Response	5
mmu-let-7a-5p	IL-8 Signaling	5
mmu-let-7b-5p	Signaling by Rho Family GTPases	5
mmu-let-7a-5p	Fcγ Receptor-mediated Phagocytosis in Macrophages and Monocytes	5
mmu-let-7g-3p	Crosstalk between Dendritic Cells and Natural Killer Cells	4
mmu-let-7g-3p	Granulocyte Adhesion and Diapedesis	4
mmu-let-7a-5p	Xenobiotic Metabolism Signaling	4
mmu-let-7a-5p	FXR/RXR Activation	4
mmu-let-7b-5p	RhoGDI Signaling	4
mmu-let-7a-5p	EIF2 Signaling	4
mmu-let-7a-5p	Role of NFAT in Regulation of the Immune Response	4
mmu-let-7a-5p	Systemic Lupus Erythematosus In T Cell Signaling Pathway	4
mmu-let-7b-5p	Systemic Lupus Erythematosus In T Cell Signaling Pathway	4
mmu-let-7a-5p	Neuroinflammation Signaling Pathway	4
mmu-let-7b-5p	Tec Kinase Signaling	4
mmu-miR-1195	Atherosclerosis Signaling	3
mmu-miR-106b-3p	Granulocyte Adhesion and Diapedesis	3
mmu-miR-1195	Granulocyte Adhesion and Diapedesis	3
mmu-let-7b-5p	Th1 and Th2 Activation Pathway	3
mmu-let-7a-5p	PXR/RXR Activation	3
mmu-let-7a-5p	Virus Entry via Endocytic Pathways	3
mmu-miR-106b-3p	Xenobiotic Metabolism Signaling	3
mmu-miR-107-3p	Xenobiotic Metabolism Signaling	3
mmu-let-7b-5p	Role of Tissue Factor in Cancer	3
mmu-miR-106b-3p	Agranulocyte Adhesion and Diapedesis	3
mmu-miR-1195	Agranulocyte Adhesion and Diapedesis	3
mmu-let-7a-5p	Reelin Signaling in Neurons	3
mmu-let-7g-3p	Hepatic Fibrosis / Hepatic Stellate Cell Activation	3
mmu-miR-1195	Hepatic Fibrosis / Hepatic Stellate Cell Activation	3
mmu-miR-1195	FXR/RXR Activation	3
mmu-let-7b-3p	RhoGDI Signaling	3
mmu-let-7c-5p	RhoGDI Signaling	3
mmu-miR-1195	LXR/RXR Activation	3
mmu-miR-187-3p	LXR/RXR Activation	3
mmu-let-7a-5p	14-3-3-mediated Signaling	3
mmu-let-7a-5p	NGF Signaling	3
mmu-let-7b-5p	EIF2 Signaling	3
mmu-miR-139-5p	EIF2 Signaling	3
mmu-let-7b-5p	mTOR Signaling	3
mmu-let-7b-3p	IL-8 Signaling	3
mmu-let-7b-5p	IL-8 Signaling	3
mmu-let-7g-3p	Systemic Lupus Erythematosus In T Cell Signaling Pathway	3
mmu-miR-107-3p	Systemic Lupus Erythematosus In T Cell Signaling Pathway	3
mmu-miR-1195	Systemic Lupus Erythematosus In T Cell Signaling Pathway	3
mmu-let-7b-5p	Neuroinflammation Signaling Pathway	3
mmu-let-7g-3p	Neuroinflammation Signaling Pathway	3
mmu-miR-106b-3p	Neuroinflammation Signaling Pathway	3
mmu-let-7a-5p	PKCθ Signaling in T Lymphocytes	3
mmu-let-7c-5p	Tec Kinase Signaling	3
mmu-let-7c-5p	Leukocyte Extravasation Signaling	3
mmu-let-7g-3p	Leukocyte Extravasation Signaling	3
mmu-miR-106b-3p	Leukocyte Extravasation Signaling	3
mmu-miR-1195	Leukocyte Extravasation Signaling	3
mmu-let-7f-5p	Dendritic Cell Maturation	3
mmu-let-7b-5p	T Helper Cell Differentiation	2
mmu-let-7c-5p	T Helper Cell Differentiation	2
mmu-let-7g-3p	T Helper Cell Differentiation	2
mmu-miR-1195	Allograft Rejection Signaling	2
mmu-let-7f-5p	Atherosclerosis Signaling	2
mmu-miR-106b-3p	Atherosclerosis Signaling	2
mmu-miR-15a-3p	Atherosclerosis Signaling	2
mmu-let-7a-5p	Th1 and Th2 Activation Pathway	2
mmu-let-7c-5p	Th1 and Th2 Activation Pathway	2
mmu-let-7g-3p	Th1 and Th2 Activation Pathway	2
mmu-let-7b-5p	PXR/RXR Activation	2
mmu-let-7c-5p	Virus Entry via Endocytic Pathways	2
mmu-miR-106b-3p	Virus Entry via Endocytic Pathways	2
mmu-let-7b-3p	Xenobiotic Metabolism Signaling	2
mmu-let-7g-5p	Xenobiotic Metabolism Signaling	2
mmu-miR-10a-3p	Xenobiotic Metabolism Signaling	2
mmu-let-7c-5p	Phagosome Formation	2
mmu-miR-1943-5p	Phagosome Formation	2
mmu-let-7a-5p	Role of Tissue Factor in Cancer	2
mmu-let-7c-5p	Role of Tissue Factor in Cancer	2
mmu-miR-107-3p	Role of Tissue Factor in Cancer	2
mmu-miR-1247-5p	Role of Tissue Factor in Cancer	2
mmu-miR-674-5p	Role of Tissue Factor in Cancer	2
mmu-let-7g-3p	Agranulocyte Adhesion and Diapedesis	2
mmu-let-7b-5p	Reelin Signaling in Neurons	2
mmu-let-7g-3p	Reelin Signaling in Neurons	2
mmu-miR-106b-3p	Reelin Signaling in Neurons	2
mmu-let-7b-5p	Hepatic Fibrosis / Hepatic Stellate Cell Activation	2
mmu-let-7c-5p	Hepatic Fibrosis / Hepatic Stellate Cell Activation	2
mmu-let-7f-5p	Hepatic Fibrosis / Hepatic Stellate Cell Activation	2
mmu-miR-1247-5p	Hepatic Fibrosis / Hepatic Stellate Cell Activation	2
mmu-miR-15a-3p	Hepatic Fibrosis / Hepatic Stellate Cell Activation	2
mmu-let-7c-5p	Natural Killer Cell Signaling	2
mmu-miR-1943-5p	Natural Killer Cell Signaling	2
mmu-miR-107-3p	FXR/RXR Activation	2
mmu-let-7a-5p	PD-1, PD-L1 cancer immunotherapy pathway	2
mmu-let-7b-5p	PD-1, PD-L1 cancer immunotherapy pathway	2
mmu-let-7a-5p	Ethanol Degradation II	2
mmu-miR-1195	Ethanol Degradation II	2
mmu-miR-1195	Serotonin Degradation	2
mmu-miR-1195	Nicotine Degradation III	2
mmu-let-7g-3p	LXR/RXR Activation	2
mmu-let-7a-5p	Apoptosis Signaling	2
mmu-miR-1195	Stearate Biosynthesis I (Animals)	2
mmu-miR-1195	Nicotine Degradation II	2
mmu-let-7b-5p	NGF Signaling	2
mmu-let-7g-3p	Interferon Signaling	2
mmu-let-7c-5p	mTOR Signaling	2
mmu-miR-107-3p	mTOR Signaling	2
mmu-let-7b-5p	NRF2-mediated Oxidative Stress Response	2
mmu-let-7g-3p	NRF2-mediated Oxidative Stress Response	2
mmu-miR-106b-3p	NRF2-mediated Oxidative Stress Response	2
mmu-miR-107-3p	NRF2-mediated Oxidative Stress Response	2
mmu-miR-1943-5p	NRF2-mediated Oxidative Stress Response	2
mmu-let-7a-5p	Gαq Signaling	2
mmu-let-7c-5p	Gαq Signaling	2
mmu-let-7g-3p	Gαq Signaling	2
mmu-let-7c-5p	IL-8 Signaling	2
mmu-miR-106b-3p	IL-8 Signaling	2
mmu-miR-107-3p	IL-8 Signaling	2
mmu-miR-15a-3p	IL-8 Signaling	2
mmu-let-7a-5p	CD28 Signaling in T Helper Cells	2
mmu-let-7b-3p	CD28 Signaling in T Helper Cells	2
mmu-let-7b-5p	Role of NFAT in Regulation of the Immune Response	2
mmu-miR-107-3p	Role of NFAT in Regulation of the Immune Response	2
mmu-let-7a-5p	iCOS-iCOSL Signaling in T Helper Cells	2
mmu-let-7b-3p	iCOS-iCOSL Signaling in T Helper Cells	2
mmu-let-7b-5p	iCOS-iCOSL Signaling in T Helper Cells	2
mmu-let-7b-3p	Signaling by Rho Family GTPases	2
mmu-miR-1195	Signaling by Rho Family GTPases	2
mmu-let-7b-3p	Systemic Lupus Erythematosus In T Cell Signaling Pathway	2
mmu-miR-139-5p	Systemic Lupus Erythematosus In T Cell Signaling Pathway	2
mmu-let-7c-5p	Neuroinflammation Signaling Pathway	2
mmu-let-7f-5p	Neuroinflammation Signaling Pathway	2
mmu-miR-101b-3p	Neuroinflammation Signaling Pathway	2
mmu-miR-1195	Neuroinflammation Signaling Pathway	2
mmu-miR-1943-5p	Neuroinflammation Signaling Pathway	2
mmu-let-7a-5p	Th1 Pathway	2
mmu-let-7b-5p	Th1 Pathway	2
mmu-let-7g-3p	Th1 Pathway	2
mmu-let-7a-5p	Tec Kinase Signaling	2
mmu-miR-674-5p	Tec Kinase Signaling	2
mmu-let-7c-5p	Fcγ Receptor-mediated Phagocytosis in Macrophages and Monocytes	2
mmu-let-7g-3p	Fcγ Receptor-mediated Phagocytosis in Macrophages and Monocytes	2
mmu-miR-674-5p	Fcγ Receptor-mediated Phagocytosis in Macrophages and Monocytes	2
mmu-let-7a-5p	Leukocyte Extravasation Signaling	2
mmu-let-7b-3p	Leukocyte Extravasation Signaling	2
mmu-let-7b-5p	Leukocyte Extravasation Signaling	2
mmu-miR-212-5p	Leukocyte Extravasation Signaling	2
mmu-let-7g-3p	Dendritic Cell Maturation	2
mmu-miR-1943-5p	Dendritic Cell Maturation	2
mmu-miR-674-5p	Dendritic Cell Maturation	2
mmu-let-7g-3p	Antigen Presentation Pathway	1
mmu-miR-183-5p	Antigen Presentation Pathway	1
mmu-miR-1943-5p	Antigen Presentation Pathway	1
mmu-miR-455-5p	Antigen Presentation Pathway	1
mmu-let-7f-5p	T Helper Cell Differentiation	1
mmu-miR-139-5p	T Helper Cell Differentiation	1
mmu-miR-1943-5p	T Helper Cell Differentiation	1
mmu-miR-674-5p	T Helper Cell Differentiation	1
mmu-let-7a-5p	Crosstalk between Dendritic Cells and Natural Killer Cells	1
mmu-let-7b-3p	Crosstalk between Dendritic Cells and Natural Killer Cells	1
mmu-let-7b-5p	Crosstalk between Dendritic Cells and Natural Killer Cells	1
mmu-let-7f-5p	Crosstalk between Dendritic Cells and Natural Killer Cells	1
mmu-miR-1195	Crosstalk between Dendritic Cells and Natural Killer Cells	1
mmu-miR-192-5p	Crosstalk between Dendritic Cells and Natural Killer Cells	1
mmu-miR-1943-5p	Crosstalk between Dendritic Cells and Natural Killer Cells	1
mmu-miR-25-3p	Crosstalk between Dendritic Cells and Natural Killer Cells	1
mmu-let-7b-5p	Allograft Rejection Signaling	1
mmu-let-7f-5p	Allograft Rejection Signaling	1
mmu-let-7g-3p	Allograft Rejection Signaling	1
mmu-miR-1943-5p	Allograft Rejection Signaling	1
mmu-let-7g-3p	Atherosclerosis Signaling	1
mmu-miR-101b-3p	Atherosclerosis Signaling	1
mmu-miR-107-3p	Atherosclerosis Signaling	1
mmu-miR-1247-5p	Atherosclerosis Signaling	1
mmu-miR-139-5p	Atherosclerosis Signaling	1
mmu-miR-187-3p	Atherosclerosis Signaling	1
mmu-miR-212-5p	Atherosclerosis Signaling	1
mmu-miR-484	Atherosclerosis Signaling	1
mmu-miR-674-3p	Atherosclerosis Signaling	1
mmu-miR-674-5p	Atherosclerosis Signaling	1
mmu-let-7b-3p	Granulocyte Adhesion and Diapedesis	1
mmu-let-7b-5p	Granulocyte Adhesion and Diapedesis	1
mmu-let-7f-5p	Granulocyte Adhesion and Diapedesis	1
mmu-miR-101b-3p	Granulocyte Adhesion and Diapedesis	1
mmu-miR-1247-5p	Granulocyte Adhesion and Diapedesis	1
mmu-miR-15a-3p	Granulocyte Adhesion and Diapedesis	1
mmu-miR-183-5p	Granulocyte Adhesion and Diapedesis	1
mmu-miR-212-5p	Granulocyte Adhesion and Diapedesis	1
mmu-miR-455-3p	Granulocyte Adhesion and Diapedesis	1
mmu-miR-106b-3p	Th1 and Th2 Activation Pathway	1
mmu-miR-107-3p	Th1 and Th2 Activation Pathway	1
mmu-miR-10a-3p	Th1 and Th2 Activation Pathway	1
mmu-miR-1195	Th1 and Th2 Activation Pathway	1
mmu-miR-1247-5p	Th1 and Th2 Activation Pathway	1
mmu-miR-15a-3p	Th1 and Th2 Activation Pathway	1
mmu-miR-212-5p	Th1 and Th2 Activation Pathway	1
mmu-miR-574-3p	Th1 and Th2 Activation Pathway	1
mmu-miR-674-5p	Th1 and Th2 Activation Pathway	1
mmu-let-7b-3p	PXR/RXR Activation	1
mmu-let-7f-5p	PXR/RXR Activation	1
mmu-miR-1195	PXR/RXR Activation	1
mmu-miR-15a-3p	PXR/RXR Activation	1
mmu-miR-484	PXR/RXR Activation	1
mmu-let-7f-5p	Graft-versus-Host Disease Signaling	1
mmu-let-7g-3p	Graft-versus-Host Disease Signaling	1
mmu-miR-1943-5p	Graft-versus-Host Disease Signaling	1
mmu-let-7b-5p	Virus Entry via Endocytic Pathways	1
mmu-let-7g-3p	Virus Entry via Endocytic Pathways	1
mmu-miR-107-3p	Virus Entry via Endocytic Pathways	1
mmu-miR-10a-3p	Virus Entry via Endocytic Pathways	1
mmu-miR-1195	Virus Entry via Endocytic Pathways	1
mmu-miR-140-3p	Virus Entry via Endocytic Pathways	1
mmu-miR-20b-5p	Virus Entry via Endocytic Pathways	1
mmu-miR-25-3p	Virus Entry via Endocytic Pathways	1
mmu-miR-700-5p	Virus Entry via Endocytic Pathways	1
mmu-let-7b-5p	Xenobiotic Metabolism Signaling	1
mmu-let-7c-5p	Xenobiotic Metabolism Signaling	1
mmu-let-7f-5p	Xenobiotic Metabolism Signaling	1
mmu-miR-1195	Xenobiotic Metabolism Signaling	1
mmu-miR-139-5p	Xenobiotic Metabolism Signaling	1
mmu-miR-15a-3p	Xenobiotic Metabolism Signaling	1
mmu-miR-183-5p	Xenobiotic Metabolism Signaling	1
mmu-miR-484	Xenobiotic Metabolism Signaling	1
mmu-let-7g-3p	Autoimmune Thyroid Disease Signaling	1
mmu-miR-1943-5p	Autoimmune Thyroid Disease Signaling	1
mmu-let-7a-5p	Phagosome Formation	1
mmu-let-7b-5p	Phagosome Formation	1
mmu-let-7g-3p	Phagosome Formation	1
mmu-let-7g-5p	Phagosome Formation	1
mmu-miR-101b-3p	Phagosome Formation	1
mmu-miR-106b-3p	Phagosome Formation	1
mmu-miR-10a-3p	Phagosome Formation	1
mmu-miR-455-3p	Phagosome Formation	1
mmu-miR-700-5p	Phagosome Formation	1
mmu-miR-99a-3p	Phagosome Formation	1
mmu-miR-106b-3p	Role of Tissue Factor in Cancer	1
mmu-miR-10a-3p	Role of Tissue Factor in Cancer	1
mmu-miR-15a-3p	Role of Tissue Factor in Cancer	1
mmu-miR-1943-5p	Role of Tissue Factor in Cancer	1
mmu-miR-212-5p	Role of Tissue Factor in Cancer	1
mmu-let-7b-3p	Agranulocyte Adhesion and Diapedesis	1
mmu-let-7b-5p	Agranulocyte Adhesion and Diapedesis	1
mmu-let-7f-5p	Agranulocyte Adhesion and Diapedesis	1
mmu-miR-101b-3p	Agranulocyte Adhesion and Diapedesis	1
mmu-miR-1247-5p	Agranulocyte Adhesion and Diapedesis	1
mmu-miR-15a-3p	Agranulocyte Adhesion and Diapedesis	1
mmu-miR-183-5p	Agranulocyte Adhesion and Diapedesis	1
mmu-miR-212-5p	Agranulocyte Adhesion and Diapedesis	1
mmu-miR-25-3p	Agranulocyte Adhesion and Diapedesis	1
mmu-miR-107-3p	Reelin Signaling in Neurons	1
mmu-miR-10a-3p	Reelin Signaling in Neurons	1
mmu-miR-1247-5p	Reelin Signaling in Neurons	1
mmu-miR-192-3p	Reelin Signaling in Neurons	1
mmu-miR-674-5p	Reelin Signaling in Neurons	1
mmu-let-7a-5p	Hepatic Fibrosis / Hepatic Stellate Cell Activation	1
mmu-miR-101b-3p	Hepatic Fibrosis / Hepatic Stellate Cell Activation	1
mmu-miR-182-5p	Hepatic Fibrosis / Hepatic Stellate Cell Activation	1
mmu-miR-187-3p	Hepatic Fibrosis / Hepatic Stellate Cell Activation	1
mmu-miR-1943-5p	Hepatic Fibrosis / Hepatic Stellate Cell Activation	1
mmu-miR-674-3p	Hepatic Fibrosis / Hepatic Stellate Cell Activation	1
mmu-miR-674-5p	Hepatic Fibrosis / Hepatic Stellate Cell Activation	1
mmu-let-7b-3p	B Cell Development	1
mmu-let-7g-3p	B Cell Development	1
mmu-let-7b-5p	Natural Killer Cell Signaling	1
mmu-let-7g-5p	Natural Killer Cell Signaling	1
mmu-miR-107-3p	Natural Killer Cell Signaling	1
mmu-miR-10a-3p	Natural Killer Cell Signaling	1
mmu-miR-700-5p	Natural Killer Cell Signaling	1
mmu-let-7b-3p	FXR/RXR Activation	1
mmu-let-7b-5p	FXR/RXR Activation	1
mmu-let-7f-5p	FXR/RXR Activation	1
mmu-let-7g-5p	FXR/RXR Activation	1
mmu-miR-187-3p	FXR/RXR Activation	1
mmu-let-7a-5p	Fatty Acid β-oxidation I	1
mmu-miR-107-3p	Fatty Acid β-oxidation I	1
mmu-miR-574-5p	Fatty Acid β-oxidation I	1
mmu-miR-652-3p	Fatty Acid β-oxidation I	1
mmu-miR-700-5p	Fatty Acid β-oxidation I	1
mmu-let-7f-5p	PD-1, PD-L1 cancer immunotherapy pathway	1
mmu-let-7g-3p	PD-1, PD-L1 cancer immunotherapy pathway	1
mmu-miR-10a-3p	PD-1, PD-L1 cancer immunotherapy pathway	1
mmu-miR-15b-5p	PD-1, PD-L1 cancer immunotherapy pathway	1
mmu-let-7a-5p	Bile Acid Biosynthesis, Neutral Pathway	1
mmu-let-7g-5p	Bile Acid Biosynthesis, Neutral Pathway	1
mmu-miR-107-3p	Bile Acid Biosynthesis, Neutral Pathway	1
mmu-miR-139-5p	Bile Acid Biosynthesis, Neutral Pathway	1
mmu-let-7g-3p	Androgen Biosynthesis	1
mmu-miR-106b-3p	Androgen Biosynthesis	1
mmu-miR-139-5p	Androgen Biosynthesis	1
mmu-let-7c-5p	Pregnenolone Biosynthesis	1
mmu-miR-1195	Pregnenolone Biosynthesis	1
mmu-let-7c-5p	Histidine Degradation VI	1
mmu-miR-1195	Histidine Degradation VI	1
mmu-let-7c-5p	Ubiquinol-10 Biosynthesis (Eukaryotic)	1
mmu-miR-1195	Ubiquinol-10 Biosynthesis (Eukaryotic)	1
mmu-let-7b-5p	Thyroid Hormone Metabolism II (via Conjugation and/or Degradation)	1
mmu-miR-130a-3p	Thyroid Hormone Metabolism II (via Conjugation and/or Degradation)	1
mmu-miR-1948-3p	Thyroid Hormone Metabolism II (via Conjugation and/or Degradation)	1
mmu-miR-183-5p	Ethanol Degradation II	1
mmu-miR-674-5p	Ethanol Degradation II	1
mmu-let-7a-5p	RhoGDI Signaling	1
mmu-let-7g-3p	RhoGDI Signaling	1
mmu-miR-107-3p	RhoGDI Signaling	1
mmu-miR-1195	RhoGDI Signaling	1
mmu-miR-139-5p	RhoGDI Signaling	1
mmu-miR-192-3p	RhoGDI Signaling	1
mmu-miR-212-5p	RhoGDI Signaling	1
mmu-miR-25-3p	RhoGDI Signaling	1
mmu-miR-674-5p	RhoGDI Signaling	1
mmu-let-7a-5p	Serotonin Degradation	1
mmu-let-7b-3p	Serotonin Degradation	1
mmu-let-7b-5p	Serotonin Degradation	1
mmu-miR-183-5p	Serotonin Degradation	1
mmu-miR-1948-3p	Serotonin Degradation	1
mmu-let-7b-5p	Nicotine Degradation III	1
mmu-let-7c-5p	Nicotine Degradation III	1
mmu-miR-1943-5p	Nicotine Degradation III	1
mmu-miR-1948-3p	Nicotine Degradation III	1
mmu-let-7a-5p	LXR/RXR Activation	1
mmu-let-7b-5p	LXR/RXR Activation	1
mmu-let-7f-5p	LXR/RXR Activation	1
mmu-miR-106b-3p	LXR/RXR Activation	1
mmu-miR-107-3p	LXR/RXR Activation	1
mmu-miR-484	LXR/RXR Activation	1
mmu-let-7a-5p	Methylglyoxal Degradation III	1
mmu-miR-106b-3p	Methylglyoxal Degradation III	1
mmu-miR-1195	Methylglyoxal Degradation III	1
mmu-let-7c-5p	Apoptosis Signaling	1
mmu-let-7f-5p	Apoptosis Signaling	1
mmu-let-7g-3p	Apoptosis Signaling	1
mmu-miR-106b-3p	Apoptosis Signaling	1
mmu-miR-107-3p	Apoptosis Signaling	1
mmu-miR-139-5p	Apoptosis Signaling	1
mmu-miR-700-5p	Apoptosis Signaling	1
mmu-let-7b-5p	Melatonin Degradation I	1
mmu-let-7c-5p	Melatonin Degradation I	1
mmu-miR-1195	Melatonin Degradation I	1
mmu-miR-1943-5p	Melatonin Degradation I	1
mmu-miR-1948-3p	Melatonin Degradation I	1
mmu-let-7a-5p	Stearate Biosynthesis I (Animals)	1
mmu-miR-106b-3p	Stearate Biosynthesis I (Animals)	1
mmu-miR-187-3p	Stearate Biosynthesis I (Animals)	1
mmu-let-7b-5p	Nicotine Degradation II	1
mmu-let-7c-5p	Nicotine Degradation II	1
mmu-let-7g-5p	Nicotine Degradation II	1
mmu-miR-1943-5p	Nicotine Degradation II	1
mmu-miR-1948-3p	Nicotine Degradation II	1
mmu-let-7b-3p	Phenylalanine Degradation IV (Mammalian, via Side Chain)	1
mmu-let-7g-3p	Phenylalanine Degradation IV (Mammalian, via Side Chain)	1
mmu-miR-1195	Phenylalanine Degradation IV (Mammalian, via Side Chain)	1
mmu-miR-1943-5p	Phenylalanine Degradation IV (Mammalian, via Side Chain)	1
mmu-let-7a-5p	Oxidative Ethanol Degradation III	1
mmu-miR-1195	Oxidative Ethanol Degradation III	1
mmu-miR-183-5p	Oxidative Ethanol Degradation III	1
mmu-miR-674-5p	Oxidative Ethanol Degradation III	1
mmu-let-7b-5p	14-3-3-mediated Signaling	1
mmu-let-7c-5p	14-3-3-mediated Signaling	1
mmu-let-7f-5p	14-3-3-mediated Signaling	1
mmu-miR-101b-3p	14-3-3-mediated Signaling	1
mmu-miR-107-3p	14-3-3-mediated Signaling	1
mmu-miR-10a-3p	14-3-3-mediated Signaling	1
mmu-miR-30a-3p	14-3-3-mediated Signaling	1
mmu-miR-700-5p	14-3-3-mediated Signaling	1
mmu-let-7f-5p	NGF Signaling	1
mmu-miR-106b-3p	NGF Signaling	1
mmu-miR-107-3p	NGF Signaling	1
mmu-miR-10a-3p	NGF Signaling	1
mmu-miR-25-3p	NGF Signaling	1
mmu-miR-700-5p	NGF Signaling	1
mmu-let-7c-5p	Interferon Signaling	1
mmu-let-7g-5p	Interferon Signaling	1
mmu-miR-1943-5p	Interferon Signaling	1
mmu-miR-455-5p	Interferon Signaling	1
mmu-let-7b-3p	EIF2 Signaling	1
mmu-let-7c-5p	EIF2 Signaling	1
mmu-let-7g-5p	EIF2 Signaling	1
mmu-miR-107-3p	EIF2 Signaling	1
mmu-miR-10a-3p	EIF2 Signaling	1
mmu-miR-1195	EIF2 Signaling	1
mmu-miR-140-3p	EIF2 Signaling	1
mmu-miR-15a-3p	EIF2 Signaling	1
mmu-miR-15b-5p	EIF2 Signaling	1
mmu-miR-182-5p	EIF2 Signaling	1
mmu-miR-1943-5p	EIF2 Signaling	1
mmu-miR-212-5p	EIF2 Signaling	1
mmu-miR-22-3p	EIF2 Signaling	1
mmu-miR-25-3p	EIF2 Signaling	1
mmu-miR-26a-5p	EIF2 Signaling	1
mmu-miR-674-5p	EIF2 Signaling	1
mmu-let-7b-3p	mTOR Signaling	1
mmu-let-7g-3p	mTOR Signaling	1
mmu-let-7g-5p	mTOR Signaling	1
mmu-miR-106b-3p	mTOR Signaling	1
mmu-miR-10a-3p	mTOR Signaling	1
mmu-miR-15a-3p	mTOR Signaling	1
mmu-miR-182-5p	mTOR Signaling	1
mmu-miR-1943-5p	mTOR Signaling	1
mmu-miR-212-5p	mTOR Signaling	1
mmu-miR-22-3p	mTOR Signaling	1
mmu-miR-674-5p	mTOR Signaling	1
mmu-let-7c-5p	NRF2-mediated Oxidative Stress Response	1
mmu-let-7g-5p	NRF2-mediated Oxidative Stress Response	1
mmu-miR-101b-3p	NRF2-mediated Oxidative Stress Response	1
mmu-miR-10a-3p	NRF2-mediated Oxidative Stress Response	1
mmu-miR-1195	NRF2-mediated Oxidative Stress Response	1
mmu-miR-15a-3p	NRF2-mediated Oxidative Stress Response	1
mmu-miR-25-3p	NRF2-mediated Oxidative Stress Response	1
mmu-let-7b-5p	Gαq Signaling	1
mmu-miR-106b-3p	Gαq Signaling	1
mmu-miR-10a-3p	Gαq Signaling	1
mmu-miR-674-5p	Gαq Signaling	1
mmu-miR-700-5p	Gαq Signaling	1
mmu-let-7g-3p	IL-8 Signaling	1
mmu-miR-101b-3p	IL-8 Signaling	1
mmu-miR-10a-3p	IL-8 Signaling	1
mmu-miR-1195	IL-8 Signaling	1
mmu-miR-139-5p	IL-8 Signaling	1
mmu-miR-1943-5p	IL-8 Signaling	1
mmu-miR-212-5p	IL-8 Signaling	1
mmu-miR-455-3p	IL-8 Signaling	1
mmu-miR-674-5p	IL-8 Signaling	1
mmu-miR-99a-3p	IL-8 Signaling	1
mmu-let-7b-5p	CD28 Signaling in T Helper Cells	1
mmu-let-7g-3p	CD28 Signaling in T Helper Cells	1
mmu-miR-10a-3p	CD28 Signaling in T Helper Cells	1
mmu-miR-1943-5p	CD28 Signaling in T Helper Cells	1
mmu-let-7b-3p	Role of NFAT in Regulation of the Immune Response	1
mmu-let-7g-3p	Role of NFAT in Regulation of the Immune Response	1
mmu-miR-10a-3p	Role of NFAT in Regulation of the Immune Response	1
mmu-miR-1943-5p	Role of NFAT in Regulation of the Immune Response	1
mmu-miR-700-5p	Role of NFAT in Regulation of the Immune Response	1
mmu-let-7g-3p	iCOS-iCOSL Signaling in T Helper Cells	1
mmu-miR-10a-3p	iCOS-iCOSL Signaling in T Helper Cells	1
mmu-miR-1943-5p	iCOS-iCOSL Signaling in T Helper Cells	1
mmu-let-7a-5p	Signaling by Rho Family GTPases	1
mmu-let-7c-5p	Signaling by Rho Family GTPases	1
mmu-let-7g-3p	Signaling by Rho Family GTPases	1
mmu-miR-106b-3p	Signaling by Rho Family GTPases	1
mmu-miR-107-3p	Signaling by Rho Family GTPases	1
mmu-miR-10a-3p	Signaling by Rho Family GTPases	1
mmu-miR-139-5p	Signaling by Rho Family GTPases	1
mmu-miR-192-3p	Signaling by Rho Family GTPases	1
mmu-miR-212-5p	Signaling by Rho Family GTPases	1
mmu-miR-25-3p	Signaling by Rho Family GTPases	1
mmu-miR-30a-3p	Signaling by Rho Family GTPases	1
mmu-miR-674-5p	Signaling by Rho Family GTPases	1
mmu-let-7c-5p	Systemic Lupus Erythematosus In T Cell Signaling Pathway	1
mmu-let-7f-5p	Systemic Lupus Erythematosus In T Cell Signaling Pathway	1
mmu-miR-10a-3p	Systemic Lupus Erythematosus In T Cell Signaling Pathway	1
mmu-miR-1943-5p	Systemic Lupus Erythematosus In T Cell Signaling Pathway	1
mmu-miR-10a-3p	Neuroinflammation Signaling Pathway	1
mmu-miR-15a-3p	Neuroinflammation Signaling Pathway	1
mmu-miR-183-5p	Neuroinflammation Signaling Pathway	1
mmu-miR-212-5p	Neuroinflammation Signaling Pathway	1
mmu-miR-700-5p	Neuroinflammation Signaling Pathway	1
mmu-miR-99a-3p	Neuroinflammation Signaling Pathway	1
mmu-let-7c-5p	Th1 Pathway	1
mmu-miR-106b-3p	Th1 Pathway	1
mmu-miR-10a-3p	Th1 Pathway	1
mmu-miR-1247-5p	Th1 Pathway	1
mmu-miR-15a-3p	Th1 Pathway	1
mmu-miR-674-5p	Th1 Pathway	1
mmu-let-7b-3p	PKCθ Signaling in T Lymphocytes	1
mmu-let-7b-5p	PKCθ Signaling in T Lymphocytes	1
mmu-let-7c-5p	PKCθ Signaling in T Lymphocytes	1
mmu-let-7g-3p	PKCθ Signaling in T Lymphocytes	1
mmu-let-7g-5p	PKCθ Signaling in T Lymphocytes	1
mmu-miR-106b-3p	PKCθ Signaling in T Lymphocytes	1
mmu-miR-107-3p	PKCθ Signaling in T Lymphocytes	1
mmu-miR-10a-3p	PKCθ Signaling in T Lymphocytes	1
mmu-miR-1943-5p	PKCθ Signaling in T Lymphocytes	1
mmu-miR-700-5p	PKCθ Signaling in T Lymphocytes	1
mmu-let-7b-3p	Tec Kinase Signaling	1
mmu-let-7f-5p	Tec Kinase Signaling	1
mmu-let-7g-3p	Tec Kinase Signaling	1
mmu-miR-107-3p	Tec Kinase Signaling	1
mmu-miR-10a-3p	Tec Kinase Signaling	1
mmu-miR-1195	Tec Kinase Signaling	1
mmu-miR-1247-5p	Tec Kinase Signaling	1
mmu-miR-1943-5p	Tec Kinase Signaling	1
mmu-miR-25-3p	Tec Kinase Signaling	1
mmu-miR-700-5p	Tec Kinase Signaling	1
mmu-let-7b-3p	Fcγ Receptor-mediated Phagocytosis in Macrophages and Monocytes	1
mmu-miR-106b-3p	Fcγ Receptor-mediated Phagocytosis in Macrophages and Monocytes	1
mmu-miR-1195	Fcγ Receptor-mediated Phagocytosis in Macrophages and Monocytes	1
mmu-miR-1247-5p	Fcγ Receptor-mediated Phagocytosis in Macrophages and Monocytes	1
mmu-miR-25-3p	Fcγ Receptor-mediated Phagocytosis in Macrophages and Monocytes	1
mmu-miR-101b-3p	Leukocyte Extravasation Signaling	1
mmu-miR-10a-3p	Leukocyte Extravasation Signaling	1
mmu-miR-1247-5p	Leukocyte Extravasation Signaling	1
mmu-miR-139-5p	Leukocyte Extravasation Signaling	1
mmu-miR-15a-3p	Leukocyte Extravasation Signaling	1
mmu-miR-25-3p	Leukocyte Extravasation Signaling	1
mmu-miR-455-3p	Leukocyte Extravasation Signaling	1
mmu-miR-700-5p	Leukocyte Extravasation Signaling	1
mmu-let-7a-5p	Dendritic Cell Maturation	1
mmu-let-7b-5p	Dendritic Cell Maturation	1
mmu-let-7c-5p	Dendritic Cell Maturation	1
mmu-miR-10a-3p	Dendritic Cell Maturation	1
mmu-miR-1195	Dendritic Cell Maturation	1
mmu-miR-15a-3p	Dendritic Cell Maturation	1
mmu-miR-23b-3p	Dendritic Cell Maturation	1
mmu-miR-674-3p	Dendritic Cell Maturation	1
mmu-miR-700-5p	Dendritic Cell Maturation	1
